# Supplementary material for: Mycobacterium leprae and host immune transcriptomic signatures for reactional states in leprosy
Source: Front Microbiol. 2023 Mar 27;14:1113318. doi: 10.3389/fmicb.2023.1113318 (PMC10083373; doi:10.3389/fmicb.2023.1113318)
Supplement: Supplementary file 2 [file Table_1.xlsx]

## Sheet: Full_data
Sample_ID	NR.010	NR.013	NR.015	NR.017	NR.018	NR.019	NR.022	NR.023	NR.024	NR.026	NR.029	NR.030	NR.031	NR.034	NR.035	NR.005	T1R.021	T1R.012	T1R.056	T1R.060	T1R.057	T1R.067	T1R.061	T1R.068	T1R.066	T1R.073	T1R.039	T1R.027	T1R.028	T1R.033	T1R.077	T1R.038	T1R.078	T1R.040	T2R.120	T2R.121	T2R.009	T2R.118	T2R.020	T2R.119	T2R.054	T2R.001	T2R.004	T2R.096	T2R.064	T2R.097	T2R.070	T2R.103	T2R.081
Reaction.Status	NR	NR	NR	NR	NR	NR	NR	NR	NR	NR	NR	NR	NR	NR	NR	NR	T1R	T1R	T1R	T1R	T1R	T1R	T1R	T1R	T1R	T1R	T1R	T1R	T1R	T1R	T1R	T1R	T1R	T1R	T2R	T2R	T2R	T2R	T2R	T2R	T2R	T2R	T2R	T2R	T2R	T2R	T2R	T2R	T2R
RJ	HISTOID	BT	BT	LL	LL	BT	BL	LL	LL	TT	LL	LL	LL	BL	LL	LL	BL	BT	BB	BL	BT	BT	BL	BT	BL	BT	BT	BL	BT	LL	BL	BT	LL	BT	LL	LL	LL	BL	LL	LL	BL	LL	LL	BT	BL	LL	LL	LL	LL
BI	2.75	0	0	3.25	4	0	3.5	4	4.25	0	4	3	4	3.25	4	5	4	0	0	4	1	0	0.25	0	1	0	0	2	0	4.5	0	0	2.75	0	3.75	3	4.75	2.35	5	3+	4.25	5	5	0	4	3	4	3	3
ML0001	-0.2	-0.25	-0.03	0.25	-1.22	0.26	-0.25	-1.29	-0.77	0.88	0.08	0.62	0.3	0	0.04	0.04	0.34	-0.18	-0.53	-0.06	-0.36	0.07	0	0.04	-0.76	-0.39	0.39	-0.25	-0.33	0.53	1.19	0.59	0.33	0.59	1.65	1.23	-0.74	-0.94	-1.64	-1.91	0.22	-0.37	-0.1	-0.92	-0.44	-0.55	-0.53	-0.04	-0.2
ML0002	-0.1	0	-0.42	0.14	0.2	0.16	-0.05	0.16	-0.06	0.01	0.07	0.09	-0.27	-0.01	-0.01	0.08	-0.35	-0.47	-0.46	-0.66	-0.55	-0.23	-0.25	-0.56	-1.19	-0.7	-0.06	-0.43	-0.64	0.07	-0.12	0.1	0.09	-0.26	-0.43	-0.45	-0.48	-0.33	-0.37	0.08	-0.16	-0.07	0.05	-0.57	0.43	-0.84	-0.66	-0.5	-0.68
ML0003	0.01	0.23	-0.13	-0.3	0.44	0.1	-0.06	0.15	0.74	-0.16	-0.05	-0.15	0.14	-0.04	0	-0.06	0.09	-0.04	0.58	0.44	-0.34	0.64	-0.03	0.39	-0.17	-0.02	-0.42	0.1	0.06	-0.21	0.24	-0.16	0.01	0.32	0.12	0.26	0.81	0.81	0.92	0.65	0.18	0.62	0.23	0.42	0.45	0.39	0.56	0.68	0.81
ML0004	-0.01	0.2	-0.04	0.45	-0.17	0.11	-0.26	0	0.09	0.14	0.03	-0.21	0.19	-0.03	-0.04	0.1	0.88	0.82	1.13	1.36	0.99	0.53	1	1.03	1.49	0.79	0.41	0.34	0.51	0.11	-0.3	-0.18	-0.02	0.1	0.33	0.37	0.5	0.37	0.46	0.39	0.22	-0.04	0.09	0.97	2.48	1.13	1.64	0.85	1.31
ML0005	0.17	-0.19	0.22	0.26	-0.13	0.4	0.39	-0.51	-0.39	0.92	-0.12	0.68	0	-0.19	-0.03	0.07	0.49	-0.81	-0.65	-0.47	-0.86	-0.43	-0.69	-0.52	-1.21	-1.02	0.65	-0.28	-0.58	1.11	1.02	1.19	1.24	0.84	1.24	1.04	-0.57	-0.39	-0.98	-1.1	-0.22	0.15	-0.04	-0.62	-0.48	-1.08	-0.91	-0.56	-0.87
ML0006	0.2	0.2	0.09	-0.05	0.22	0.41	0.45	0.34	-0.34	-0.11	0	-0.66	-0.14	-0.34	-0.52	0.01	-0.39	-0.03	-0.47	-0.67	-0.68	-0.53	-0.69	-0.63	-1.1	-1.78	-0.23	-0.01	-0.16	-0.61	-0.56	-0.48	-0.31	-1.73	-1.16	-0.86	-0.89	-0.76	-1.41	-1.56	-1.41	-0.14	-0.05	-0.39	-0.67	-0.93	-1.04	-0.27	-0.04
ML0007	0	-0.49	-0.14	-0.23	0.08	-0.28	-0.19	-0.11	0.25	0.06	0.51	0.38	-0.07	0.13	0.75	0.13	0.09	0.43	0.92	1	0.8	0.5	0.72	0.83	2.37	0.88	0.26	0.05	-0.06	0.53	0.39	0.32	0.69	0.28	0.35	0.53	0.04	0.31	0.41	0.07	0.19	-0.25	-0.36	0.83	1.56	1.29	1.57	0.39	0.85
ML0008	-0.48	-0.3	0.74	0	-0.13	-0.28	-0.53	-0.05	0.99	-0.04	0.11	0.34	0.34	0.03	0.57	-0.29	1.4	0.78	0.9	1.42	1.62	1.18	0.7	1.01	5.86	0.75	0.51	0.76	1.18	0.69	0.71	0.27	0.5	1.73	1.96	1.07	0.95	0.71	0.24	0.82	0.38	-1.18	-0.28	1	1.84	1.01	1.15	1.14	0.96
ML0009	-0.29	-0.22	-0.3	0.25	0	0.07	0	0.13	-1.42	0.11	0.23	0.09	-0.18	-0.04	0.49	-1.12	1.19	0.51	0.01	-1.37	-1.69	0.18	0.04	1.14	2.51	0.14	0.81	0.12	-0.12	1.31	1.29	0.82	0.96	1.32	1.11	0.67	0.45	0.38	0.42	-0.07	0.63	-0.63	0.35	-1.25	1.85	-1.28	-1.22	-1.38	-1.43
ML0011	-0.41	-0.5	-0.22	-0.17	0.25	0	-0.16	0.23	0.06	-0.07	0.15	0.28	-0.04	0.08	0.32	0.13	0.79	-0.64	-0.6	-0.51	-0.52	-0.47	-0.46	-0.57	-0.93	-0.19	-0.1	-0.21	-0.14	0.21	0.4	0.01	0.13	1.24	0.98	0.58	-0.03	0.12	0.5	0.52	0.36	0.18	0.45	-0.8	0.37	-0.3	-0.41	-0.49	-0.44
ML0012	-0.16	-0.01	1.23	-0.35	-0.56	-0.46	-0.55	0	0.75	0.14	-0.05	0.1	0.24	0.02	1.66	-0.05	0.64	0.46	0.55	1.8	1.27	1.44	0.79	1.65	1.14	0.71	-0.23	-0.2	1.07	0.33	0.25	0.23	0.02	0.47	1.3	0.41	0.03	0.09	-0.31	0.46	0.4	-0.23	0.29	1.31	2.17	1.31	1.46	2.04	1.2
ML0013	0.89	0.11	0.73	0	-0.41	-0.56	-0.09	-0.59	-1.58	-1.57	0	-1.8	1.53	0.54	0.43	-0.02	0.66	-1.69	-1.7	-1.18	-1.7	-1.86	-1.68	-1.43	-1.4	-1.39	0.29	0.02	-1.43	0.82	1.17	0.66	1.15	1.77	1.38	1.12	-1.47	0.29	-0.16	0.12	-1.78	-1.96	-0.19	-1.34	1.92	-1.03	-0.82	-1.48	-1.34
ML0015	-0.1	-0.29	-0.47	0.01	0.08	-0.21	-0.12	0.09	0.06	-0.23	0.38	0.35	0.15	0	-0.04	-0.01	-0.12	1.02	0.87	0.43	0.65	0.26	0.2	0.43	0.09	0.35	-0.14	0.38	-0.18	-0.02	-0.16	-0.18	-0.14	-0.21	-0.12	0.17	0.2	0.33	0.83	0.66	0.3	-0.08	0.18	0.46	1.37	0.63	0.43	0.78	0.3
ML0016	0.45	-0.07	0.16	-0.02	-0.15	-1.1	0.03	0	0	0.13	0.16	-0.4	0.21	0.1	-0.37	-0.03	-0.38	0.26	0.79	0.4	0.77	0.54	0.57	0.46	-0.14	0.4	-0.1	0.13	-0.27	-0.68	-1.08	-1.01	-0.85	-1.14	-0.23	-0.27	-0.53	-0.52	-0.31	-0.58	-0.26	0.28	0	0.18	0.46	0.05	0.24	0.85	0.19
ML0017	0.51	0.24	-0.03	0.06	-0.02	-0.22	0.11	-0.31	-0.04	-0.22	0.33	0.14	0.86	-0.02	0	-0.04	-0.75	1.13	1.06	0.52	0.91	0.85	0.75	0.51	1.36	0.81	-0.14	0.3	0.41	-0.22	-0.27	-0.23	-0.29	-0.52	-0.74	-0.16	0.53	0.44	0.45	0.13	0.38	0.89	0.03	0.69	1.2	1.52	1.21	0.78	0.84
ML0018	-0.48	-0.58	-0.08	-0.26	-0.25	-0.03	0.18	0.14	0.19	0.13	0.21	-0.09	0.21	0	1.58	0.02	1.61	-0.24	0.03	0.79	0.28	1.03	1.13	0.44	1.44	0.21	0.6	-0.23	1.06	0.24	0.62	0.18	0.6	1.64	2.26	1.69	0.85	0.82	-0.12	0.07	1.13	-0.05	-0.05	1.79	1.08	1.69	1.76	0.87	1.21
ML0019	-1.05	0.85	0.31	-1.04	-0.45	-0.26	-0.64	-0.12	0.33	0.12	0	-0.98	0.39	0.18	0.01	-0.01	0.36	1.53	1.72	0.96	1.42	1.39	0.55	0.86	1.08	0.54	0.12	0.09	0.99	-0.36	-0.85	-0.45	-0.73	0.77	0.43	0.6	0.27	-0.38	-0.67	-0.09	0.53	0.09	0.05	0.81	1.02	1.58	1.74	0.7	0.98
ML0020	0.27	-0.03	-0.1	0.12	0	0.28	0.45	0.18	-0.27	0.11	-0.05	-0.22	-0.01	0.07	-0.4	0.06	-0.53	0.42	0.22	0.18	0.21	0.45	0.31	-0.18	-0.01	0.91	0.39	0.25	-0.21	-0.39	-0.44	0.31	0.38	-1.05	-0.92	-0.34	-0.02	0.13	-0.1	0.29	-0.49	-0.15	0.05	-0.15	0.51	0.07	0.45	0.35	-0.51
ML0021	-0.22	-0.01	0.25	0	-0.24	-0.26	-0.16	-0.27	0.57	0.34	0.23	-0.04	0.13	0.32	0.52	-0.09	1.07	0.92	0.87	2.53	0.93	0.97	1.45	2.42	1.15	1	0.35	1.21	0.98	0.15	-0.12	0.21	0.11	0.46	1.21	1.26	0.33	0.56	0.14	0.01	0.23	-0.28	0.05	1.93	1.95	1.87	1.91	2.32	1.45
ML0022	0.23	-0.13	-0.48	0.71	0.59	0	0.29	0.26	-0.05	-0.24	-0.13	-0.16	0.09	0.17	-0.46	0.05	-0.82	0.6	0.61	0.29	0.52	0.38	0.32	0.3	0.18	0.19	-0.89	-0.47	-0.2	-0.49	-0.56	-0.5	-0.4	-0.89	-0.99	-0.91	0.42	0.49	0.28	0.14	-0.45	-0.2	-0.15	0.51	0.58	0.08	0.13	0.7	0.74
ML0023	-0.22	-0.39	1.13	0	0.26	-0.14	-0.27	-0.05	0.61	-0.15	0.09	0.13	-0.22	0.18	0.26	0.02	0.71	0.11	0.38	2.9	1.09	0.19	0.38	2.64	2	0.76	0.6	0.55	1.35	0.75	0.86	0.55	0.39	0.64	0.36	0.4	0.08	0.38	0.58	0.18	-0.01	0.06	-0.23	3.01	1.55	2.89	1.26	0.89	0.83
ML0024	0.34	-0.43	-0.4	0.22	0.23	0.09	0.01	-0.12	0.01	-0.14	-0.18	-0.09	0	0.05	-0.17	-0.22	0.41	0.34	0.46	0.25	0.4	0.13	0.07	0.03	0.47	-0.18	0.03	0.17	0.5	0	-0.03	0	0.16	0.63	0.59	0.16	0.15	0.17	0.35	0.13	-0.31	-0.07	-0.06	0.4	1.48	0.31	0.52	0.34	0.24
ML0025	0.06	-1.3	0.39	0.78	0.25	-0.32	0	-0.38	-0.09	0.4	-0.79	0.16	-1.12	-0.45	0.45	0	2.86	-3.15	-2.8	-2.34	-0.23	-2.13	-2.82	-2.35	2.9	-2.42	2.2	1.5	1.03	0.79	0.76	0.99	0.52	1.43	1.56	2.22	0.7	0.99	-0.6	0.37	0.27	-0.97	-0.38	0.66	1.24	1.42	1.43	0.84	1.57
ML0028	0.62	0.04	0	0.55	-0.31	0.28	0.18	-0.38	-0.75	0.33	-0.1	-0.5	0.08	-0.32	-0.2	0.06	-0.71	0.25	0.77	0.28	0.37	0.15	0.04	0.12	-0.09	-0.62	0.56	0.2	-0.29	-0.59	-0.59	-0.03	-0.02	-1.2	-0.45	-0.23	-0.78	-0.74	-0.63	-0.7	-0.83	-0.05	0.35	0.13	-0.06	-0.44	-0.62	0.01	-0.25
ML0029	-0.51	-0.02	-0.04	0.68	-0.45	-0.09	0.62	-0.39	0.77	-0.15	0.66	0.16	0.16	0	0.61	0.03	0.74	0.9	0.81	0.2	0.26	0.36	0.6	0.86	0.84	0.53	0.21	0.17	-0.1	0.15	0.1	0.35	0.14	1.5	0.98	0.39	0.99	0.18	-0.71	-0.4	0.17	0	-0.4	0.01	1.71	0	0.29	0.42	0.35
ML0030	0.57	-0.29	-0.63	-0.04	-0.01	0.01	0.01	-0.14	-0.11	0.2	0	0.05	0.12	0.1	-0.08	0.02	-0.15	-0.9	-0.93	-0.94	-1.01	-0.97	-1.14	-1.13	-0.84	-0.41	-0.08	-0.37	-0.67	-0.22	-0.25	-0.09	0	-0.22	-0.38	0.03	-0.11	-0.05	-0.12	-0.28	0.01	-1.93	-0.04	-1.13	-0.09	-1.14	-0.62	-0.67	-0.71
ML0031	-0.08	-0.12	-0.05	-0.25	0.62	0.12	0.07	0.5	0.06	-0.05	0	-0.27	0.03	-0.04	0.26	-0.11	-0.13	0.91	0.99	1.56	1.59	0.81	0.77	1.16	0.86	0.91	-0.26	-0.22	-0.33	-0.32	-0.23	0.01	0.07	-0.04	-0.3	0.03	-0.08	0.15	0.54	0.45	-0.22	0.15	-0.16	0.95	1.29	1.08	1.02	0.82	1.11
ML0032	0.48	-0.61	0	0.05	-0.09	0.21	0.31	0	-0.3	0.04	0.08	-0.28	-0.21	-0.3	-0.29	0.02	0.05	-0.03	-0.25	-0.73	-0.52	-0.65	-0.55	-0.68	-1.33	-0.76	-0.3	1.73	1.48	2.32	2.29	-0.09	-0.55	2.04	1.44	-0.67	0.26	-0.13	-0.64	-0.69	0.18	0.26	0.12	-0.83	-0.72	-0.81	-0.73	-0.3	-0.62
ML0041	-0.28	-0.32	0.82	0.07	-0.49	0	0.03	-0.88	0.12	0.37	-0.22	0.46	-0.46	-0.24	0.33	0.03	1.35	-0.5	-1.09	0.28	0.15	-0.13	-0.28	0.3	-0.26	-0.09	1.14	-0.1	-0.19	1.9	1.95	1.04	1.16	1.62	1.85	1.6	-0.21	-0.61	-0.49	-0.39	0.44	0.08	-0.01	-0.9	-0.48	-0.08	-0.07	0.02	-0.21
ML0042	0.27	0.08	-0.34	0.17	0	0.07	0.62	0.42	-0.32	-0.32	-0.1	-0.04	-0.16	-0.01	0.09	0.1	-0.35	-0.37	-0.43	-1.1	-0.49	-0.73	-0.65	-0.72	-0.64	0.04	-0.01	0.03	0.23	0	0.09	0.13	0.19	-0.8	-0.99	-0.78	-0.2	-0.31	0.09	-0.03	-0.03	0.18	-0.28	-0.87	-0.1	-1.18	-0.67	-0.74	-1.1
ML0044	-0.18	-0.12	-0.22	0.39	-0.3	0.23	0.02	-0.22	0	0.17	0.43	0.3	0	-0.14	0.45	-0.02	-0.44	0.06	-0.37	-0.48	-0.52	-0.35	-0.36	-0.64	-0.93	-0.37	0.07	-0.83	-0.97	-1.33	-0.74	0.02	0.23	0.17	-1.02	-0.27	-0.51	-0.3	0.17	0.1	0.13	0.88	0.7	-0.19	-0.37	-0.43	-0.36	0.08	-0.19
ML0047	0	-0.48	1	0.36	0.02	-0.42	-0.22	-0.41	-0.01	-0.22	0.09	-0.07	0.65	0.19	0.21	0.07	1.58	0.4	0.92	0.8	0.53	0.37	0.3	0.54	0.82	1.44	0.14	0.13	-0.28	-0.57	0.01	-0.49	-0.33	0.45	0.34	0.02	0.28	0.44	0.44	0.62	-0.2	0.13	-0.05	0.48	1.1	2.03	1.55	0.33	0.96
ML0048	0.58	-0.3	0.21	0.31	-0.31	0.45	0.5	0	0.02	-0.02	0.19	-0.2	-0.59	-0.42	-0.15	-0.03	-0.11	0.09	0.37	0.34	-0.02	0.15	0.05	0.37	0.24	0.23	-0.22	-0.26	-0.48	-0.45	-0.73	-0.9	-0.77	-0.76	0.29	-0.6	0.69	-0.65	-0.6	-0.63	-0.36	-0.1	-0.05	0.39	0.53	0.61	1.43	0.07	0.21
ML0049	-0.14	-0.16	0.6	-0.09	1.5	-0.47	-0.08	0.65	1.42	0.06	-0.16	-0.17	0.61	0.07	0	-0.18	0.32	1.02	1.24	0.71	1.27	0.76	0.5	0.6	0.57	0.68	0.26	1.15	0.78	0.22	0.27	0.33	-0.18	0.21	0.56	0.46	1.69	0.75	2.44	2.22	-0.11	-0.87	-0.43	0.77	1.37	1.84	2.12	0.73	0.78
ML0050	-0.96	0.88	0.39	-0.37	1.59	-0.41	-0.58	0.75	1.6	0.14	-0.01	0.63	0	-0.24	-0.04	-0.08	0.85	0.04	0.22	0.77	0.21	0.05	0.84	0.68	0.04	0.43	-0.29	-0.55	-0.04	1.29	0.82	1.01	-0.55	1.7	1.37	0.77	0.34	0.68	2.46	2.16	0.11	0.09	-0.5	2.24	0.95	1.84	2.13	1.07	0.2
ML0051	0.45	-0.03	-0.46	0.17	0.33	0.02	0.09	0.23	-0.15	-0.11	-0.36	-0.2	0.11	0	-0.26	0.11	-0.75	0.24	0.43	0.18	0.02	0.23	0.27	0.15	-0.27	0.13	-0.37	-0.44	-0.79	-0.18	-0.08	-0.25	0.08	-0.22	-0.31	-0.04	0.26	0.24	0.72	0.41	-0.21	0.27	0.07	0.22	1.22	-0.15	0.21	0.12	-0.04
ML0052	0.67	0	-0.14	0.22	0.24	0.21	0.45	0.13	-0.43	-0.12	-0.12	-0.26	0.33	-0.08	-0.47	0.06	-1.01	0.47	0.53	-0.13	0.27	0.4	0.25	0.05	-0.61	0.32	-0.19	0.09	-0.51	-0.81	-0.83	-0.36	-0.44	-1.14	-1.21	-0.49	0.54	0.46	0.89	0.69	-0.29	0.36	-0.08	-0.02	0.72	-0.41	-0.2	0.32	-0.08
ML0053	0.19	-0.15	-0.49	0.08	0.45	0.08	0.23	0.01	0.37	-0.12	-0.34	-0.09	-0.08	-0.03	0	-0.02	0.12	0.1	0.22	0.19	0.34	-0.19	-0.17	-0.04	0.43	-0.07	0.11	-0.39	-0.56	-0.29	-0.27	-0.18	-0.35	-0.12	-0.13	-0.42	-0.61	-0.35	0.74	0.53	-0.25	0.01	-0.22	-0.09	0.68	1.01	1.23	-0.06	-0.23
ML0054	0.42	0.19	0	0	-0.11	-0.26	-0.27	-0.02	0.07	0.19	0.37	0.89	-0.27	-0.2	0.22	0.01	0.19	0.55	0.27	0.05	0.81	0.3	0.55	0.09	0.84	0.1	0.67	0.62	0.39	0.14	0.15	0.01	-0.02	-0.01	0.23	0.13	0.27	0.11	-0.15	0.15	0.53	0.29	0.53	0.33	0.7	0.45	0.54	0.06	0.53
ML0055	-0.4	0.56	0.85	-0.03	-0.26	-0.46	-0.48	-0.33	0.61	0	0.02	0.77	0.08	-0.02	0.12	0.04	1.22	0.9	0.64	0.47	0.57	0.09	0.96	0.83	0.43	0.9	-0.24	0.13	1.57	0.26	-0.1	0.31	0.29	0.75	0.83	0.56	0.52	0.16	0.59	0.4	1.02	0.04	0.11	0.85	1.9	0.87	1.17	0.96	0.98
ML0056	0.02	-0.28	0.35	0.45	0.42	0.06	0.13	0.42	-0.16	-0.33	-0.45	-0.36	-0.27	-0.16	0	-0.03	-0.23	-0.85	-0.69	-1	-0.81	-1.04	-0.85	-0.81	-1.28	-0.65	0.19	-0.17	-0.4	0.28	0.31	0.24	0.35	0.11	-0.24	-0.1	-0.01	-0.02	0.21	0.14	-0.48	0.46	0.28	-0.83	-1.03	-1.4	-1.31	-0.96	-0.87
ML0061	0	-0.14	-0.41	0	-0.53	0.09	0.13	0.03	-0.1	-0.29	0.16	0.06	-0.04	0.06	0.08	-0.01	0.48	-0.17	-0.25	0.09	0.15	0.61	0.62	0.29	-0.17	-0.27	-0.31	-0.08	0.17	-0.06	-0.05	-0.28	-0.25	0.04	-0.44	-0.34	-0.17	-0.43	-0.15	0.2	0.17	-0.03	-0.02	0	-0.3	-0.09	0.48	0.32	0
ML0062	0.13	-0.01	-0.21	0	0.07	0.07	0.11	0.18	-0.27	-0.18	0	-0.32	-0.05	0.05	-0.13	-0.04	0.12	0.08	-0.08	-0.42	-0.04	-0.35	0.01	-0.29	-0.69	-0.05	0.09	0.11	-0.07	-0.25	-0.23	-0.43	-0.24	-0.62	-0.27	-0.32	-0.08	0.09	-0.25	-0.11	-0.36	0.12	-0.11	-0.35	0.07	-0.54	0.19	-0.12	0.21
ML0064	-1.11	-0.65	1.35	-0.9	-0.29	0.04	-0.62	0.08	-0.64	1.06	-0.04	1.64	0.23	0	0.42	-0.04	5.77	-0.23	-0.39	0.7	0.06	0.93	0.82	0.43	0.39	0.46	0.28	0.81	1.48	0.6	-0.07	0.43	0.56	5.41	2.24	0.6	0.2	0.53	-0.06	-0.5	1.78	-0.03	-0.05	-0.43	-0.72	-0.31	-0.43	0.3	0.29
ML0065	-0.05	0.02	-0.21	-0.04	0.95	0	0.07	0.38	0.39	-0.13	-0.02	-0.08	0.43	0.3	-0.13	-0.06	-0.7	0.14	0.04	-0.85	0.1	0.28	-0.26	-0.48	-0.97	-0.27	-0.33	-0.27	-0.64	0.2	0.08	-0.01	-0.07	-0.39	-0.29	-0.16	0.43	0.43	-0.61	-0.13	0.04	0.71	0.02	-0.32	0.08	-0.66	-0.43	-0.07	-0.47
ML0066	0.03	-0.22	-0.71	0	0.19	-0.06	-0.39	-0.05	0.19	-0.19	0.09	-0.11	0.06	0.28	0.19	0	-0.94	0	-0.22	-0.33	0.05	-0.02	0.17	-0.42	-0.75	-0.38	-0.42	-0.43	-0.77	-0.15	0	-0.06	0.07	-0.75	-0.73	-0.33	0.03	0.39	-0.64	0.04	-0.3	0	0	-0.34	0.39	-0.38	-0.43	-0.14	-0.29
ML0067	-0.69	-0.31	-0.37	0.21	-0.31	-0.83	0	1.32	0.04	0.15	0.13	0.29	-0.41	-0.13	0.19	-0.22	1.22	-0.32	-0.44	-0.27	-0.38	0.45	-0.03	0.49	0.36	-0.19	-0.21	0.71	0.12	1	0.92	1.28	0.13	1.72	1.45	1.04	1.4	1.68	-0.67	0.99	0.46	-1.1	-0.47	-0.53	0.55	-0.2	-0.13	-0.14	-0.53
ML0068	0	-0.49	0.26	-0.23	-0.34	0.33	-0.04	-0.04	-0.35	0.26	0.22	0.01	-0.52	0	0.14	0	0.47	0.17	0.25	0.69	0.91	0.19	0.29	0.61	0.75	1.05	0.19	-0.17	-0.27	0.2	0.34	0.6	0.69	0.31	0.27	0.53	-0.61	-0.27	-0.34	-0.55	0.26	0.33	0.46	-0.15	0.68	0.82	0.85	0.78	0.9
ML0069	0	-0.42	0.99	0.56	-0.1	0.04	0	-0.2	0.1	0.04	-0.32	0.05	-0.33	-0.19	-0.28	0.2	-0.13	0.35	0.34	0.47	-0.39	-0.07	0.13	0.72	0.04	0.05	-0.38	0.21	0.32	-0.2	-0.26	-0.16	-0.09	-0.11	0.19	-0.18	-0.25	0.15	0.29	-0.21	-0.69	-1.2	-0.85	0.89	1.1	0.15	0.23	0.19	-0.27
ML0070	-0.12	-0.23	-0.2	0.11	-0.03	-0.04	-0.22	0.14	0.18	0.18	0.37	0	-0.01	0.29	0.33	-0.02	0.74	0.38	0.44	0.43	0.35	0.29	0.54	0.51	-1.43	0.64	-0.08	0.01	0.45	0.07	0.13	0.07	0.04	0.24	-0.03	0.12	-0.08	0.04	0.5	0.6	0.43	0.32	-0.1	1.09	1.73	0.69	0.93	0.64	0.9
ML0071	0.29	0	-0.21	0.13	0.41	0.15	0.11	0.51	-0.21	-0.14	-0.26	-0.19	-0.08	-0.06	0.22	0	-0.04	-0.11	0.19	-0.3	-0.13	-0.02	-0.11	-0.16	-0.41	0.23	-0.26	-0.35	-0.17	0.09	0.11	-0.12	-0.01	0.02	-0.05	-0.02	0.33	0.33	0.37	0.25	0.23	-0.28	-0.13	-0.17	0.16	-0.36	-0.56	-0.04	-0.21
ML0072	0.22	-0.29	0.2	-0.56	-0.26	0	0.1	0.26	0.34	0.31	-0.21	-0.25	0.1	-0.06	-0.09	0.06	0.25	0.1	0.5	0.18	0.24	0.05	0.08	0.24	0.03	-0.15	0.42	0.27	0.17	0.16	-0.2	0.14	-0.45	-0.04	0.47	0.2	-0.23	0.04	-0.37	-0.39	-0.47	0.09	0.07	0.66	1.36	0.5	0.66	0.21	0.61
ML0073	0.25	0	-0.41	-0.33	0.22	-0.1	0	0.4	-0.2	0.02	0.03	-0.12	0.23	0.12	-0.23	-0.21	-0.06	0.71	0.77	0.61	1.02	0.45	0.69	0.22	0.12	0.58	-0.41	-0.21	-0.56	-0.36	-0.38	-0.31	-0.12	-0.55	-0.42	0.04	0.22	0.4	0.17	0.46	-0.17	-0.1	0.14	0.41	1.39	0.65	0.73	0.61	0.4
ML0074	0.86	0	-0.36	0.41	-0.34	-0.53	0.33	-0.5	-0.06	0.36	0.42	-0.13	0.49	0.4	-0.09	-0.01	0.05	0.69	0.6	0.66	-0.15	0.13	0.33	0.18	-0.4	-0.12	0.28	0.76	0.41	0.04	-0.06	-0.14	0.01	0.44	-0.6	0.42	0.25	-0.34	-0.26	-0.51	-0.01	-0.25	-0.09	0.55	0.12	-0.25	-0.22	0.2	-0.05
ML0078	0.35	-0.19	-0.26	-0.27	0.26	0.02	0.13	0	-0.08	-0.12	0.11	-0.15	0.14	0.17	-0.17	-0.04	0.12	-0.72	-0.32	-0.32	-0.04	-0.46	-0.77	-0.73	-0.22	0.24	-0.35	-0.04	0.36	-0.16	-0.07	-0.49	-0.33	-0.05	-0.44	0.18	-0.39	-0.3	0.2	-0.09	-0.22	-0.44	-0.2	-0.51	0.12	-0.02	-0.01	-0.43	-0.33
ML0079	-0.11	-0.66	0.49	0.8	-0.61	-0.52	-0.51	-0.41	0.36	0	-0.44	0.31	0.91	0.72	0.29	0.09	0.9	-0.22	0.92	0.8	0	-0.36	-0.14	-0.39	0.28	-0.6	1.17	1.55	0.72	-0.34	-0.35	-0.28	-0.45	0.31	0.54	0.91	0.05	-0.04	0.25	-0.26	-0.62	0.93	0.6	0.46	-1.82	0.44	0.42	-0.35	-0.37
ML0081	0.29	-0.02	-0.14	0.04	0.04	0.14	-0.04	0.28	-0.14	0	-0.06	-0.03	0.22	0.15	-0.26	0.01	-0.39	-0.48	-0.71	-0.48	-0.61	-0.44	-0.54	-0.59	-0.37	-0.61	-0.2	-0.12	-0.37	-0.21	-0.22	-0.09	0.06	-0.49	-0.26	0.05	0.43	0.52	0.41	0.25	-0.14	0.36	-0.21	-0.46	-1.05	-0.81	-0.87	-0.53	-0.73
ML0082	0.16	-0.05	0.5	0.36	0	0.6	0.08	0.43	-0.41	0	-0.42	-0.12	-0.47	-0.21	-0.19	0.06	-0.62	0.1	-0.16	0.09	-0.06	0.04	0.19	-0.01	-0.07	-0.25	-0.06	-0.95	-1.24	-0.64	-0.71	-0.3	-0.17	-0.2	-0.58	-0.41	-1.01	-0.83	-0.61	-0.9	-0.83	0.58	0.28	-0.61	0.29	-0.1	-0.16	-0.1	0.06
ML0087	-0.58	-0.2	0.06	0	-0.03	-0.12	-0.18	0.85	0	0.28	0.13	0	-0.14	-0.14	0.09	-0.04	0.21	-0.05	0.4	0.62	0.38	0.84	0.93	1.04	0.27	0.22	0.11	-0.14	0.52	0.69	1.13	0.28	0.39	0.79	0.63	-0.06	1.03	1.31	-0.01	0.64	0.1	-0.14	-0.01	0.52	1.24	0.86	0.99	0.61	0.52
ML0089	0.08	-0.6	1.75	-0.32	0.11	-0.14	0	-0.17	-0.07	-0.2	0.13	0.11	0.51	-0.29	0.94	-0.09	2.08	0.58	0.8	1.31	0.52	0.27	1.16	3.87	2.91	-0.09	1.17	0.97	1.19	0.55	0.77	0.58	0.02	0.39	2.08	0.64	1.31	0.84	0.01	-0.2	0.35	0.25	0.43	4.18	1.19	3.67	3.37	1.08	1.88
ML0091	-0.43	0.08	-0.34	-0.1	0.52	0.24	0.11	0.21	0.02	-0.01	-0.41	-0.2	0.07	0	-0.18	0.08	-0.09	-0.53	-0.79	-0.64	-0.75	0.14	-0.14	-0.55	-0.32	-0.39	0.05	-0.33	-0.52	-0.27	-0.28	0.36	0.37	-0.16	0.15	0.02	0.37	0.47	-0.27	0.33	-0.2	-0.02	0.1	-0.41	-0.93	-0.23	-0.18	-0.49	-0.13
ML0092	0.23	-0.05	0.13	0.14	-0.01	0.37	0.3	0.16	-0.73	0	0.04	-0.33	-0.52	-0.37	-0.07	-0.1	-0.56	0.24	0.14	-0.1	0.23	0.18	0.47	0.19	-0.3	0.1	-0.09	-0.44	-0.58	-0.31	-0.43	-0.09	-0.09	-0.76	-0.6	-0.57	-0.76	-0.7	-0.29	-0.52	-0.32	0.69	0.26	-0.54	-0.31	-0.39	-0.36	-0.09	-0.05
ML0093	-0.15	0	-0.1	0.09	0.05	0.24	0.15	0.02	-0.04	0.07	-0.14	-0.04	-0.26	-0.09	0.03	0.07	-0.49	-1.26	-1.79	-1.22	-1.86	-1.11	-1.19	-1.4	-1.2	-1.25	-0.11	-0.85	-1.11	0.26	0.23	0.12	0.1	-0.08	0.16	-0.08	-0.47	-0.6	0.14	-0.09	-0.15	0.51	0.21	-1.43	-1.55	-1.23	-0.68	-1.17	-1.06
ML0094	-0.39	-0.2	0.43	-0.55	-0.39	-0.12	-0.25	0.33	0.34	0.07	0.23	-0.08	0.02	0	0.43	-0.03	-0.35	0.01	0.98	2.28	1.74	0.9	0.62	1.03	1.1	0.7	-0.44	-0.39	-0.43	-0.17	-0.28	-0.07	0.22	0.14	-0.21	0	-0.17	0.24	-0.19	-0.09	-0.09	0.69	0.21	0.72	0.66	2.32	1.04	0.03	2
ML0095	-0.49	0.11	-0.33	0.24	0.3	-0.21	-0.4	-0.33	0	0.03	-0.35	0.47	0.02	0.16	-0.29	0	0.81	-1.01	-0.73	-0.81	-1.14	-0.81	-0.82	-0.75	-1.14	-0.72	0.79	0.55	0.25	1.2	1.16	1	1.04	1.1	0.62	0.8	0.75	0.9	0.17	0.92	0.45	0.71	0.1	-1.08	-1.04	-0.59	-0.22	-0.95	-1.11
ML0096	-0.64	-0.16	0.25	0.23	0.28	0.21	-0.16	0.65	-0.19	-0.32	-0.21	0.37	-0.37	0	0.02	0.01	1.54	-0.61	-0.52	0.11	0.21	-0.16	0.08	0.25	0.34	0.08	1.32	0.5	0.74	2.33	1.67	0.93	0.45	2.08	1.26	0.41	1.21	0.86	0.08	0.19	-0.38	-0.12	-0.12	-0.14	0.5	0.15	0.49	0.15	0.25
ML0097	0.05	0.48	-0.28	-0.44	-1.21	-0.94	-0.95	-1.19	0.35	0	0.14	0.17	0.12	0.36	-0.46	0.02	-0.06	-0.62	-0.97	-0.98	-0.96	-0.53	-0.92	-0.88	-1.14	-0.66	-0.29	0.16	0.4	-0.36	-0.02	-0.14	-0.46	0.12	-0.42	0.2	-0.46	-0.32	-0.03	0.15	0.07	-0.86	-0.32	-0.73	-0.36	-0.86	-0.88	-0.41	-0.82
ML0098	0.22	-0.09	-0.14	-0.03	0.26	0.29	0.44	0	0.25	-0.06	-0.14	-0.59	0.55	0.13	-0.76	0.02	0.19	-0.7	-0.59	-0.78	-0.45	-1.16	-1.02	-0.96	-0.21	-0.45	0.07	-0.61	0.55	-0.49	-0.32	-0.07	-0.37	-0.31	-0.74	-1	-0.63	-0.33	0.32	-0.17	-0.41	0.73	0.07	0.17	0.29	-0.01	0.11	-0.49	-0.53
ML0099	-0.92	-0.29	-0.42	-0.59	-0.38	-0.6	-0.88	0	0.36	0.4	0.03	0.06	0.36	0.32	0.13	-0.1	0.38	0.72	0.72	0.39	0.74	0.37	0.82	0.56	0.39	0.58	-0.06	0.03	0.69	-0.06	-0.14	-0.03	-0.28	0.92	0.44	0.52	0.89	0.58	0.35	0.56	0.51	0.09	0.65	0.35	1.57	0.35	0.63	0.35	0.31
ML0100	-0.41	-0.01	-0.67	-0.1	0.05	-0.21	0.06	-0.05	0.05	0	0.1	0.07	-0.27	0.32	0.06	0.02	-0.08	0.59	0.83	0.81	0.72	0.36	0.75	0.82	1.05	0.47	-0.19	0.31	-0.26	0.1	0.09	0	0.14	0	-0.01	0.06	0.1	0.31	0.73	0.72	-0.22	-0.43	-0.17	1.05	1.03	0.67	1.18	0.4	0.86
ML0101	0.99	0.26	-0.23	0.39	-0.01	0.12	0.39	0	-0.72	0.2	-0.11	-0.46	0.14	-0.27	-0.92	-0.02	-1.38	-0.46	-0.56	-1.02	-0.27	-0.6	-0.71	-1.03	-1.59	-1.22	-0.73	0.31	-0.49	-1.08	-1.22	-0.93	-1.03	-1.95	-1.84	-1.19	-0.28	-0.54	0.47	-0.24	-0.79	0.22	0.18	-1.23	-0.61	-1.58	-1.44	-0.74	-1.29
ML0102	0.33	0.14	0.09	-0.07	0.15	0.61	0.36	0.47	-0.49	-0.01	0	-0.36	-0.35	-0.06	-0.21	-0.06	-0.89	-0.34	-0.33	-0.23	-0.18	-0.23	-0.08	-0.38	-0.52	-0.01	-0.52	-1.03	-1.56	-1.18	-1.08	-0.44	-0.29	-1.13	-1.26	-0.89	-0.66	-0.71	-0.05	-0.22	-0.39	0.03	-0.17	-0.51	-0.78	-0.38	-0.54	-0.16	-0.16
ML0104	0.13	-0.04	0	0.07	0.05	0.15	0.19	-0.01	0.12	-0.18	-0.28	-0.24	-0.19	-0.23	0.32	0.04	0.63	0.24	0.4	0.06	0.34	-0.15	-0.07	-0.04	-0.37	0.17	0.04	-0.38	-0.52	0.72	0.73	-0.1	0.35	0.43	0.27	-0.07	-0.31	-0.17	0.1	-0.11	-0.17	0.08	-0.07	-0.16	0.33	-0.16	-0.28	-0.25	-0.42
ML0105	0.09	-0.07	-0.12	-0.01	0.51	0	0.28	-0.18	0.58	-0.03	0.52	-0.28	1.19	0.79	-0.12	0.01	-0.05	0.94	0.84	0.2	0.48	0.85	0.61	0.53	0.28	0.27	0.38	0.27	1.21	-0.1	-0.07	0.32	0.34	-0.1	0.03	0.58	1.15	1.16	1.29	1.03	0.22	-0.15	-0.01	0.92	0.44	0.39	0.54	0.74	0.19
ML0106	-0.06	-0.09	0.31	-0.07	0.38	0.39	0.11	0.33	-0.13	0.39	-0.24	0	-0.21	0.03	-0.13	-0.01	0.74	-0.19	-0.48	-0.38	-0.71	-0.01	-0.24	-0.15	-0.54	-0.47	0.07	0.44	0.1	0.21	0.33	0.44	0.39	0.52	1.06	-0.07	-0.37	-0.22	-0.02	-0.11	-0.28	-0.02	0.07	-0.13	-0.19	-0.71	-0.57	0.06	-0.26
ML0107	-0.71	-0.07	0.11	-0.21	-0.33	0.18	-0.28	0.19	0.9	-0.03	0.02	0.1	-0.04	0	0.51	-0.02	2.94	0.87	0.71	0.85	0.92	0.9	1.09	0.76	0.48	1.33	0.37	0.04	1.25	1.29	0.8	-0.01	0.45	1.93	2.19	1.15	0.97	-0.36	-0.16	0.21	1.17	0.25	0.12	0.73	1.09	0.71	1.11	0.34	0.72
ML0108	1.08	0	-0.16	0.59	-1.56	-1.8	0.5	0.05	-0.13	-0.04	0.21	-0.05	0.63	0.33	-0.36	-0.07	-0.83	0.71	-0.48	-0.71	-0.93	-0.47	-0.67	0.3	-0.47	-0.21	0.19	0.38	0.05	-0.22	-0.09	0.26	0.35	-0.31	0.02	0.12	0.57	-1.07	-2.13	-1.05	-0.07	0.79	0.32	0.11	-0.28	-0.07	-0.41	-0.41	0.83
ML0109	-0.11	-0.25	0.32	0.34	0.29	0.06	0.03	0	0.16	-0.02	-0.05	-0.1	-0.04	-0.03	0.19	-0.05	0.69	0.64	0.45	-0.01	0.19	0.66	0.61	0.43	0.12	0.43	0.42	0.4	0.1	1.14	0.77	0.48	0.58	1.26	0.81	0.21	0.15	0.16	0.17	-0.14	0.12	-0.28	-0.39	-0.09	0.62	0.47	0.27	0.34	0.02
ML0110	0	-0.01	-0.17	0.13	2.14	-0.38	0.09	0.76	1.82	-0.21	-0.59	-0.37	0.55	-0.06	0.69	0.04	1.19	1.05	0.72	-1.66	0.07	0.42	0.61	1.36	0.79	-1.62	0.77	-0.07	0.27	1.03	1	0.42	0.53	1.34	1.19	0.77	-0.14	-0.03	2.29	2.1	-0.29	-0.25	-0.04	-1.57	1.82	2.76	2.93	-1.63	-1.4
ML0112	-0.14	-0.22	-0.48	-0.03	0.57	0	0	0.52	0.27	-0.16	0.28	-0.03	0.14	0.07	0.25	0.07	-0.04	1.28	1.36	0.71	1.14	1.15	1.35	0.97	0.91	0.62	0.24	0.09	-0.33	0.39	0.34	0.25	0.36	0.33	-0.12	0.07	0.62	0.77	0.88	0.66	0.13	0.1	0.06	0.68	1.69	0.75	0.97	0.41	0.71
ML0113	-0.45	-0.28	0.32	-0.03	0.13	-0.33	-0.31	0	0.87	-0.13	0.68	0.92	0.35	-0.09	0.71	-0.12	0.27	1.3	0.81	0.97	0.82	0.73	0.86	1.01	1.04	0.62	-0.06	-0.07	0.34	0.21	0.17	0.24	0.02	0.47	0.37	0.37	1.17	0.24	0.03	0.18	0.53	-0.29	-0.13	0.88	2.02	1.14	0.98	0.58	0.85
ML0114	-0.36	0.27	0.17	-0.14	-0.32	-0.21	-0.21	-0.43	0.64	-0.01	0.51	0.17	0.46	0	0.63	0.06	1.51	1.81	1.67	1.21	1.58	1.47	1.57	1.25	0.65	1.38	0.94	0.4	0.43	0.79	0.89	0.62	1.02	1.16	1.25	0.88	0.26	0.35	0.41	0.17	0.53	-0.03	0.03	0.86	2.09	1.29	1.37	0.86	0.76
ML0115	-0.48	-0.51	-0.16	0.21	0.07	-0.39	-0.36	-0.23	0.58	0.08	0	-0.1	0.09	0.16	0.19	0.27	1.33	0.02	0.13	0.42	0.5	0.08	-0.3	-0.08	3.65	0.57	0.46	0.18	1.24	0.9	0.48	0.24	0.35	0.95	1.37	0.99	0.22	0.65	0.5	0.83	0.41	0.34	0.18	-0.01	1.49	0.39	0.32	0.11	0.13
ML0116	0.12	-0.12	-0.25	0.31	0.12	0.05	-0.14	0.72	0.08	0.02	0	-0.06	-0.19	0	-0.18	-0.03	0.47	0.87	0.25	0.61	0.6	0.33	0.47	1.09	0.7	0.98	0.15	0.19	0.32	0.65	0.59	0.23	0.4	0.44	0.21	0.11	-0.23	-0.06	0.24	0.23	-0.07	-0.01	-0.06	0.3	1.3	0.93	1.07	0.45	0.14
ML0117	0.08	-0.07	-0.56	0.56	-0.33	0.02	0	-0.25	-0.35	0.05	0.08	-0.48	-0.21	0.01	0.13	-0.04	-1.08	-0.1	-0.15	-0.06	0	-0.79	-0.77	-0.29	-0.06	-0.51	0.05	0.26	-0.1	-0.84	-0.75	-0.53	-0.28	-0.58	-1.43	-0.83	-0.6	-0.57	-0.33	-0.28	-0.21	0.78	0.38	-0.35	-0.45	-0.31	-0.37	-0.66	-0.05
ML0118	-0.03	-0.32	-0.49	-0.07	-0.37	0	0.12	-0.86	0.02	0.8	0.03	0.27	0.03	0.02	-0.02	-0.01	0.37	-0.21	0.01	1.38	0.41	0.5	0.39	0.34	0.19	-0.12	0.62	-0.09	-0.31	0.87	0.81	0.84	0.93	0.77	0.82	0.76	-0.18	-0.32	-0.36	-0.11	0.19	0.31	0.12	0.03	0.26	0.54	0.54	0.47	0.01
ML0119	0.14	-0.33	-0.22	0.2	-0.63	0	-0.11	-0.53	-0.43	0.65	0.29	0.59	0.17	0	0.01	-0.04	0.21	0.37	0.16	0.98	0.94	0.67	0.67	0.65	0.17	0.48	0.72	-0.07	-0.24	0.86	0.84	0.86	1.01	0.49	1.02	1.11	-0.72	-0.76	-0.53	-0.45	0.36	-0.21	-0.16	-0.07	0.14	0.56	0.6	0.65	0.48
ML0120	0	-0.15	-0.4	0.21	-0.13	-0.06	-0.1	0.04	-0.09	-0.07	0.37	0.12	0.17	0.1	0.24	-0.11	0.02	0.26	0.17	-0.06	0.26	0.02	0.27	0.02	0.09	0.13	0.11	0.17	-0.13	0.23	0.33	0.04	0.16	0.43	0	0.17	-0.04	-0.24	0.54	0.2	0.44	-0.32	-0.04	0.25	1	0.13	0.19	0.29	0.15
ML0121	-0.09	0.41	-0.03	-0.27	-0.33	-0.02	-0.38	0.01	0.45	0	-0.02	0.24	0.53	0.51	0.3	0.19	1.11	0.67	0.58	0.35	0.33	0.95	1.12	0.94	0.2	0.54	-0.37	-0.3	0.46	-0.5	-0.39	-0.22	-0.38	0.37	0.3	-0.38	0.26	-0.46	-0.24	0.42	0.01	0.08	0.04	0.25	0.38	0.51	0.64	0.51	0.43
ML0124	-0.12	-0.07	0.79	0.14	-0.46	-0.9	-1.02	-0.88	-0.74	0.61	0.23	0.49	0.46	0.68	0	-0.05	2.4	-1.2	-1.21	-0.87	-1.21	-0.47	-1.5	-0.8	-3.17	-0.35	2.45	1.8	1.32	1.57	1.57	2.48	1.34	2.71	2.55	1.42	1.68	0.92	0.31	0.2	0.49	0.56	0.04	0.33	0.58	-0.64	-0.67	-0.42	-0.95
ML0125	0.72	-0.13	-0.66	0.19	-0.04	0	0.33	-0.14	-0.08	-0.17	0.61	0.1	0.39	0.12	-0.03	-0.03	-0.89	0.23	0.11	-0.87	-0.29	-0.5	-0.44	-0.74	-1.05	-0.37	-0.2	0.02	-0.09	-0.59	-0.71	-0.44	-0.34	-0.81	-0.67	-0.47	0.47	0.01	0.31	-0.13	0.16	-0.96	-0.55	-0.36	0.31	-0.49	-0.4	0.1	-0.47
ML0126	-0.07	0.58	0.43	-0.02	0.2	0.31	-0.07	-0.18	0	-0.13	0.04	-0.04	0.05	0.42	-0.03	0.05	-0.3	0.36	0.96	0.49	0.81	0.55	0.77	0.84	0.71	1.04	-0.29	-0.02	-0.13	-0.22	-0.23	0.25	-0.09	0.16	-0.09	-0.15	0.06	0.19	0.26	0.55	-0.18	-0.35	0.19	0.56	1.55	0.62	0.8	0.6	0.69
ML0127	-0.33	0	-0.62	-0.54	0.21	0.02	-0.07	0.37	-0.01	0	0.14	-0.16	0.11	0	-0.25	0.03	-0.9	0.83	0.83	0.43	0.88	0.7	0.73	0.46	-0.07	0.41	-0.69	-0.77	-1.32	-0.6	-0.64	-0.51	-0.32	-0.8	-0.64	-0.55	-0.12	0.07	0.62	0.5	-0.23	0.69	0.17	0.29	1.74	0	0.16	0.42	0.43
ML0128	-0.2	-0.49	-0.28	-0.04	0.53	0.08	0.14	0.4	0.17	0.15	-0.49	-0.01	-0.3	0	0.32	0.05	0.73	-1.58	-1.21	-1.36	-1.77	-1.35	-1.59	-1.15	0.13	-1.09	0.49	0.45	0.26	0.83	0.94	0.77	0.81	1.13	1.16	0.63	0.21	0.33	0.18	0.08	0.06	0.06	-0.2	-1.09	-0.83	-0.51	-1.07	-1.43	-1.37
ML0129	-0.05	-0.15	0.05	0.63	-0.1	-0.17	-0.15	-0.1	0.05	0	0.06	0.17	-0.06	0.1	0	-0.04	0.27	0.9	0.91	0.88	0.98	0.73	0.87	0.73	1.29	0.41	0.03	0.73	0.1	0.44	0.46	0.46	0.35	0.44	0.81	0.98	0.62	0.28	0.65	0.52	0.23	0.37	0.08	1.02	1.76	1.29	1.23	0.94	1.09
ML0130	0.73	0.09	-0.12	0.32	-0.1	0.18	0.38	-0.27	-0.51	-0.05	0.22	-0.64	0.42	0	-0.01	0.09	-0.97	0.25	0.19	-0.4	0.15	0.32	0.27	-0.19	-0.46	-0.3	0.47	0.71	-0.12	-1.02	-0.99	-0.37	-0.39	-2.24	-1.03	-0.24	0.3	0.26	0.26	0.06	-0.47	0.41	0.39	-0.04	-1.01	-0.62	-0.02	0.36	-0.24
ML0131	-0.13	0.02	-0.2	-0.03	0.2	-0.09	0.05	0.3	0.13	0.28	0	-0.18	-0.14	-0.01	0.21	-0.09	1.05	0.21	0.18	0.31	0.35	0.48	0.59	0.16	0.9	0.57	-0.1	-0.63	0.57	-0.21	-0.07	0.04	-0.21	-0.25	-0.12	-0.05	0.01	0.14	0.25	-0.13	-0.02	-0.09	0.17	-0.01	1.2	0.63	0.28	0.31	0.04
ML0132	0.01	-0.26	-0.46	0.12	-0.56	0.13	0.06	-0.04	-0.2	0.05	0.09	0.15	-0.15	0	0	0.01	-0.41	-0.29	-0.43	0.05	-0.86	-0.38	-0.35	-0.67	-0.85	-0.25	-0.88	-0.74	0.23	-0.16	0.44	-0.36	-0.27	0.23	0.03	1.01	-0.02	0.16	-0.83	-0.63	-0.04	-0.12	-0.19	-0.66	-0.69	-0.67	-0.46	-0.49	-0.57
ML0133	-0.24	-0.26	0.27	-0.01	0.28	-0.39	-0.09	-0.12	0.15	0	0.19	0.13	-0.01	0	0.25	-0.03	1.42	0.48	0.59	0.65	0.14	0.32	0.11	0.67	2.83	0.39	1.25	0.78	0.73	1.49	1.33	1.26	1.24	1.48	1.4	1.04	0.52	1.49	0.98	0.47	0.45	-0.88	-0.16	0.88	1.36	1.08	1.23	0.63	1.65
ML0134	0.23	-0.68	1.21	-0.31	0	0.23	0.27	0.24	-0.65	0.09	0.18	-0.18	-0.26	-0.38	-0.32	-0.01	-1.8	0.53	0.07	0.89	0.43	0.17	0.41	0.43	0.35	0.75	-1.46	-2.87	-3.53	-2.17	-1.94	-0.98	-0.9	-1.26	-1.74	-1.5	-1.69	-1.58	-0.59	-0.6	-0.47	0.02	0.08	0.17	0.1	0.79	0.67	0.81	1.18
ML0135	0.39	-0.29	0.08	-0.11	0	0.67	0.31	0.02	-0.56	0.46	-0.13	-0.21	0.13	-0.15	-0.37	0.03	-1.02	0.1	-0.07	-0.23	0.05	0.08	0.18	-0.09	-0.59	-0.12	-0.56	-0.9	-1.21	-1.5	-1.46	-0.24	-0.19	-1.83	-1.03	-0.54	-0.32	-0.5	0.11	-0.11	-0.19	0.3	0.1	-0.54	-0.97	-0.51	-0.59	0.16	-0.14
ML0136	-0.78	0.09	0.88	-0.24	0.05	-0.56	-0.38	-0.3	0.5	0	-0.35	0.89	0.04	-0.05	0.73	0.02	1.27	0.27	0.53	0.73	0.12	0.44	0.16	0.94	-1.48	0.92	0.45	0.33	0.75	0.48	0.65	0.43	0.2	1.25	1.61	0.54	0.7	0.2	0.69	0.67	0.42	-0.26	-0.17	-1.14	2.75	0.96	0.95	0.54	0.38
ML0137	-0.38	-0.38	-0.81	-0.05	0.02	-0.04	-0.46	0.04	0.28	0.09	0.02	-0.17	0	0.23	0.19	0	0.08	-0.12	0.04	0.03	-0.28	-0.09	-0.06	-0.29	0.2	0.25	0.22	0.21	0	0.71	0.73	0.45	0.59	0.59	0.46	0.56	0.1	0.29	0.6	0.34	0.28	0.07	-0.09	0.68	1.1	0.94	1.01	0.14	0.54
ML0138	-0.22	-0.33	1.05	0.27	0.03	-0.04	-0.18	-0.18	-0.38	-0.24	0.36	0	0.16	0.01	0.89	-0.06	0.34	-0.79	-0.53	-0.26	-0.29	-0.52	-0.66	-0.14	-0.55	0.03	0.23	0.82	1	0.15	0.22	0.08	-0.35	0.57	0.73	0.56	0.74	0.82	0.61	0.26	1.44	-0.19	-0.21	-0.24	0.27	-0.31	-0.47	0.13	-0.78
ML0139	-0.04	-0.42	-0.41	0.04	0.29	-0.08	0.14	0.19	0.14	0.1	0	-0.3	0.21	-0.06	-0.17	0	-0.37	1.3	1.32	1.25	0.47	0.29	0.4	0.35	1.77	0.53	-0.06	-0.21	0.66	-0.58	-0.45	-0.12	-0.03	-0.64	-0.44	-0.07	0.19	0.31	1.08	0.82	0.82	0.13	0.01	1.35	0.73	0.84	0.92	0.31	0.28
ML0141	0	0.04	-0.08	-0.56	0.45	-0.22	-0.36	0.37	0.07	-0.27	-0.16	0.05	0.14	0.25	-0.04	-0.29	-0.76	-0.35	-0.62	0.28	0.47	-0.24	-0.27	-0.51	0.01	-1.07	-0.54	-0.27	-0.42	-0.51	-0.46	0.05	0.13	-0.7	-0.73	-0.2	0.11	0.32	-0.33	0.13	-0.27	-0.58	-0.41	-0.69	-0.98	-0.21	-0.66	-0.35	-0.13
ML0142	-0.03	0.03	0.55	-0.33	-0.03	-0.05	0.29	0.09	-0.22	0.22	0.08	0.21	0	-0.1	-0.28	-0.06	0.05	-0.4	-0.61	-0.35	-0.54	-0.4	-0.21	-0.53	-0.63	-0.36	-0.51	-0.68	-0.34	-0.53	-0.74	-0.43	-0.35	-0.34	-0.19	-0.3	0.38	-0.34	-0.28	0.46	0.17	-0.27	-0.31	-0.98	-0.1	-0.6	-0.35	-0.37	-0.32
ML0150	0.67	-0.15	0	-0.14	0.32	0.18	0.36	0.07	-0.54	0.19	-0.12	-0.53	0.3	-0.28	-0.72	0.01	-1.24	-0.18	-0.29	-0.78	-0.38	-0.75	-0.23	-0.6	-1.15	-1.1	-0.77	-0.79	-0.78	-1.39	-1.41	-0.9	-0.89	-1.77	-1.8	-1.31	-0.01	-0.27	0.09	-0.45	-0.9	0.08	-0.06	-1	-1.3	-1.36	-1.28	-0.47	-0.7
ML0151	-0.66	-0.71	0.52	-0.11	0.71	-0.41	-0.08	0.61	1.31	-0.37	0.17	-0.07	0.27	0	0.48	0.2	-0.06	0.11	0.22	0.39	0.49	-0.02	0.54	0.29	2.59	1.26	0.04	-0.19	-0.5	0.33	0.03	-0.13	0.05	0.63	0.5	0.18	-0.21	0.32	1.2	0.92	0.53	-0.34	-0.02	-1.69	1.83	1.77	1.61	0.23	-1.33
ML0152	-0.56	-0.48	-0.11	0.01	-0.09	-0.45	0.27	-0.16	0	0.19	0.44	0.13	-0.67	0.09	0.67	0.11	1.2	-0.1	-1.91	-1.63	0	0.13	0.14	-1.67	2.79	0.15	0.95	0.06	0.09	1.05	1.12	0.72	0.95	1.44	1.44	0.72	0.04	0.28	-0.09	0.36	0.61	-1.13	-0.58	-1.58	1.8	0.49	-1.09	0.97	0.37
ML0153	0	-0.38	-0.14	0.24	-0.31	0.24	0.32	-0.64	-0.39	0.72	0.2	0.49	-0.18	-0.15	0.05	0.03	0.4	-0.88	-0.96	-0.88	-0.73	-0.61	-0.79	-0.81	-1.1	-0.49	0.48	-0.64	-0.57	0.74	0.75	0.76	0.9	1.54	1.56	0.7	-0.9	-0.9	-0.61	-0.78	0.13	0.34	0.11	-1.23	-0.58	-0.82	-1.02	-0.49	-0.88
ML0154	0.11	-0.33	0	0.51	-1.28	0.12	-0.43	-0.75	-0.77	1.07	0.02	0.81	0.32	-0.73	-0.05	0.04	0.83	-0.27	-0.51	1.11	0.66	0.73	0.54	0.78	0.13	0.12	1.44	-0.63	-0.43	0.25	1.63	1.73	1.82	1.26	1.97	1.75	-0.84	-0.93	-1.8	-1.32	0.03	0.16	0.12	-0.81	-0.77	0.65	0.4	0.51	0.37
ML0155	-0.47	0.37	-0.64	-0.6	0.59	0.4	0	0.63	0.09	-0.15	-0.49	-0.51	0.07	0.04	-0.15	0.03	0.42	0.46	0.45	0.38	1.03	0.56	0.59	0.51	0.87	0.57	0.04	-0.75	-0.26	0.09	0.06	-0.1	0.02	-0.17	-0.11	-0.12	0.06	0.12	0.52	0.42	-0.38	-0.49	-0.2	0.36	0.81	0.26	0.62	0.44	0.46
ML0156	-0.88	0.17	0.09	-0.41	-0.09	0	-0.21	0.33	-0.11	0.39	0.25	0.26	-0.65	-0.49	0.4	-0.07	0.6	-0.68	-0.68	-0.64	-0.16	0.03	0.01	-0.58	-0.84	-0.76	0.12	-0.33	-0.13	0.49	0.54	0.42	0.3	0.64	0.39	0.3	-0.22	-0.3	-0.36	-0.21	-0.09	-0.59	-0.31	-2.47	0.47	-2.42	-0.35	-0.56	-0.41
ML0158	0	1.12	-0.03	-0.03	-0.01	0.29	-0.01	-0.06	0.57	-0.01	0.3	0.35	0.12	0.04	-0.1	-0.01	0.8	0.78	0.36	0.74	1.48	1.07	0.92	0.64	0.25	0.99	0.86	1.05	0.91	1.18	0.48	0.88	-0.35	0.24	0.27	1.11	0.59	0.78	-0.08	0.87	0.33	0.07	-0.11	0.4	0.87	0.57	0.94	0.27	0.45
ML0159	0.09	-0.2	1.68	0.44	0.02	0.02	-0.19	-0.04	-0.08	0	0.07	-0.13	-0.2	0.03	-0.13	0.07	1.1	1.94	1.49	1.68	1.46	1.12	1.19	1.4	1.11	1.73	0.9	0.89	1.65	0.87	0.92	0.55	0.64	0.08	1.09	0.31	0.3	0.48	-0.01	0.16	-0.32	-0.31	0.01	1.23	1.59	1.19	1.47	0.97	1.41
ML0160	-0.07	0.73	0.7	-0.03	-0.33	-0.16	-0.16	-0.22	1.28	0	-0.01	0.3	0.12	0.36	0.38	0.05	1.42	1.7	1.77	1.88	1.34	1.47	1.84	1.66	2.24	1.48	1.12	1.18	2.22	0.49	0.47	0.18	0.33	0.26	0.33	0.56	-0.04	-0.05	0.35	0.46	0.5	0.36	0.52	1.87	1.38	1.59	1.68	1.44	1.96
ML0161	0.54	0.24	0.79	0.03	-0.32	-0.11	-0.24	-0.17	-0.24	0.37	0.2	0	0.18	-0.15	-0.29	0.02	0.52	1.18	1.01	0.64	0.77	0.34	0.67	0.79	0.42	0.1	0.83	0.23	0.3	-0.4	-0.16	-0.17	-0.5	-0.78	0.18	0.37	-0.09	0.04	-0.27	-0.3	0.16	-0.09	0.01	0.69	0.56	0.75	0.45	1.2	1.09
ML0162	0.76	-0.19	0.66	0.03	0	0.64	0.68	0.3	-1.13	0.2	-0.21	-0.33	-0.66	-0.57	-0.24	0.17	-1	-0.8	-1.06	-1.29	-1	-0.88	-0.74	-0.97	-1.56	-0.37	-2.15	0.03	-0.38	-1.51	-1.84	-1.46	-1.37	-1.94	-2.41	-2.47	-2.36	-2.38	-0.99	-0.95	-0.71	-0.4	-0.16	-1.55	-1.04	-1.14	-0.87	-0.66	-0.91
ML0169	0.58	-0.17	-0.63	0.09	0	-0.21	0.3	-0.49	-0.09	0.32	0.03	-0.47	0.55	0.3	-0.13	-0.02	-0.4	-0.08	-0.2	-1.33	-1.01	-0.55	-0.64	-0.62	-1.42	-1	0.65	1.05	0.7	-0.02	-0.07	0	-0.04	-0.72	-0.57	0.01	0.71	0.79	0.45	0.2	-0.08	-0.16	0.08	-0.36	-1.63	-1.41	-1.45	-0.43	-0.92
ML0173	-0.56	-0.27	0	0.17	-0.02	-0.07	-0.17	-0.05	0.35	0.21	0.24	0.26	0.01	-0.01	0.53	0.32	1.3	0.43	0.66	0.98	0.71	0.73	0.91	0.97	1.07	0.85	0.64	0.29	0.28	1.19	1.22	0.87	1.01	1.59	1.6	0.86	0.19	0.27	0.02	0.12	0.3	0.58	0.18	0.74	1.98	0.94	1.35	0.77	0.75
ML0174	-0.38	0	-0.35	-0.33	-0.51	-0.28	-0.14	0.28	0.42	0.33	0.23	-0.14	0.07	0.24	0.41	-0.02	0.35	-0.16	-0.32	-0.35	-0.34	0.1	0.04	0.26	-0.24	-0.43	0.26	-0.07	-0.31	0.95	0.93	0.27	0.07	1.06	0.81	0.81	0.89	0.36	-0.77	-0.08	0.47	0.71	0.24	-0.03	-0.11	-0.06	-0.01	0.48	0.09
ML0175	0.16	-0.21	-0.01	-0.2	0.04	0.42	0.14	0.27	-0.09	0.48	-0.05	0.17	0	-0.08	-0.12	0.11	-0.92	-0.36	-0.54	-0.82	-0.68	-0.47	-0.47	-0.55	-1.34	-0.61	-0.67	-0.75	-1.07	-0.64	-0.62	-0.28	-0.39	-0.35	-0.42	-0.2	-0.55	-0.45	-0.12	-0.21	0.15	0.41	0.25	-0.54	-0.89	-0.97	-1.08	-0.32	-0.54
ML0176	0.09	-0.16	-0.12	-0.13	-0.33	0.54	0.27	-0.08	-0.42	0.54	0.18	0.05	-0.29	0.24	0	-0.03	0.38	-0.85	-0.72	-0.61	-0.68	-0.29	-0.28	-0.42	-0.74	-0.89	-0.23	0.33	0.09	0.18	0.29	-0.03	0.11	0.31	0.01	0.05	-0.31	-0.22	-0.21	-0.74	0.63	-0.44	-0.06	-0.64	-1.03	-0.94	-1.15	-0.53	-0.73
ML0177	0	-0.41	0.16	0.28	-0.22	0	-0.39	-0.2	-0.14	0.39	0.24	0.02	-0.15	-0.15	0.24	-0.01	0.09	0.41	0.63	0.73	0.65	0.47	0.46	0.82	0.89	1.19	0.37	-0.16	-0.54	0.03	0.47	-0.3	0.42	0.3	0.05	0.19	0.15	-0.08	-0.16	0.4	0.54	0.1	-0.09	0.31	1.3	1.07	1.18	0.73	1.08
ML0178	-0.14	0.58	-0.5	0	-0.1	-0.62	-0.09	-0.32	0.59	-0.05	0.44	0.18	0.75	0.64	0.1	0.02	0.64	0.36	0.41	0.68	0.52	0.43	0.13	0.38	0.11	0.51	1.27	0.51	0.13	0.89	1.16	0.67	0.07	0.96	2.01	0.9	0.32	0.15	0.02	-0.23	0.36	0.08	0.28	1.09	1.91	0.79	0.83	0.41	1.02
ML0180	-0.3	0.28	-0.23	-0.12	0.39	0.3	0.18	0.74	-0.1	0	-0.42	-0.26	0.14	-0.02	0.06	0.07	0.56	0.13	0.52	0.7	0.75	0.79	0.96	0.73	-0.07	0.37	0.25	0.53	0.28	0.49	0.44	0.44	0.03	-0.25	0.18	-0.05	-0.27	0	-0.45	-0.65	-0.23	-0.52	-0.47	-0.09	0.95	0.2	0.14	0.65	0.64
ML0181	-0.01	-0.15	-0.6	-0.98	-1.83	0.02	-0.34	0.45	0.54	0	0.17	0.06	0.31	0.12	-0.11	-0.06	-2.14	-0.85	-1.53	-0.65	-1.1	-1.22	-1.09	-1.76	-1.6	-1.38	-1.54	-1.75	-2.53	-2.45	-2.15	-2.47	-2.38	-1.76	-2.13	-1.64	-1.02	-1.07	-1.87	-0.66	-0.29	0.97	1.97	-1.64	-1.06	-3.87	-3.75	-0.59	-0.9
ML0182	0.18	0.06	-0.63	-0.15	0.22	0.28	0	0.52	0.07	0.23	-0.45	-0.09	-0.08	-0.29	-0.75	0.02	-0.84	0.37	-0.15	0.08	-0.4	-0.28	-0.19	-0.34	-0.13	-0.91	-0.51	-0.5	-0.82	-0.63	-0.63	-0.42	-0.36	-0.31	-0.69	-0.82	-0.56	-0.38	0.05	-0.03	-0.25	0	-0.08	-0.61	0.22	-0.53	-0.74	-0.6	-0.4
ML0183	0.53	-0.24	0.83	0.42	-0.26	-0.2	0.34	-0.36	-0.19	0.31	0.3	-0.13	0.09	0	-0.01	-0.12	1.25	0.23	0.8	1.34	0.15	1.53	0.39	0.76	0.95	-0.17	0.58	0.68	0.69	0.08	0.2	0.07	0.25	0.02	0.87	0.26	-0.43	-0.28	-0.18	-0.14	-0.23	-0.23	0.11	1.02	1.33	0.67	0.48	0.46	0.25
ML0184	-0.26	0	0	0.03	-0.31	-0.1	-0.34	0.24	0.43	-0.1	-0.16	-0.23	0.17	0.31	0.32	-0.07	0.82	0.31	0.47	0.81	1.16	0.34	0.65	0.41	0.9	0.69	0.23	0.33	0.05	0.04	0.18	0.28	-0.1	0.59	0.67	0.19	0.19	0.04	0.24	0.05	0.22	-0.61	0.11	0.82	2.18	1.15	0.89	1.04	1.26
ML0185	-0.35	0	0.81	0.58	0.42	0.18	-0.14	-0.05	1	-0.09	-0.62	-0.33	0.04	-0.38	0.61	-0.03	1.66	-1.01	-1.26	-0.89	-0.98	-0.71	-0.81	-0.42	-1.08	0.5	0.74	1.18	1.96	1.96	1.97	0.98	1.13	1.38	1.98	1.69	0.49	0.62	-0.06	0.18	-0.03	0.04	-0.23	-1.21	-0.55	-0.97	-0.67	-0.6	-0.78
ML0187	-0.11	-0.27	-0.16	-0.03	-0.38	0.13	0	-0.88	-0.39	0.97	0.14	0.79	0.34	0.15	0.35	-0.01	0.27	-1.74	-1.99	-0.84	-0.67	-0.6	-0.88	-0.86	-1.51	-0.85	0.52	-0.39	-0.64	0.53	0.55	0.85	0.85	0.79	0.85	1.2	-0.35	-0.36	-0.47	-0.55	0.27	0.1	-0.21	-1.99	-2.91	-1.47	-1.63	-0.28	-1.05
ML0188	0	-0.2	0.23	-0.41	0.25	-0.27	0.51	0.01	-0.04	-0.03	0.12	0.13	-0.28	-0.34	0.45	-0.01	0.33	-0.34	-0.62	-0.5	-0.5	-0.4	-0.08	-0.67	-1.04	-0.44	-0.22	-0.12	-0.41	-0.27	-0.22	0	-0.18	0.32	1.36	0.98	-0.41	-0.74	-0.48	-0.1	0.9	-0.05	0.04	-0.33	-0.64	-0.39	-0.54	-0.09	0.18
ML0190	-0.01	-0.89	0.18	0.03	-0.55	0.14	0.23	-0.62	-0.82	0	0.34	0	-0.23	-0.47	0.22	-0.04	-0.62	1.25	1.32	1	1.4	1.15	1.35	1.04	0.45	1.11	-0.28	-0.98	-1.27	-0.73	-0.8	0	0.14	-0.89	-0.57	-0.41	-0.28	-0.05	0.01	-0.05	-0.27	0.33	0.04	0.68	0.88	0.65	0.79	0.89	0.9
ML0192	0.03	0.34	0.78	-0.11	-0.17	-0.33	0.11	-0.33	0	0.3	0.3	-0.29	0.21	-0.3	-0.32	0	0.52	0.4	1	0.48	0.88	1.08	0.99	0.63	0.07	0.96	0.52	1.42	0.88	0.35	0.35	1.16	-0.05	0.09	-0.03	0.44	1.46	0.69	0.52	0.44	0.46	0.07	-0.02	0.43	0.61	0.22	0.48	0.97	0.49
ML0193	-0.49	0.2	-0.44	0	-0.31	0.06	-0.42	-0.1	0.3	0	0.45	0.13	-0.29	0.28	0.04	0.01	-0.19	-1.79	-1.95	-1.97	-1.58	-1.39	-1.18	-1.76	-0.03	-0.67	-0.14	-0.5	-0.51	-0.14	-0.11	-0.34	-0.3	-0.42	-0.78	-0.45	-0.48	-0.33	-0.02	-0.15	-0.32	0.19	0.08	-2.07	-0.25	-1.13	-0.91	-1.13	-1.15
ML0198	-0.6	-0.16	1.12	-0.22	-0.81	-0.81	-0.02	-0.9	1.94	0.28	0.08	0.73	0	0.32	1.89	0.06	2.24	1.01	0.2	1.49	0.83	0.64	1.34	1.93	1.22	1.89	1.28	1.39	4.05	0.61	0.64	0.81	-0.34	2.96	2.86	2.86	1.2	1.06	0.53	0.24	0.79	-0.68	-0.19	1.67	0.92	1.05	1.36	1.28	1.71
ML0199	0.55	-0.08	-0.19	0.42	0.21	-0.11	0.13	-0.04	-0.03	-0.15	0	-0.15	0.05	0.16	0.05	0.16	0.39	-0.26	-0.37	-1.06	-0.47	-0.45	-0.5	-0.59	-0.04	-0.55	0.02	0.29	0.37	0.16	0.2	-0.17	-0.07	0.37	-0.5	-0.28	0.09	0.13	0.21	-0.01	0.15	-0.04	-0.14	-0.69	0.26	-0.82	-0.66	-0.38	-0.61
ML0200	0.07	-0.13	-0.44	-0.24	0	-0.03	-0.04	-0.06	0.19	0.17	0.34	-0.02	0.46	0.27	0.14	0.01	0.06	-0.21	-0.65	-0.84	-0.83	-0.36	-0.41	-0.42	-1.04	-0.83	0.21	0.69	0.35	0.55	0.44	0.45	0.48	0.76	0.62	0.94	0.78	0.92	0.53	0.29	0.27	0.37	0.21	-0.38	-0.96	-1.08	-0.62	-0.25	-0.57
ML0201	0.13	0.14	-0.7	-0.21	0.42	0.09	0	0.24	-0.08	-0.35	-0.29	-0.53	0.12	0.05	-0.35	-0.06	-0.32	0.56	0.5	1.34	0.68	0.73	0.68	0.49	1.21	0.39	-0.11	-0.04	-0.15	-0.21	-0.21	-0.06	-0.06	-0.61	-0.36	-0.04	0.36	0.39	0.66	0.46	-0.31	-0.22	-0.18	0.51	0.85	0.66	0.71	0.58	0.54
ML0202	0.58	-0.03	0.12	-0.1	-0.27	0.36	0.53	0	-0.78	0.07	0.15	-0.69	-0.05	0.01	-0.09	-0.16	0.66	1.28	1.21	2.03	1.77	1.33	1.32	1.59	1.97	0.24	0.96	0.52	0.17	0.42	0.19	0.41	0.35	-0.52	0.41	0.37	0.35	0.3	-0.73	-0.68	-0.61	0.64	0.51	2.1	1.63	1.64	1.58	1.73	1.62
ML0203	-0.12	-0.2	-0.07	0.95	-0.73	-0.19	-0.96	0	0.47	-0.62	0.05	0.74	0.74	0.14	0.6	-0.08	-0.11	-0.16	-0.15	-0.03	0.07	-0.7	-0.14	-0.34	0.41	0.8	0.15	0.86	0.74	-0.23	-0.11	0.16	-0.31	-0.09	0.15	0.52	0.63	0.02	-0.1	-0.3	0.79	-0.04	0.02	0.4	-0.74	0	-0.34	0.15	-0.17
ML0204	-0.3	0.03	-0.24	-0.04	0.25	-0.06	0	0.37	0.11	-0.42	-0.06	0.02	0.1	0	0.14	-0.04	0.09	-0.07	0.14	0.17	0.05	0.16	0.1	-0.04	0.19	0.17	0.06	0.02	0.2	0.29	0.21	0.15	0.13	0.55	0.87	0.25	-0.02	0.36	0.18	0.12	0.23	-0.19	-0.14	0.26	1.31	0.28	0.06	-0.06	0.01
ML0205	-0.05	0.07	-0.35	0	0.43	0.23	0.38	0.27	-0.01	0	-0.12	0.02	-0.2	0.01	-0.12	0.1	0.16	0.1	0.06	-0.11	0.05	0.32	0.42	0.09	-0.1	0.09	0.28	-0.38	-0.54	0.42	0.38	0.26	0.34	0.63	0.1	0.23	0.08	0.17	0.24	0.31	-0.02	-0.14	0	-0.28	-0.13	-0.14	0.16	0.09	0.21
ML0207	-0.28	0.2	0.09	0.03	0.04	-0.33	-0.08	0.16	-0.07	-0.23	0.07	-0.18	0	-0.09	0.15	-0.1	0	0.06	0.3	0.34	0.17	0.31	0.42	0.21	0.22	0.49	0.16	0.1	-0.38	0.05	0.04	0.18	-0.1	0.32	-0.25	0	0.03	-0.28	-0.06	-0.11	-0.04	-0.61	-0.41	0.15	1.17	0.63	0.44	0.06	0.29
ML0208	-0.3	-0.3	-1.94	0	0.27	-0.34	-0.17	-0.15	0.51	0.69	0.25	0.25	-1.9	0.95	0.9	-0.07	0.88	0.88	-1.16	-0.98	-1.08	1.33	0.5	0.89	-1.04	-1.41	0.68	-1.78	-1.63	2.01	1.89	1.83	1.12	1.63	1.81	1.61	0.46	0.75	0.5	0.63	-1.41	0.77	-0.43	-1.03	2.64	-0.52	-0.73	-0.89	-0.82
ML0210	0.04	0.32	0.08	0.57	-0.3	0	-0.15	-0.57	-0.12	0.89	-0.36	-0.03	0.32	0.27	-0.18	0.01	0.56	-0.9	-0.96	0.05	-0.12	-0.31	-0.36	-0.46	-1.03	-0.16	0.95	0.4	0.07	0.39	0.44	0.48	0.45	0.68	0.31	0.92	-0.6	-0.48	-0.46	-0.51	-0.29	-0.09	-0.23	-1.28	-0.96	-0.7	-1.05	-0.48	-0.48
ML0211	-0.91	0.28	-0.55	-0.57	-0.11	0.04	-0.59	0.29	0.63	0	0.11	-0.1	0.3	0.17	-0.18	-0.02	0.58	-0.21	0.64	0.77	0.28	0.51	0.39	0.58	0.51	0.38	-0.03	-0.65	-0.66	0.33	0.23	0.57	0.36	0.53	0.51	0.6	0.2	0.47	0.08	0	-0.18	1.7	0.7	0.29	0.99	0.53	0.39	0.39	0.74
ML0213	-0.33	-0.27	-0.34	0.09	0.37	0	-0.25	-0.21	0.36	-0.05	0.13	0.26	0.45	-0.13	0.38	0.1	0.63	-0.73	-0.36	-0.59	-0.74	-0.37	-0.44	-0.58	-0.59	0.45	0.32	-0.03	0.37	0.38	0.46	0.17	0.45	0.84	0.42	0.1	1.06	0.84	0.29	0.68	0.18	1.01	0.23	0.01	1.09	0.23	0.2	-0.18	-0.28
ML0214	-0.21	-0.3	0.1	0.21	0	-0.47	-0.53	-0.24	0.28	0.07	0.09	-0.17	-0.08	0.07	0.1	0.06	0.59	0.92	1.39	1.54	1.04	1.11	1.08	1.15	1.58	0.73	0.25	0.41	0.72	0.27	0.33	0.01	0.05	0.32	0.86	0.38	0.33	0.31	0.02	-0.12	0.18	0.53	0.47	1.62	2.04	1.36	1.56	1.52	1.5
ML0217	-0.05	-0.03	-0.25	0.06	0.58	0.15	0.14	0.44	0.01	0	-0.11	-0.05	0	0.1	-0.01	-0.1	0.65	0.35	0.31	0.15	0.56	0.65	0.71	0.4	0.06	0.66	0.51	0.08	-0.22	0.7	0.64	0.53	0.62	0.6	0.37	0.38	0.42	0.57	0.57	0.56	-0.12	-0.88	0.3	0.05	1.12	0.25	0.26	0.4	0.17
ML0218	-0.19	0	-0.21	0.02	0.2	-0.1	-0.26	0.02	0.1	-0.21	0.07	-0.03	-0.1	0.07	0.33	-0.1	0.53	0.57	0.93	0.78	0.69	0.55	0.44	0.89	2.23	0.56	0.45	0.24	1.29	0.2	0.41	0.06	0.13	0.39	0.22	0.25	0.36	0.53	0.7	0.73	0.19	0	0.03	0.93	1.76	1.3	1.12	0.65	0.93
ML0222	0.11	0.23	-0.14	-0.04	0.59	0.31	0.26	0.41	0	-0.07	-0.08	-0.02	-0.02	0.15	0	-0.14	-0.29	-0.16	-0.25	-0.5	-0.28	-0.46	-0.48	-0.4	-0.35	0.08	-0.11	-0.16	-0.69	-0.17	-0.17	0.12	0.09	-0.27	-0.27	-0.04	0.25	0.24	0.52	0.12	-0.27	0	-0.02	-0.24	0.21	-0.36	-0.47	-0.4	-0.44
ML0223	0.12	-0.3	-2.01	0	0.14	0.24	-0.02	0.26	-1.29	-1.37	-1.01	-1.81	0.04	0.37	0.2	0.07	0.75	-1.15	-1.03	-1.09	1.03	-1.05	-1.05	-0.98	2.98	-1.18	0.67	-0.05	-1.67	0.33	0.65	0.45	0.4	0.96	1.07	0.47	0.23	0.39	0.09	0.36	0.55	0.27	-0.04	-0.86	2.7	-0.49	-0.39	-1.05	-0.91
ML0224	-0.2	-0.58	1	0.11	-0.3	-0.14	0.66	0	0.37	0.23	-0.12	0.39	-0.16	-0.18	0.21	-0.03	2.26	0.77	2.55	1.25	1.58	0.26	1.23	1.41	2.15	0.55	2.13	1.01	1.38	2.55	2.6	0.79	0.92	2.51	2.34	1.09	1.1	0.67	-0.21	0.21	0.45	0.02	0.02	1.75	0.48	2.12	1.04	0.94	0.75
ML0225	0	-1.41	-1.29	0.29	1.26	0.55	0.64	0.7	-0.95	-1.08	0.64	0.76	-1.27	-1.16	-1.03	-0.07	1.11	-0.76	-0.76	-0.4	-0.89	-0.79	-0.93	-0.53	-0.72	-0.58	0.51	-1.01	-1.4	0.45	0.86	0.22	1.28	-1.07	-1.09	0.5	0.2	0.32	0.48	0.84	0.41	-2.27	-1.55	-0.54	2.76	-0.18	-0.05	-0.62	-0.3
ML0226	-0.82	1.11	0.79	-0.3	0	-0.22	-0.62	0.58	-0.03	0.72	-0.22	0.92	0.25	-0.15	0.32	0.13	1.47	0.88	0.65	0.69	1.01	1.53	1.69	1.36	0.49	0.22	1	0.08	-0.03	0.75	1	0.75	0.35	0.57	0.74	1.45	-0.08	0.1	0.57	1.08	0.78	-0.3	-0.36	0.76	1.61	0.94	1.01	0.45	0.48
ML0227	-0.1	-0.08	-0.09	0.33	-0.06	0.11	0.03	0.2	-0.1	0.04	0.22	0.14	-0.27	-0.07	0	-0.07	-0.23	0.73	1.21	0.44	0.89	0.65	0.59	0.35	0.91	0.63	-0.01	0.33	-0.09	0.46	0.56	0.42	0.32	-0.05	0.52	0.42	-0.24	-0.13	0.41	0.23	0.23	-0.49	-0.03	1.31	0.94	1.04	1.35	1.05	1.47
ML0228	0.05	-0.06	-0.25	0.23	-0.07	0.14	0.09	-0.05	-0.13	0.12	0.06	-0.07	0	0.1	-0.05	0.07	-1.17	-0.03	-0.24	-0.49	-0.25	0.14	0.1	-0.1	-0.66	-0.06	-0.48	-0.72	-1.01	-1.04	-1.01	-0.45	-0.39	-1.33	-1.39	-0.98	-0.53	-0.5	0.27	0.47	-0.14	-0.02	0.31	-0.58	-0.56	-0.71	-0.62	-0.23	-0.3
ML0229	0.21	-0.18	-0.64	-0.46	0.31	0.12	0.1	0.17	-0.28	-0.06	0.01	-0.41	0.15	0	-0.22	-0.06	0.06	0.4	0.34	-0.07	0.33	0.36	0.17	-0.04	-0.3	0.16	-0.4	-0.08	0.08	-0.55	-0.53	-0.29	-0.22	-0.09	-0.42	-0.37	0.22	0.29	0.38	0.4	-0.18	-0.06	0.36	-0.21	0.76	-0.27	-0.02	0.08	0.09
ML0230	-0.52	-0.4	0.21	-0.8	0.22	-0.19	-0.17	0.42	0.14	0.36	-0.33	0.04	-0.13	0	0.07	-0.02	-0.75	-0.14	-0.3	-0.21	0.14	-0.44	0.18	-0.22	-0.36	-0.84	-0.81	-0.4	-0.72	-0.44	-0.25	-0.23	0.37	-0.54	-0.38	-0.18	-0.11	-0.02	-0.34	-0.12	-0.05	0.2	-0.1	-0.2	0.52	-0.28	-0.02	-0.28	0.11
ML0231	-0.4	0.3	-0.34	0.47	-0.42	0.24	-0.05	0.49	-0.08	-0.28	0.11	0.03	0	-0.17	0.16	-0.01	-0.01	0.06	0.32	0.18	0.43	0.22	0.42	0.14	-0.43	0.11	0.28	0.39	0.17	0.35	0.74	-0.24	0.34	0.13	0.37	0.64	-0.02	0.29	0.17	0.37	0.33	-0.79	-0.29	0.44	-0.29	0.09	0.44	0.39	0.42
ML0232	-0.31	-0.11	1.54	0.23	-0.35	0	0.06	-0.91	-0.11	0.78	-0.4	0.7	0.7	-0.18	0.28	-0.02	1.62	-0.59	-0.63	1.59	0.26	-0.01	-0.36	0.96	0.2	0.48	0.88	0.05	1.32	1.56	1.06	1.42	1.72	2.08	3.3	2.78	-0.68	-0.96	-1.16	-0.86	-0.21	-0.35	0.08	-0.02	0.77	0.94	0.86	0.74	0.63
ML0233	0.71	-0.29	0.49	0	-0.49	-0.05	-0.05	-0.12	0	0.23	0.45	-0.19	0.39	0.35	0.04	0.01	-1.45	1.01	0.67	0.1	0.44	0.03	0.07	0.15	0.32	-0.14	-1.19	-1.17	-1.05	-1.63	-1.53	-1.29	-1.34	-1.62	-2.3	-1.66	-1.54	-1.29	0.23	0.05	0.01	0.49	0.1	1.62	1.23	0.38	0.25	0.68	1.07
ML0234	0.58	0.36	-0.39	0.18	-1.39	-1.43	-1.33	-1.23	-1.02	-0.71	0.06	0.76	0.13	0	0.15	-0.08	0.01	-0.36	-0.43	-0.84	-0.91	-0.65	-1.05	-1.05	-0.16	-1.11	-0.24	0.28	1.39	0.67	0.06	-0.09	-0.77	0.13	0.32	1.06	-0.15	-0.45	-0.22	-0.29	1.35	0.09	0.09	-0.46	0.32	-0.85	-0.85	-0.7	-0.47
ML0235	0.23	-0.12	-0.24	0.13	0.27	0.18	0.25	0.14	-0.34	-0.09	0	-0.16	0.05	-0.04	-0.25	0.01	-0.11	-0.06	0	-0.49	-0.07	-0.05	-0.22	-0.45	-0.3	-0.42	-0.47	-0.47	-0.32	-0.24	0.22	-0.02	-0.03	-0.37	-0.43	-0.31	-0.11	0.05	0.29	0.13	-0.38	0.03	0.02	-0.52	-0.04	-0.92	-0.47	-0.35	-0.73
ML0236	0.31	-0.03	0.1	0.1	-0.04	0.43	0.21	0.29	-0.67	0	-0.2	0.09	-0.39	-0.41	-0.32	-0.11	0.45	-0.43	-0.7	-0.79	-0.6	-0.5	-0.36	-0.7	-1.45	-0.48	-0.57	0.69	0.35	1.26	1.28	-0.22	-0.03	0.67	0.9	-0.41	-0.84	-0.69	-0.25	-0.35	-0.13	0.1	0.39	-0.83	-1.73	-1.16	-1.25	-0.55	-0.55
ML0238	-0.29	0.06	0.03	0	0.75	0.44	0.31	1.17	-0.06	-0.41	-0.23	-0.5	-0.41	-0.16	0.06	-0.03	0.75	-0.43	-0.62	-0.76	-0.58	-0.44	-0.42	-0.55	-0.9	0.1	0.71	-0.2	-0.06	0.81	0.85	1.04	1.17	0.51	0.43	-0.06	0.03	0.18	0.47	0.35	-0.52	0.1	-0.21	0.14	-0.4	-0.33	-0.63	-0.41	-0.64
ML0239	-0.15	0.74	0.88	0.35	-0.9	-0.23	0.19	-0.19	0.15	-0.08	0.19	-0.13	0.41	-0.53	0	0.09	0.79	-0.32	0.3	-0.28	0.25	-0.39	-0.68	-0.25	0.08	0.71	0.74	0.6	0.27	0.01	-0.52	0.08	-0.21	-0.11	0.37	0.14	-0.36	-0.72	-0.37	-0.35	0.59	-0.11	-0.2	-0.05	-0.35	-0.15	0.35	0.25	0.08
ML0240	-0.02	0	0.03	-0.12	-0.11	-0.23	-0.17	-0.21	0.18	0.05	0.22	0.06	0.3	-0.18	0.4	0.07	0.01	0.47	0.37	0.19	0.23	0.26	0.12	0.04	0.22	0.15	-0.12	0.23	0.74	0.47	-0.67	-0.23	-0.39	0.98	0.26	0.26	-0.08	-0.2	-0.39	0.13	0.35	-0.22	-0.48	0.01	0.64	0.44	0.21	0.17	0.04
ML0241	0.01	-0.17	-0.01	-0.34	-0.13	0.17	0	0.27	0	0.27	0.14	0.03	0	-0.14	-0.01	-0.01	-2	0.35	0.34	0.02	0.01	-0.12	0.34	0.16	-0.42	-0.53	-2.05	-2.73	-2.32	-2.91	-2.92	-2.06	-1.76	-2.39	-1.75	-2.17	-1.86	-1.96	-0.44	-0.26	-0.42	0.13	-0.15	-0.41	-0.79	-0.38	-0.35	0.01	0.39
ML0242	-0.26	-0.33	0.13	0.75	-0.49	-0.73	-0.51	-0.65	0.6	0.01	0.14	0.2	0	-0.09	0.08	0	0.44	0.67	1.5	1.63	1.94	0.98	1.96	1.11	1.01	1.11	0.28	1.27	2.24	0.03	-0.01	-0.17	-0.11	0.8	0.91	1.07	1.21	0.21	-0.15	0.24	0.82	0.18	0.28	2.04	1.66	1.33	1.78	1.88	1.64
ML0243	0.27	-0.02	-0.57	0.28	0	-0.24	-0.03	0.18	-0.09	0.12	0.38	-0.15	1.08	0.01	-0.36	0.05	0.12	1.66	1.73	1.07	1.34	0.85	1.46	1.03	0.94	0.88	0.06	0.45	0.45	-0.24	0.04	0.26	-0.13	0.17	0.01	0.28	1.55	0.68	0.68	1.1	0.08	0.08	-0.02	1.24	1.46	1.25	1.1	1.29	0.79
ML0244	-0.2	-0.19	-0.76	-0.07	-0.01	0.08	0	-0.1	0.03	0.14	0.38	0.18	-0.04	0.28	0.34	-0.01	0.17	-1.33	-1.05	-1.12	-0.65	-0.79	-0.87	-1.15	-1.42	0	-0.51	-0.57	-0.47	-0.08	-0.01	-0.12	-0.13	-0.03	-0.78	-0.43	-0.13	-0.12	0.2	0.23	0.21	-0.35	0.1	-1.28	-0.53	-0.13	-0.53	-0.8	-1.08
ML0245	-0.52	-0.31	-0.5	-0.1	0.36	0.02	0	0.33	0.08	0.28	0.1	-0.04	-0.31	-0.07	0.27	-0.1	0.91	-0.16	-0.07	0.54	0.22	0.6	0.42	0.44	0.81	0.34	0.57	-0.41	-0.33	0.8	0.8	0.72	0.87	1.19	0.97	0.68	0.05	0.14	0.47	0.22	0.15	-0.11	0.37	0.01	0.73	0.15	0.31	0.11	-0.11
ML0246	-0.02	0	-0.74	-0.61	0	0.01	-0.25	0.3	-0.02	0.28	0.07	-0.14	0.15	0.15	-0.28	0.02	-0.44	0.55	0.61	0.54	0.8	0.67	0.82	0.49	-0.11	0.22	-0.2	-0.42	-0.65	-0.27	-0.31	-0.29	-0.41	-0.46	-0.4	-0.1	0.12	0.2	0.25	0	-0.43	0.4	0.32	0.14	1.2	0.29	0.57	0.52	0.38
ML0247	-0.48	-0.52	-0.51	0.03	1.75	4.33	1.17	-0.1	0.06	2.02	-0.22	-0.44	-0.16	0.08	0	-0.6	2.68	2.25	0.97	3.06	2.38	2.31	2.73	0.91	8.24	3.34	2.71	1.61	-0.1	2.64	2.41	2.81	2.1	2.96	4.05	2.77	0.1	1.83	1.56	2.72	-0.15	-2.51	-0.48	1.18	5.11	1.07	1.32	2.89	0.83
ML0248	-0.39	0.4	0.75	-0.23	-1.13	-0.26	0.25	-0.85	0.35	-0.48	0	-0.13	0.11	0.05	0.08	-0.04	1.03	0.33	0.33	0.01	0.68	-0.11	-0.24	0.08	-0.25	0.55	0.64	1.65	1.51	0.12	0.56	-0.24	-0.46	0.81	0.65	0.24	0.31	-0.16	0.09	0.43	0.06	0.03	-0.14	0.15	0.16	-0.1	0.09	0.33	0.24
ML0249	-0.31	0.93	0.53	-0.57	-0.37	0.87	0.47	0.35	0.5	-0.56	-0.55	-0.36	-0.61	0.26	0	-0.02	-0.55	-1	-0.73	-0.7	-0.5	-0.96	-0.7	-0.52	1.72	-0.27	0.05	-1.07	-1.3	-0.54	-0.73	-0.52	-1.07	-0.68	-0.73	-0.98	-0.89	-0.95	-1.35	-0.18	-0.41	-0.01	-0.11	-2.17	1.2	-1.99	0.05	-0.68	-2.02
ML0252	-0.33	0.29	0.3	0.34	0.43	0.61	0.51	0.37	-0.18	-0.12	0	-0.01	-0.46	-0.12	-0.01	0.01	-1.11	-0.97	-0.56	-1.1	-1	-0.9	-0.96	-1.47	-1.27	-1.6	-0.59	-1.12	-1.5	-0.62	-0.6	-0.33	-0.82	-1.49	-1.68	-1.68	-1.93	-2.2	-1.3	-0.8	-0.97	0.1	0.13	-1.44	-1.66	-1.54	-1.37	-1.29	-1.6
ML0255	0.09	0.01	-0.74	-0.48	0.27	0	-0.34	-0.48	0.08	0.03	-0.21	-0.17	0.6	0.28	-0.23	-0.04	-0.31	0.01	0.51	0.04	0.22	0.3	0.41	0.09	-0.35	-0.2	-0.32	0.45	0.14	-0.04	-0.26	0.07	0.08	0.01	-0.37	-0.07	0.59	0.55	0.56	0.09	-0.12	0.04	0.1	0.25	1.07	0.12	0.01	-0.03	0.08
ML0256	-0.74	0.66	1.3	1.1	-0.23	-0.05	-0.14	-0.45	0.8	0.17	-0.22	0	-0.29	0.11	0.93	0.06	0.76	1.61	0.62	0.43	1.21	1.5	0.38	1.5	0.7	-2.55	0.44	0.25	0.87	0.58	0.57	0.59	-0.17	1.66	2.15	1.25	0.64	0.9	-0.31	-0.51	0.1	0	-0.27	1.49	1.32	1.49	0.9	1.51	1.22
ML0257	-0.14	-0.16	-0.03	0.3	-0.11	0.16	-0.16	-0.03	0.23	0.16	-0.18	0.01	0	0.12	0.14	-0.04	0.66	0.22	0.58	0.19	0.47	0.02	0.46	0.17	0.07	0.28	0.2	-0.09	0.05	0.82	0.96	0.23	0.55	0.85	0.4	0.56	0.4	0.14	0.49	0.12	0.18	-0.2	-0.03	0.54	1.9	0.93	0.92	0.46	0.29
ML0258	0.08	-0.1	-0.3	0.2	0.38	0.2	0.3	0.15	-0.44	-0.25	-0.13	-0.21	0.01	0	-0.17	0.05	0.01	-0.85	-1.13	-1.21	-1.24	-0.95	-1.05	-0.81	-1.44	-0.76	0.09	0.11	-0.1	0.49	0.51	0.33	0.54	0.22	-0.01	0.01	0.07	0.26	-0.27	-0.27	-0.25	-0.15	-0.19	-1.2	-1.04	-0.85	-1.1	-0.99	-1.48
ML0265	-0.5	-0.55	0.54	-0.12	-0.13	-0.1	-0.22	0.06	0.04	0.13	0.14	0.2	-0.05	0	0.14	0.12	-0.06	0.24	0.11	0	0.25	0.19	0.14	0.12	0.03	0.19	-0.16	-0.94	-0.53	-0.22	-0.16	-0.28	0.13	-0.2	0.08	0	0	-0.15	0.32	0.23	0.39	-0.28	-0.26	-0.45	1.31	0.07	0.39	0.02	-0.02
ML0269	-0.32	-0.72	0.04	-0.39	-0.1	0.11	-0.12	0.47	0.04	-0.05	0	0.12	0.02	0.23	-0.29	0.01	0.41	-0.97	-1.32	-0.69	-0.58	-0.84	-0.79	-1.07	-1.17	-1.32	-0.75	-0.43	-0.65	-0.04	-0.06	-0.52	-0.35	-0.01	-0.16	0.04	-0.06	0.12	0.17	-0.02	0.3	0.11	0.02	-1.36	-0.93	-1.35	-0.62	-0.82	-0.88
ML0270	0.22	-0.16	0.26	0.3	-0.25	0.09	0	0.36	-0.35	-0.42	0.07	-0.18	-0.06	-0.34	0.07	0.16	0.18	0.17	0.15	0.57	-0.1	0.38	0.38	0.36	0.5	0.43	-0.1	-0.2	-0.27	0.08	0.05	-0.28	-0.23	-0.31	0.42	0.43	0.14	0.34	-0.44	0.2	0.01	0.21	-0.34	0.13	0.56	0.87	0.76	0.57	1.01
ML0271	-0.06	0	-0.66	-0.08	0.42	0.08	0.29	0.15	-0.12	0.01	-0.4	-0.03	0.01	0.01	-0.44	-0.05	-0.76	0.25	0.37	-0.22	0.16	0.13	0.23	-0.12	-1.3	-0.43	-0.87	-1.35	-0.91	-0.19	-0.2	-0.74	-1.41	-0.73	-1.11	-0.76	-0.65	-0.6	0.63	0.68	-0.07	0.15	-0.35	-0.36	-0.72	-0.49	-0.4	-0.15	-0.37
ML0275	0	0.3	0.08	0.73	-0.12	-0.18	0.05	-0.43	0.02	-0.1	-0.2	-0.37	0.27	0.29	-0.3	-0.03	-0.51	-0.6	-0.73	-0.25	-1.1	-0.81	-0.83	-0.89	-1.11	-0.6	-0.06	-0.02	0.25	-0.09	-0.11	-0.32	-0.18	-0.4	-0.63	-0.69	-0.45	-0.48	0.05	-0.04	-0.36	0.32	0.09	-1.18	-0.97	-1.25	-1.27	-0.74	-0.88
ML0276	-0.79	-0.48	1.37	0.06	-0.34	-0.32	0.29	0	0.1	0.11	-0.96	0.35	-0.26	0.38	-0.13	0.09	1.56	-2.88	-3.03	-2.47	-2.8	-3.03	-2.94	-2.46	-2.9	-2.31	0.04	0.51	1.44	1.89	0.91	1.68	0.47	1.91	2	0.33	0.03	0.46	-1.08	-0.29	1.11	-0.49	-0.04	-2.58	1.15	-2.29	-1.8	-2.58	-2.52
ML0279	0.25	-0.17	-0.62	0	0.36	-0.07	0.03	0.09	0.21	0	-0.12	-0.24	0.29	0.13	-0.11	-0.14	-0.1	0.34	0.41	-0.02	-0.15	0.19	-0.05	-0.2	-0.71	-0.17	0.2	0.26	-0.16	0.07	0.08	-0.04	0.1	0.02	-0.16	-0.03	0.33	0.35	0.86	0.52	-0.12	0.74	0.75	0.35	1.23	0.21	0.24	0.06	0.04
ML0280	-0.63	-0.44	0.27	-0.21	0.04	-0.15	-0.53	-0.07	0.21	0.04	0.01	0	-0.19	0.18	0.24	-0.01	0.8	0.35	0.4	0.67	0.35	0.38	0.53	0.55	1.01	0.65	0.53	-0.07	0.5	0.36	0.63	0.26	0.41	1.25	1.33	0.71	0.22	0.19	0.72	0.55	0.05	0.2	0.07	0.45	1.78	0.6	0.75	0.28	0.44
ML0281	-0.13	-0.22	0.51	-0.16	0.24	-0.31	-0.32	0.11	1.41	-0.06	0	-0.02	0.24	0.22	0.55	0.22	0.75	1.03	1.38	1.6	0.94	0.93	1.02	1.19	2.57	1.3	0.54	0.35	2.47	0.48	0.31	0.58	0.56	0.62	1.08	0.52	0.72	0.85	0.57	0.57	0.68	0.1	0.5	1.66	2.22	3.62	1.66	1.06	1.73
ML0283	-0.05	-0.24	-0.23	-0.12	-0.26	-0.25	-0.02	0	0.58	0.12	0.41	0.08	0.1	0.15	0.23	-0.09	0.9	0.91	1.18	1.09	1.27	0.92	0.9	1.01	0.99	1.84	0.77	0.61	0.7	0.79	0.54	0.33	0.52	0.96	0.74	0.57	0.56	0.39	0.33	0.41	0.33	0.11	0.02	0.99	2.35	1.47	1.72	1.24	1.53
ML0284	-0.16	-0.04	-0.34	0.13	0.28	0.2	0	-0.02	-0.15	0.14	0.25	0.19	-0.24	0.45	0	0.07	0.47	0.68	0.69	0.75	0.96	0.6	1.1	0.58	0.59	1.13	0.4	-0.09	-0.12	0.7	0.74	0.48	0.53	0.68	0.75	0.15	0.09	0.37	0.23	0.33	-0.07	-1.51	-0.61	0.52	0.93	0.7	0.81	0.67	1.01
ML0285	-0.06	0.16	-0.32	-0.31	0.3	0.35	-0.18	0.79	0.36	0.45	-0.2	0.08	-0.09	0	-0.26	0.01	-0.95	-0.86	-0.98	-1.01	-0.93	-0.85	-0.75	-1	-1.55	-0.54	-0.81	-0.95	-1.18	-0.6	-0.62	-0.57	-0.5	-0.64	-0.75	-0.73	-0.49	-0.37	0.48	0.17	0.07	0.51	0.39	-1.19	-0.02	-1.13	-1.09	-0.75	-0.83
ML0286	-0.04	0.02	-0.14	0.32	-0.08	0.18	0	0	0.11	0.1	0.09	-0.36	-0.01	-0.09	0.35	-0.03	0.05	0.87	0.77	0.64	0.73	0.79	0.81	0.68	0.29	0.55	0.52	0.24	0.48	0.14	-0.02	0.1	0.25	-0.39	-0.14	0.27	-0.04	0.13	0.11	0.19	-0.02	0.56	0.21	0.5	0.71	0.57	0.66	0.54	0.51
ML0287	-0.03	-0.36	-0.12	0.32	0.46	-0.1	0	-0.3	0.37	0	-0.09	0.2	0.4	0.37	0.02	-0.03	1.16	-0.13	0.54	0.13	0.21	0.22	0.21	0.46	0.24	0.46	0.22	-0.19	0.55	1.13	0.8	0.49	-0.08	1.46	0.66	0.23	1	1.09	0.64	0.36	0.18	0.04	-0.17	0.71	1.81	0.67	1.03	0.37	0.68
ML0291	0.57	0.16	0	-0.05	0.42	-0.65	0.27	0.6	-0.07	-0.27	-0.06	-0.38	0.27	0.09	-0.37	-0.06	0.66	0.04	-0.02	1.34	0.08	-0.36	-0.11	0.34	0.81	0.24	-0.32	-0.04	0.17	-0.74	-0.89	-0.64	-1.26	-1.43	-1.27	-0.84	-0.28	-1.16	-0.76	-0.43	-0.84	-0.35	-0.37	0.78	-0.11	0.87	0.75	0.38	0.34
ML0292	0.09	-0.34	-0.63	0.15	0.34	-0.03	0.18	0.06	-0.03	-0.31	0.02	-0.62	0	0.16	-0.13	-1.11	0.33	-0.1	0.29	0.67	-0.14	-0.66	-0.29	-0.04	0.97	1.45	0.21	0.59	0.5	0.62	0.57	0.22	0.22	0.65	-0.33	0.06	0.01	0.19	0.03	-0.22	-0.31	-3.04	-0.52	0.23	0.1	0.27	0.29	0.27	0.7
ML0293	0.17	-0.07	0	-0.24	0.31	0.15	0	0.25	-0.18	0.22	-0.06	-0.17	-0.01	0.33	0.09	0.24	0.22	1.02	1.42	2.26	1.72	1.08	1.18	1.19	1.55	0.76	-0.04	0.22	-0.09	0.31	0.24	-0.01	0.22	-0.01	0.21	0.32	0.29	0.44	0.27	0.03	-0.2	2.37	0.6	1.38	2	1.86	1.79	1.15	1.2
ML0294	0	0.22	0.37	-0.01	0.01	0.18	0.07	0.6	-0.24	-0.19	-0.22	-0.32	-0.06	-0.31	0.19	-0.08	-0.08	0.41	0.37	0.25	0.42	0.26	0.37	0.46	-0.19	-0.01	0.12	-0.01	-0.45	-0.19	-0.31	0.29	-0.03	-0.35	0.29	0.19	-0.32	-0.15	-0.15	-0.15	-0.16	-0.06	-0.08	0.13	0.29	0.27	0.03	0.4	0.31
ML0295	0.08	-0.12	-0.11	0.09	0.17	0.4	0.33	-0.31	-0.63	0.36	-0.58	0.41	0	-0.07	-0.17	-0.01	-0.13	-1.56	-1.2	-0.02	-1.69	-0.64	-1.17	-0.82	-1.07	-1.62	0.12	-0.53	-1.08	0.68	0.57	0.78	0.63	0.44	0.43	0.52	-0.11	-0.35	-0.47	-0.7	-0.73	0.19	-0.05	-1.65	-2.1	-1.57	-0.69	-0.94	-1.02
ML0297	-0.17	-0.3	-0.45	-0.26	-0.04	-0.09	-0.44	0.01	0.73	0	0.8	0.66	0.35	0.24	0.79	-0.08	1.01	0.18	0.12	0.3	-0.23	0.12	0.39	0.58	0.17	-0.12	0.74	1.12	0.87	1	1.08	0.62	0.77	1.2	1.11	1.06	0.83	0.7	0.48	0.4	0.74	-0.15	-0.13	0.28	2.08	0.39	0.56	0.28	0.31
ML0298	0.09	-0.09	0.09	0.37	0.17	-0.41	-0.32	-0.05	0.46	-0.33	-0.63	0.43	0	-0.19	0.53	-0.09	2.7	-0.94	-1.25	-0.97	-1.19	-0.67	-0.66	-0.48	0.89	-0.19	1.31	0.66	1.36	1.78	1.74	1.33	1.44	1.71	2.24	1.82	0.61	0.79	0.04	0.63	0.98	-0.31	0.15	-2.5	0.56	-0.49	-2.16	-0.7	-0.3
ML0299	-0.49	-0.47	0.63	-0.37	-0.14	-0.42	-0.09	-0.17	1.59	0.48	0	1	0.4	0.34	1.17	0.05	1.29	-0.53	-0.4	-0.24	-0.62	-0.51	-0.26	-0.33	-1.72	-0.37	0.2	0.13	0.29	1.11	0.48	0.4	0.36	1.61	1.35	1.17	0.21	0.5	0.35	0.42	2.06	0.65	0.31	-0.24	1.4	-1.33	0.12	0.01	0
ML0300	0	0.24	0.27	0	-0.19	-0.24	-0.29	0	0.22	0.31	0.08	-0.17	-0.24	0.2	0.24	-0.16	0.79	1.16	1.79	1.48	1.22	1.24	1.29	0.91	0.38	1.22	-0.13	-0.32	-0.23	0.28	0.15	-0.01	0.08	0.06	-0.24	-0.13	-0.47	0.15	-0.21	-0.02	0.37	-1.28	0.11	1.76	1.98	1.08	1.26	0.89	1.92
ML0303	-0.07	-0.49	1.11	0.82	-0.93	-0.68	0.65	-0.81	0.49	1.28	-0.05	1.07	0.21	0	-0.01	-0.04	1.63	0.69	0.65	2.89	0.63	0.85	1.24	1.56	1.77	0.91	2.51	0.03	0.28	1.24	1.26	1.19	1.21	1.51	4.17	1.66	0.1	-0.29	-0.56	-0.4	0.34	-0.7	-0.33	0.37	0.83	1.7	1.71	0.99	1.45
ML0304	0	-0.69	0.3	-0.12	-0.18	-0.39	0.01	0.08	0.6	-0.18	-0.21	0.39	-0.02	0.14	0.56	-0.09	1.51	-0.1	0.3	0.22	0.34	0.08	-0.02	0.08	2.01	0.14	0.67	0.62	0.81	0.92	0.98	0.97	0.79	1.82	1.81	0.83	0.31	0.25	0.26	0.49	1.04	0.39	0.29	0.21	2.17	0.93	1.1	0.38	0.56
ML0308	-0.18	-0.07	-0.16	-0.11	0.34	0.26	0.15	0.31	-0.17	0.12	0	0.1	-0.32	-0.09	0.04	0.02	0.3	0.03	-0.26	0.14	0.14	0.08	0.31	0.08	-0.6	0.16	0.21	-0.57	-0.66	0.2	0.2	0.13	0.25	-0.03	0.41	0.31	0.06	0.28	0.09	0.17	0.01	0.07	0.06	-0.21	-0.95	-0.16	-0.25	0.11	0.45
ML0310	-0.14	0	-0.49	-0.3	-0.3	-0.63	-0.64	0.42	0.3	0.19	0.2	0.37	-0.13	0.35	0.01	0.11	0.52	0.88	0.6	0.85	0.61	0.77	0.82	0.74	0.33	1.52	-0.05	-0.07	0.62	-0.48	-0.42	0.48	0.14	1.7	1.76	0.14	1.22	0.45	0.35	0.65	0.66	-0.38	-0.07	0.12	0.41	-0.09	0.21	0.51	0.35
ML0311	0	-0.1	-0.39	0.06	0.41	0.15	0.24	0.4	0.05	-0.18	-0.34	-0.38	-0.39	0.07	-0.04	-0.07	-0.18	-0.75	-1.1	-0.87	-0.83	-0.48	-0.54	-0.51	-1.17	-0.63	-0.02	-0.38	-0.76	-0.34	0.47	0.14	0.19	0.34	-0.51	0.03	-0.01	-0.02	0.24	0.11	-0.5	-0.01	-0.43	-1.64	-1.74	-1.08	-0.57	-0.95	-0.99
ML0314	0.21	0	-0.17	-0.17	0.21	0.36	0.24	0.33	0.13	-0.09	0.01	-0.34	-0.31	-0.12	-0.05	0.01	0.39	0.21	0.12	0.69	0.12	0.1	0.37	0.06	0.3	0.17	-0.66	-0.14	-0.05	0.32	-0.27	-0.56	-0.47	-0.15	-0.38	-0.75	-0.76	-0.27	-0.1	-0.3	-0.55	0.01	0.16	0	0.44	0.71	0.61	0.23	0.05
ML0315	-0.4	-0.26	0.01	0.26	-0.21	-0.4	-0.38	0.14	0.95	-0.61	0	0.21	0.03	-0.06	0.09	-0.01	0.95	0.2	0.38	0.52	0.23	0.04	0.11	0.18	0.64	-0.11	0.16	0.42	0.16	-0.14	0.13	-0.77	-0.12	0.41	0.16	0.05	0.08	0.33	0.21	0.88	0.36	-0.22	0.03	0.54	1.47	1.28	1.51	0.09	0.27
ML0316	1.12	-0.65	-0.33	1.44	1.6	1.73	1.42	1.85	-0.07	-0.01	-0.18	-0.24	-0.25	1.78	0	-0.01	1.44	1.97	2.14	0.85	0.46	0.47	0.23	0.67	6.08	0.31	0.98	0.26	0.46	1.09	1.28	1.29	0.89	1.88	1.49	0.94	0.27	0.42	0.13	0.97	-1.52	0.56	-0.05	0.6	4.24	0.97	1.08	0.56	0.89
ML0317	0.69	-0.26	-0.66	0.16	0.78	-0.13	0.36	1.23	0.1	-0.48	-0.08	-0.76	0.35	-0.26	0	0.01	0.39	0.26	0.18	-0.49	0	0.12	0.39	0.35	-0.27	-0.65	0.96	0.41	0.01	0.1	0.11	0.36	0.5	-0.32	-0.08	0.2	0.27	0.41	1.97	1.83	-0.48	-0.11	-0.06	-0.84	-0.19	0.95	1.14	-0.96	-0.71
ML0319	-0.41	1.39	-0.5	-1	-0.02	-0.41	-0.2	-0.94	1.63	0	1.36	1	2.09	0.92	1.63	0.07	1.48	-0.31	-0.49	0.03	-0.6	-0.26	-0.33	-0.42	-0.24	0.1	1.02	0.69	0.49	0.68	0.62	1.23	0.77	0.85	1.02	0.55	0.28	-0.01	-0.58	-0.34	-0.18	-0.07	-0.11	1.41	-0.7	0.97	-0.23	-0.43	2.32
ML0320	-0.11	0.1	-0.02	0.15	0.29	-0.02	0	0.21	0.31	-0.04	0.02	0.05	-0.23	-0.09	-0.04	0.3	0.8	-0.42	-0.33	-0.28	-0.25	-0.31	-0.16	-0.27	-0.73	-0.65	0.27	0.29	0.12	0.31	0.32	0.22	0.29	0.35	0.81	0.21	0.12	0.33	0.46	0.27	0.03	-0.91	-0.58	1.04	-0.08	-0.2	-0.18	-0.19	0.4
ML0321	-0.28	-0.09	-0.42	0.19	-0.14	-0.64	-0.47	-0.14	0.2	0	0.08	0.08	0.08	0.39	0.11	0.06	0.85	-0.24	-0.46	-0.3	-0.07	0.02	0.08	-0.02	-0.52	-0.03	0.66	0.27	0.06	0.56	0.36	0.44	0.1	1.03	0.65	0.4	0.22	-0.01	0.02	0.17	0.25	0.4	0.49	-0.73	0.39	0.22	0.2	-0.3	-0.53
ML0322	-0.63	0.11	-0.01	0.19	-0.62	-0.7	0	-0.31	1	0.36	0.21	0.78	-0.28	-0.03	0.66	-0.09	0.79	-0.53	-0.2	-0.27	-0.17	-0.5	0.22	-0.04	0.05	0.07	0.66	-0.06	0.53	0.59	0.57	0.33	0.1	0.64	0.95	0.52	-0.46	-0.22	0.13	-0.08	0.45	-2.3	-1.66	-0.24	1.28	0.13	0.26	-0.13	0.45
ML0323	-0.11	-0.53	0.4	-0.06	-0.86	-0.92	-0.65	1.08	0.73	0.06	0.17	1.01	0	-0.58	0.55	-0.03	0.11	0.23	0.27	1.15	0.18	0.03	0.51	1.05	0.65	0.45	0.33	0.93	1.08	0.24	0.15	0.45	-0.89	0.22	0.03	1.19	0.71	0.42	-0.42	-0.12	1.46	0.09	0.2	1.44	0.37	0.54	0.9	0.83	1.03
ML0324	0.09	-0.37	2.42	0.35	-0.92	-1.04	-0.78	-0.67	0.7	0	-0.4	0.63	0.19	-0.6	0.67	-0.03	0.93	1.96	1.81	1.69	1.56	0.3	1.09	2.17	1.66	1.93	0.83	4.59	2.01	0.52	0.96	0.52	0.67	0.95	1.11	1.14	0.76	0.58	0.47	0.1	2.15	0.7	0.31	1.36	0.6	3.75	1.62	2.13	1.54
ML0325	-0.68	0	-0.86	-0.68	0.04	-0.23	-0.27	0.19	1.15	-0.32	0.02	0.14	-0.07	0	0.89	0.06	0.01	0.89	0.49	-0.09	-0.19	0.25	-0.04	0.61	0.66	-0.36	0.16	0.11	0.23	0.5	0.32	0.57	0.61	0.9	0.65	0.66	0.04	0.19	0.62	0.41	1.16	-0.78	-0.69	0.07	0.9	0.3	0.27	-0.2	0.07
ML0333	0.1	0	0.35	0.2	0.25	0.2	-0.05	0.32	-0.12	-0.14	-0.04	-0.02	-0.13	0.12	-0.01	0.03	0.15	0.19	0.18	-0.16	0.19	0.26	0.33	0.02	-0.54	-0.13	0.08	0.27	-0.16	0.17	0.14	0.02	0.03	-0.35	-0.52	-0.08	0.16	0.21	0.41	0.26	-0.2	0.94	0.42	-0.16	0.25	-0.34	-0.3	-0.01	-0.16
ML0335	0.31	0.36	0.07	0.68	0.84	-0.01	0.03	0.27	-0.56	-0.48	-0.6	-0.51	0	-0.22	-0.72	-0.02	-0.04	-2.29	-1.79	-0.32	-1.05	-1.26	-1.65	-0.03	-0.43	-1.47	0.02	0.67	0.24	0.19	0.2	0.1	-0.46	-0.17	-0.66	-0.26	0.68	0.69	-0.12	0.06	-0.53	-0.7	-0.39	0.06	-0.77	-0.3	-0.28	-1.26	-0.45
ML0336	0.23	0.17	1.52	-0.19	-0.31	-0.72	-0.42	-0.31	0	-0.35	-1.16	0.15	0.21	0.31	0.45	0.09	1.63	-1.31	-0.01	-0.85	-0.82	-1.06	-1.47	-0.81	-0.96	0.51	-0.42	0.74	1.56	-0.11	-0.21	-0.11	-0.12	0.07	-0.04	-0.41	-0.51	-0.4	-0.49	-0.13	0.36	-0.39	-0.2	-0.87	0.3	-0.66	-0.72	-0.79	-0.35
ML0337	0.84	0.4	-0.36	-0.1	0.82	0.24	0.81	0.02	-0.2	-0.84	-0.29	-0.65	0.57	0	-0.84	-0.13	-1.25	0.41	0.83	0.08	-0.26	-0.18	-0.61	-0.06	0.12	-0.05	-0.5	0.62	-0.38	-0.66	-0.69	-0.23	-0.17	-0.9	-0.99	-0.54	0.83	0.58	0.43	-0.07	-1	-0.05	-0.27	1.74	-0.16	0.55	1.05	0.23	0.29
ML0348	-0.15	0.41	-0.19	-0.33	-0.41	0.14	-0.02	0.19	-0.07	0.37	0.28	0	0.17	0.26	-0.32	0.03	0.75	-0.23	-0.12	-0.17	-0.05	-0.12	-0.08	-0.16	-0.69	0.35	0.38	0.08	0.3	0.4	0.32	0.18	-0.12	-0.04	0.44	0.09	0.12	0.25	-0.38	0.4	-0.41	0.51	-0.01	-0.06	0.71	-0.19	-0.1	-0.06	0.23
ML0354	0.16	0.43	-0.3	-0.05	0.4	0.28	0.08	0.45	0	-0.22	0	-0.12	-0.05	0.13	-0.02	0.03	-0.11	0.02	0.05	-0.19	0.09	0.03	-0.04	-0.34	-0.79	0.14	-0.43	-0.25	-0.47	-0.28	-0.27	-0.4	-0.3	-0.51	-0.91	-0.53	-0.11	0.04	0.44	0.18	-0.22	-0.03	-0.11	-0.19	0.6	-0.17	0.28	0.2	-0.31
ML0363	-0.58	1.06	1.82	0	-0.7	-0.49	-0.19	-0.02	0.38	-0.36	-0.24	0.68	0.27	0.18	0.88	-0.2	0.15	0.01	-0.17	0.09	-0.13	-0.25	-0.18	0.22	0.57	-0.01	0.02	1.18	0.73	0.11	0.32	0.05	-0.03	0.63	0.69	-0.02	-0.08	0.02	-0.25	-0.3	0.23	-0.24	-0.3	0.58	1.3	-0.06	0.32	-0.03	0.29
ML0364	0.46	-0.18	-0.37	0.18	-0.42	-0.56	0.23	-0.62	0	0.03	0.08	-0.18	0.24	0.19	-0.22	-0.07	-0.15	0.62	0.7	0.37	0.58	-0.11	0.43	0.21	0.33	-0.05	0.19	0.03	0.18	-0.01	-0.07	-0.16	-0.26	-0.08	-0.25	-0.03	0.21	0.41	0.38	0.1	-0.19	-1.18	0	0.57	1.08	0.68	0.72	0.84	0.5
ML0365	-0.56	-0.16	0.4	-0.35	0	-0.27	-0.21	-0.11	-0.02	0.21	0.63	0.21	0.06	0.24	0.7	0.11	1.85	0.75	1.25	0.95	0.91	1.14	0.96	0.94	0.74	0.88	0.74	0.6	1.41	0.86	0.91	0.8	0.75	1.22	1.4	0.59	0.75	0.64	0.68	0.42	-0.02	0.17	0.1	0.56	2.63	0.84	1.06	0.71	0.92
ML0366	-0.15	-0.16	0	0.02	-0.16	0.24	0.16	-0.22	0.18	0	0.15	0.45	-0.31	0.09	-0.07	0	0.47	0.54	0.4	0.61	0.99	0.64	0.68	0.63	0.39	0.47	0.28	-0.09	-0.24	0.27	0.25	0.04	0.21	0.74	0.16	0.36	-0.09	-0.28	-0.27	0.13	0.73	0	0	0.22	0.76	0.48	0.45	0.69	0.38
ML0369	-0.32	-0.1	0	0.41	-0.13	-0.06	-0.02	0.79	0.09	-0.03	-0.1	0.25	0.06	0.8	0.38	-0.02	0.45	0.03	-0.09	0.15	0.08	-0.44	-0.03	0.49	-0.37	0.08	0.23	0.35	0.32	0.67	0.69	0.47	0.59	0.6	0.62	0.86	0.23	0.35	-0.13	-0.27	0.16	-2.44	-0.58	0.63	0.5	-0.27	-0.54	0.09	1.03
ML0370	-0.5	-0.1	0.72	-0.31	0.02	-0.5	-0.74	0.16	0.29	-0.32	-0.44	0.02	0.09	0.48	0	0.13	0.63	1.56	1.56	1.37	1.89	-0.08	0.01	0.15	3.18	0.83	0.5	1.01	1.66	-0.19	0.19	-0.37	0.21	0.48	0.43	0.07	0.27	0.5	-0.22	0.2	0.59	-1.3	-0.87	2.06	0.94	1.94	3.6	0.57	2.39
ML0371	0.29	-0.21	0.41	-0.11	-0.16	-0.43	0	0	0.17	-0.49	0.04	-0.29	0.17	0.02	-0.45	0.08	-0.7	0.49	0.74	0.64	0.6	0.44	0.47	0.52	-0.08	0.26	-0.67	-0.4	-0.97	-1.05	-0.76	-0.7	-0.22	-0.35	-0.48	-0.45	0.7	0.05	0.24	-0.12	-0.03	-0.03	-0.11	0.57	0.31	0.33	0.17	0.52	0.63
ML0373	0	-0.11	-0.46	-0.12	0.03	0.06	-0.25	0.35	0.05	0.08	-0.11	-0.07	0.18	0.02	-0.44	-0.11	-0.31	-0.17	-0.3	-0.73	-0.48	-0.48	-0.43	-0.53	-0.84	0.04	-0.62	-0.33	-0.24	-0.29	-0.28	-0.36	-0.22	-0.16	-0.64	-0.24	0.08	0.18	0.57	0.24	0.12	-0.42	-0.53	-0.47	0.68	-0.74	-0.67	-0.52	-0.47
ML0375	-0.15	-0.36	-0.27	-0.38	0.19	0	0.04	0.32	0	0.25	-0.18	0	-0.01	0.03	0.11	0	1.39	0.03	-0.11	-0.08	0.18	-0.1	0.31	0.08	-0.38	-0.2	0.44	0.09	0.73	0.53	0.54	0.01	0.07	1.78	1.55	0.2	0.46	0.28	0.09	-0.11	-0.11	0	-0.21	0.19	0.61	0.24	0.33	0.18	0.36
ML0376	0.11	-0.12	0	-0.07	0.02	-0.08	0.26	0.09	-0.2	0.14	0.15	-0.12	-0.03	-0.16	0.1	0.16	0.94	-0.17	-0.31	-0.17	-0.13	-0.31	-0.21	0.18	-0.44	-0.23	0.6	0.55	0.33	1.08	0.66	0.35	0.43	1.22	1.03	1.1	0.19	0.46	0.02	0.08	0.07	0.18	-0.14	-0.09	0.83	-0.2	-0.17	0.08	0.48
ML0377	-0.06	-0.03	1.89	-0.2	-0.26	0	-0.17	0.02	0.82	-0.17	0.51	-0.16	0.35	0.35	0.19	-0.04	0.25	0.96	1.46	1.57	1.06	0.55	0.73	0.57	1.99	1.1	0.67	1.12	0.8	0.43	0.35	0.56	-0.17	-0.12	0.44	0.71	0.12	-0.08	-0.07	0.36	0.53	0.78	0.47	1.62	1.04	2.65	2.57	1.02	2.66
ML0378	-0.38	0.06	-0.61	0.14	-0.17	-0.04	0.27	-0.27	-0.34	-0.01	0.22	0.06	0.31	0.23	0	0.22	-0.84	0.25	-0.32	-0.48	-0.46	0.03	-0.55	-0.44	-0.62	-0.6	-0.22	-0.29	-0.19	-0.34	-0.32	0.11	-0.17	-0.7	-0.55	0.05	0.62	0.22	0.2	0.12	-0.45	-0.62	-0.18	-0.33	0.44	-0.82	-0.32	0.03	-0.53
ML0379	-0.6	1.1	2.94	-0.24	-0.69	-0.82	-0.91	-0.8	3.08	0	0.14	0.21	-0.17	0.36	1.16	0.01	1.42	-0.29	-0.51	0.05	-0.45	-0.3	-0.5	0.04	-0.55	0.26	1.21	1.74	3.67	0.77	0.55	0.54	0.51	1.51	1.89	1.51	1.6	0.29	0.38	0.36	1.49	1.24	0.91	-2.02	1.3	-1.56	-1.55	0.01	0.08
ML0380	0.1	-0.11	-0.37	0.51	0.8	-0.41	0.39	0.6	0.37	-0.23	-0.09	0.08	-0.02	0	-0.02	-0.27	-0.05	0.14	0.18	-0.11	-0.02	-0.07	0.03	0.34	0.91	-0.04	-0.09	-0.23	-0.2	-0.25	-0.36	-0.5	-0.27	-0.28	0.1	-0.44	0.07	-0.1	2.2	1.82	-0.27	-0.51	-0.13	-0.15	1.88	4.02	4.22	-0.03	-0.02
ML0381	-0.11	-0.16	-0.01	0.04	0.08	0	-0.05	0.29	0.09	-0.17	0.09	-0.07	-0.05	0.11	0.14	0.09	0.4	0.32	0.52	0.45	0.49	0.55	0.72	0.66	0.31	0.61	0.07	-0.03	0	0.33	0.4	0.15	0.26	0.71	0.22	0.34	0.27	0.38	1.04	0.83	0.12	-0.31	-0.1	0.24	1.84	1.14	1.22	0.61	0.41
ML0382	0.28	0.23	-0.33	0	0.43	-0.25	0.08	0.02	-0.04	-0.71	-0.35	-0.34	0.21	0.17	-0.66	-0.02	-0.54	-0.13	-0.68	-0.29	-0.41	-0.44	-0.68	-0.3	-1.08	-0.43	-0.07	-0.3	-0.85	-0.69	-0.61	-0.71	-0.81	-0.61	-0.58	-0.77	0.76	0.01	0.31	-0.05	-0.16	-0.27	-0.27	-0.6	-0.7	-0.8	-0.56	-0.14	-0.67
ML0383	-0.13	-0.23	0.25	-0.31	-0.08	0.17	0.05	-0.19	-0.19	0.3	0.06	0.24	-0.05	0.02	0	0.31	0.7	-0.01	0.36	1.16	1.04	0.56	0.22	1.08	1.34	1.62	0.33	0.22	0.15	0.94	0.92	0.56	0.64	0.93	0.91	0.4	0.06	0.05	-0.2	-0.07	0.19	0.46	0.04	0.69	1.11	1.16	0.91	0.47	0.4
ML0386	0.55	-0.03	-0.19	0.75	-0.18	-0.54	-0.38	0.06	0.4	0.13	-0.44	0.06	1.15	0	-0.18	0.04	0.06	0.14	0.3	0.44	0.52	-0.22	-0.05	0.1	-2.05	-0.06	0.12	0.46	-0.19	-0.36	-0.55	-0.14	-0.36	-0.43	0.23	-0.16	0.16	0.03	0.81	0.36	0.56	-1.46	0.52	0.34	1.92	0.64	0.78	0.42	0.25
ML0387	-0.16	0.32	0.27	-0.62	0.74	-0.2	0.6	0	-0.14	0.48	-0.28	-0.15	0.39	0.31	-0.1	0.04	1.08	-0.25	0.32	1.39	0.69	0.7	0.74	1.38	3.45	1.01	1.08	0.91	0.43	0.82	0.8	0.83	0.91	0.72	1.03	1.22	0.04	0.09	-0.02	0.38	-0.02	-0.37	-0.12	0.44	-0.6	1.5	1.38	-0.19	-0.25
ML0388	-0.1	-0.43	-0.12	0.8	0	-0.22	0.02	-0.13	0.15	0.1	-0.16	0.33	-0.02	0	0.24	0.05	2.02	0.31	0.86	0.66	0.44	0.32	0.68	0.42	1.37	0.57	0.98	0.62	1.06	1.21	1.39	0.99	0.74	1.79	1.74	1.17	0.71	0.83	0.09	0.41	0.44	-0.38	0.18	0.39	2.59	0.64	0.96	0.72	0.59
ML0389	-0.06	-0.29	-0.03	-0.39	0.02	0	0.12	-0.04	0.08	-0.13	0.48	0	0.11	0.07	0.12	0.01	0.24	1.49	0.98	1.24	1.18	1.13	1.09	1.23	0.71	0.87	-0.05	0.07	-0.09	0.28	0.32	0.11	0.23	-0.01	0.66	0.08	0.22	-0.12	0	0.08	1.04	-0.01	0.06	1.15	1.75	0.92	1	1.51	1.36
ML0392	-0.03	-0.42	0.16	-0.31	-0.08	0.19	0.06	0.17	0.18	0.22	-0.04	-0.23	0.03	0	-0.37	-0.07	0.34	0.25	0.58	0.45	0.46	0.21	0.33	0.24	-0.04	0.16	-0.07	-0.04	-0.49	0.55	0.43	-0.06	-0.37	0.41	0.24	0.29	0.36	0.47	-0.24	-0.06	-0.61	0.21	0.12	0.35	1.6	0.97	1.15	0.27	0.26
ML0393	-0.42	0	-0.96	-0.24	0.64	-0.71	0.05	0.52	0.53	-0.25	0.39	-0.3	0.44	-0.07	0.73	0.08	-0.14	0.09	-0.26	-1.05	-1.03	0.3	0.37	0.03	-0.51	-0.92	0.2	-0.07	-0.42	0.12	0.1	-0.44	-0.8	-0.31	-0.88	-0.74	0.82	1.03	0.71	0.56	0.14	0.28	0.14	-0.26	-0.84	-0.17	-0.22	-0.58	-0.59
ML0394	-0.26	0	0	-0.09	-0.32	-0.03	-0.07	-0.13	0.57	0.74	0.26	0.21	0.59	0.44	0.59	0.16	0.45	2.97	3.16	1.27	1.54	0.37	0.46	2.66	2.44	1.34	0.67	0.03	0.12	0.56	1.01	0.7	0.02	1.59	1.3	0.63	0.12	0.62	0.08	-0.12	0.88	-0.91	1.14	2.67	1.69	2.52	2.92	1.48	2.07
ML0395	0.16	-0.26	-0.09	0.05	0.12	-0.38	-0.27	0	-0.27	0.01	0.15	0.31	-0.64	-0.04	0.4	0.08	1.46	0.21	-0.11	-0.46	-0.7	-0.18	0.2	-0.34	0.8	-0.31	1.35	0.83	0.61	1.94	1.88	1.4	0.87	1.85	1.44	1.44	0.37	0.35	0.04	0.12	0.39	0.01	0.1	0.34	0.75	0.13	-1.81	0.47	0.43
ML0396	-0.51	-0.18	1.18	0.07	-1.26	0.94	-0.09	-1.78	-1.22	0.45	-0.33	0.64	0	0.39	1.2	0	3.35	-2.41	-1.46	-1.84	-1.54	-2.09	-2.44	-2.55	-1.92	-1.81	2.83	2.09	2.07	1.96	1.9	1.23	1.44	2.53	1.83	3.05	1.44	1.6	-1.25	-1.42	1.14	0	0	-1.95	-1.65	-2.08	-1.72	-2.9	-1.68
ML0397	-0.33	1.36	0.27	-0.22	0	-0.31	-0.29	-0.35	1.15	-0.42	1	0.24	0.51	-0.05	0.87	0.03	0.24	0.64	0.46	-0.26	0.58	0.86	0.73	0.44	-0.12	0.72	0.35	0.46	0.06	0.7	0.55	0.59	0.62	0.73	0.4	0.5	0.95	0.88	0.52	1.27	1.4	0.6	0.02	0.11	-0.07	-0.25	-0.35	0.38	0.19
ML0398	0	-0.34	-0.45	0.44	-0.18	-0.11	0.01	-0.4	-0.32	0.12	0.11	0.41	0.53	-0.07	0.47	-0.05	0.66	-0.4	-0.69	-0.35	-0.14	-0.28	-0.44	-0.05	-0.24	-0.44	-0.14	-0.26	-0.06	-0.06	0.4	0.02	0.06	0.41	0.92	-0.03	0.12	0.02	-0.09	0.1	-0.07	0.53	0.07	-0.35	-0.64	-0.38	-0.05	-0.16	-0.38
ML0405	0.09	0.02	0.38	-0.24	0.38	-0.1	-0.14	0.52	0.59	0	0.06	-0.12	-0.16	-0.29	-0.04	0	0.09	0.47	0.33	0.07	0.43	-0.02	0.56	0.29	-0.02	0.61	-0.61	-0.33	-0.1	0.21	0.99	-0.27	-0.8	0.92	0.1	-0.7	0.13	0.27	0.56	0.45	-0.16	-0.05	0.08	0.04	-0.04	0.39	0.5	0.42	0.32
ML0406	-0.34	-0.73	-0.39	0	1.13	-0.11	0.23	0.38	0.86	0.03	-0.58	-0.28	-0.01	0.08	0.14	0.1	0.45	0.03	0.1	0.55	0.29	0.02	0.27	0.39	0.78	0.42	0.15	-0.17	-0.3	0.84	0.66	0.53	0.66	0.96	1.38	0.36	-0.29	-0.14	1.62	1.37	-0.25	-0.38	-0.74	0.41	1.8	1.64	2.01	0.09	0.06
ML0407	-0.56	-0.41	1.11	-0.11	0.27	-0.31	0	0.2	0.79	-0.11	-0.42	0.62	0.07	-0.38	0.2	0.08	2.79	-0.15	0.13	-0.34	0.19	0.02	-0.11	0.19	0.03	-0.09	1.16	1.41	1.28	2.34	2.23	1.6	1.09	2.24	2.43	1.56	0.62	0.73	0.26	-0.1	0.73	0.17	-0.26	0	0.52	0.72	0.86	-0.01	0.26
ML0410	-0.22	-0.18	-0.46	0.29	0.57	0.12	0.23	0.58	0.77	0	-0.26	-0.08	0	0.26	-0.04	0.11	0.49	-0.02	0.02	0.2	0.29	0.12	-0.01	-0.02	0.19	0.02	-0.64	-0.31	0.22	0.08	-0.09	-0.18	0.03	0.22	-0.7	-0.79	-0.7	-0.58	0.82	0.62	0.08	-0.16	-0.04	0.04	1.2	0.4	0.6	-0.09	0.5
ML0411	0.49	-0.33	-0.29	0.26	0.25	-0.06	0.39	0	-0.08	0.08	-0.08	-0.68	0.02	-0.09	0.21	0.03	-0.54	0.22	-0.14	-0.39	-0.34	-0.04	0.03	-0.12	-0.67	-0.74	0.49	0.45	0.03	-0.14	-0.21	0.15	0.18	-1.07	-0.56	0.03	0.03	0.14	0.12	0.07	-0.38	0.17	0.2	-0.06	0.27	0.07	0.01	-0.06	-0.24
ML0414	0.22	-0.52	0	0.13	0.3	0.39	0.34	0.21	-0.43	-0.03	-0.23	-0.32	0.15	-0.02	-0.7	0	-1.23	-0.67	-0.95	-1.32	-0.78	-0.51	-0.62	-0.98	-1.54	-0.56	-0.96	-0.43	-0.83	-0.82	-0.94	-0.41	-0.5	-1	-0.68	-0.62	0.7	0.61	0.12	-0.05	-0.3	0.04	-0.27	-1.31	-1.75	-1.16	-1.51	-0.74	-0.9
ML0418	-0.8	-0.15	1.47	0.78	-0.49	-0.62	-0.88	0.82	0	-0.1	0.7	0.79	0.34	-0.11	0.51	-0.1	0.92	-0.39	0.17	-0.36	-0.41	0.23	-0.47	-0.19	-0.27	-0.42	-0.17	0.82	0.37	0.53	0.44	0.19	0.31	1.13	1.55	1.4	0.02	0.11	-0.72	0.37	0.93	-0.49	-0.21	-0.36	0.05	-0.26	-0.34	-0.47	-0.72
ML0419	0.11	-0.05	0	0.14	0.01	-0.07	-0.15	0.01	0.3	-0.1	0.09	-0.04	0.25	-0.02	-0.15	0.01	-0.18	0.62	0.7	1.07	1.14	0.87	0.93	1.03	0.51	1.12	-0.17	-0.04	-0.14	-0.04	-0.06	-0.24	-0.07	-0.23	0.09	-0.1	-0.01	0.23	0.38	0.47	0.11	-0.16	-0.19	0.93	1.37	1.29	1.31	0.65	0.97
ML0424	0.5	-0.21	-1.8	0.04	-0.06	-0.24	-0.27	0.07	-1.09	0	0.31	-1.44	0.52	0.32	0.56	-0.06	-0.8	1.28	1.4	1.52	1.37	1.18	1.06	1.28	-0.88	1.24	0.39	0.58	0.66	0.56	0.67	0.19	0.18	1.18	-0.99	0.85	0.43	0.39	0.06	0.33	-1.05	0.3	0.18	1.91	3.51	1.6	0.07	1.39	1.34
ML0425	0.3	-0.12	-0.45	0	0.04	0.09	0.11	0.18	-0.3	0.64	-0.26	-0.19	0.2	-0.11	-0.19	-0.05	0.06	-0.44	-0.33	-0.2	0	-0.15	-0.56	-0.24	0.28	-0.39	0.08	-0.36	-0.73	0.32	0.31	0.11	0.31	0.42	0.11	0.17	-0.37	-0.16	0.41	-0.04	-0.41	1.23	1.13	-0.65	0.3	-0.24	-0.46	-0.11	-0.25
ML0426	0.01	0	-0.77	0.36	0.13	0.07	-0.08	0.03	-0.03	-0.24	0.15	-0.29	-0.04	0.1	-0.03	-0.05	-0.61	1.05	1.32	0.64	1.03	1.02	1.25	0.92	0.39	1.02	0.01	-0.04	-0.33	-0.38	-0.29	-0.3	-0.26	-0.55	-0.78	-0.36	0.14	0.27	0.34	0.34	-0.21	0.07	0.1	0.62	1.04	0.49	0.77	0.92	0.56
ML0427	0	0.28	-0.42	0.26	0.05	0.2	-0.13	0.56	-0.24	-0.21	0.01	-0.05	-0.12	0	-0.15	-0.04	-0.35	-0.75	-0.73	-1.08	-0.6	-0.77	-0.66	-1.1	-0.89	-0.75	-0.01	0.24	-0.19	0.38	0.36	-0.28	-0.18	-0.33	-0.39	-0.24	-0.25	-0.16	0.38	0.29	0.02	1.21	0.52	-0.38	-1.17	-0.88	-0.82	-0.77	-0.96
ML0429	0.11	0.14	-0.23	-0.46	0	-0.32	-0.42	0	-0.01	0.59	0.23	-0.23	0.94	0.97	-0.03	0.03	1.22	2.22	1.98	2.72	3.16	1.17	2.9	2.56	2.77	2.44	1.05	1.36	1.46	0.07	0.28	0.29	0.06	0.63	1.1	1.64	1.15	0.91	-0.03	1.64	0.43	-0.14	-0.05	2.06	2.92	2.32	2.55	2.54	2.6
ML0430	0.02	-0.17	-0.35	0.05	0	0.2	0.07	-0.52	-0.28	0.38	-0.28	0.23	0.02	-0.07	-0.01	0.01	0.33	-1.04	-1.08	-0.72	-1.01	-0.64	-0.73	-1.02	-1.29	-0.99	0.56	0.22	-0.12	0.76	0.82	0.82	0.82	0.71	0.51	0.59	0.16	0.19	-0.04	-0.07	-0.09	0.29	-0.01	-1.3	-1.6	-1.25	-1.29	-0.88	-1.46
ML0431	-0.02	-0.39	0.16	0.19	-0.58	0.06	0.16	-0.99	-0.67	0.86	0	0.79	0.13	-0.1	-0.2	-0.13	0.01	-1.54	-1.01	-1.06	-1.3	-0.94	-1.26	-1.18	-1.62	-1.64	0.79	-0.99	-1.36	1.05	1.13	1.07	0.97	0.82	1.4	0.88	-0.95	-1.13	-1.19	-1.35	-0.26	-0.04	0.2	-1.3	-1.17	-1.67	-1.79	-0.95	-1.51
ML0447	-0.41	0.01	-0.06	-0.29	0	0.07	-0.01	0.15	0.43	-0.33	0.11	0.22	-0.26	-0.03	0.22	0	0.44	0.02	0.36	0.53	0.34	0.69	0.79	0.55	0.63	0.47	0.01	-0.19	-0.02	0.73	1.01	0.49	0.22	1	0.21	0.41	0.42	0.47	0.29	0.37	0.02	0	0	0.28	1.95	0.48	-0.69	0.31	0.44
ML0448	0.12	-0.12	-0.37	-0.23	0.03	0.05	0.1	-0.11	-0.16	0.18	0.08	-0.06	0.01	0	-0.05	-0.27	-0.88	-0.64	-0.55	-1.03	-0.53	-0.54	-0.35	-0.65	-1.28	-0.41	-0.57	-0.29	-0.66	-0.98	-1.03	-0.4	-0.38	-1.18	-0.9	-0.34	0.19	0.21	0.61	0.63	-0.02	-0.07	0.74	-1.03	-1.74	-1.07	-1.1	-0.37	-0.62
ML0450	0.41	0.87	-0.3	-0.85	0.19	-0.87	-0.48	0.28	0	0.02	0	-0.36	0.5	-0.2	0.54	0.06	-0.17	-0.85	-0.28	0.62	-0.22	-0.53	-0.04	-0.61	-0.25	-0.21	-0.74	-0.29	0.18	0.22	0.95	-0.69	-0.54	0.3	-0.09	-0.28	-0.45	-1.05	-0.69	0.42	-0.23	-0.33	0.04	0.49	0.22	0.31	0.35	-0.01	-0.48
ML0451	-0.66	-0.14	-0.21	-0.21	0.06	-0.02	-0.41	-0.07	0.25	0	0.14	0.09	0.22	0.05	0.82	0.14	0.71	0.18	0.16	0.36	0.31	0.52	0.59	0.9	1.49	0.41	0.21	0.33	0.59	0.77	0.88	0.72	0.51	0.92	0.97	-0.07	0.66	0.56	0.29	0.51	0.97	-0.23	0.09	0.22	1.18	0.36	0.31	0.41	0.47
ML0452	-0.25	-0.41	-0.6	0.26	0.02	0	-0.1	0.12	-0.07	0.22	0.52	0.28	-0.15	0	0.12	0.01	0.47	0.23	0.58	1.07	0.5	0.47	0.15	1.11	0.44	1.1	0.09	-0.26	-0.21	0.39	0.28	-0.12	0.27	0.29	0.12	0.14	-0.28	-0.05	0.46	-0.02	0.18	-0.1	0.02	0.66	1.98	0.65	0.77	0.4	0.63
ML0453	0.45	0.12	-0.2	-0.28	0.12	0.15	0.19	0.2	-0.32	-0.12	0.02	-0.37	0	-0.06	-0.34	-0.21	-1.13	0.48	0.37	0.08	0.45	0.17	0.39	-0.09	-0.64	0.03	-0.73	-0.57	-0.62	-1.73	-1.72	-1.26	-1.12	-1.61	-1.12	-0.96	-0.13	-0.15	0.02	-0.23	-0.47	0.03	-0.48	0.11	0.66	-0.11	0	0.43	0.47
ML0454	-0.3	0.13	-0.02	-0.14	0	-0.24	-0.48	-0.12	0.19	-0.13	0.36	0.06	0.06	0.22	0.04	0.13	0.36	-0.01	-0.13	0.12	-0.01	0.1	0.21	0.36	-1.6	0.25	0.13	0.22	0.22	0.46	0.31	-0.06	0.08	0.51	0.75	0.11	0.26	0.59	0.39	0.54	0.13	-0.17	-0.15	-1.1	1.99	-0.72	0.78	0.83	0.8
ML0455	0.13	-0.26	-0.53	-0.09	0.07	0.26	0.15	-0.19	0.05	0.21	-0.11	0.21	0	-0.53	-0.21	0.08	-0.14	0.18	1.09	-0.56	0.78	0.3	-0.41	0.8	0.2	-0.11	0.37	0.65	0.26	-0.04	-0.13	0.52	-0.25	0.07	0.22	0.26	0.29	-0.09	-0.12	0.08	-0.04	-0.01	-0.2	0.53	0.28	0.09	0.11	-0.01	-0.01
ML0456	-0.45	0	-0.58	-0.54	-0.41	-0.29	-0.66	-0.34	0.15	0	0.5	0.09	0.12	0.2	0.61	0.01	0.29	-0.15	-0.41	-0.53	-0.37	-0.31	-0.27	0.08	-0.46	0.08	-0.54	1.58	1.18	-0.22	-0.35	-0.46	-0.48	0.16	0.77	1.41	0.12	0.42	-0.25	0.84	0.68	-0.14	-0.16	-0.2	0.36	-0.31	-0.2	0.24	-0.09
ML0458	-0.17	-0.09	0.14	-0.21	0.44	0	0.5	0.43	0.04	-0.11	-0.16	-0.24	0.03	0.2	-0.02	0	-0.21	0.14	-0.08	-0.03	0.16	0.16	0.26	-0.05	-0.64	-0.86	-0.55	-0.52	-0.4	-0.45	-0.13	-0.29	0.31	-0.07	-0.24	-0.07	-0.21	-0.1	-0.27	-0.44	-0.15	-0.15	-0.26	-0.62	0.88	-0.55	-0.46	-0.12	0.04
ML0464	0	0.4	-0.36	1.17	-0.03	-0.34	-0.37	-0.23	0.58	0.2	0.36	-0.16	0.33	1.6	-0.15	-0.01	0.25	1.26	1.05	0.59	0.89	1.04	0.89	0.44	1.43	0.14	0.31	0.41	0.37	0.71	0.66	0.16	0.33	0.44	0.49	0.81	0.37	0.56	0.34	0.45	0.54	-0.82	-0.69	0.64	2.28	0.98	0.82	0.83	0.55
ML0466	-0.29	-0.4	-0.51	-0.09	0	-0.16	-0.1	-0.32	0.3	0.45	0.46	0.49	0.54	0.51	0.5	0.04	0.16	-0.19	-0.11	-0.5	-0.35	-0.05	-0.12	-0.09	0.47	-0.58	0.4	0.34	0.19	0.53	0.63	0.62	0.73	1.24	1.16	1.21	1.16	1.26	0.82	0.69	0.75	2.26	0.33	-0.02	-1.44	0.7	0.82	0.22	-0.07
ML0467	-0.25	0.01	-0.16	-0.31	0.47	0.02	0.08	0	0.2	-0.2	-0.04	-0.4	0.5	0.15	-0.11	0.26	0.47	-0.52	-0.15	-0.11	-0.83	-0.43	-0.55	-0.55	-0.34	-0.33	0.15	0.35	0.15	0.03	0.18	0.29	0.16	0.97	1.07	0.47	0.25	0.35	0.12	0.28	-0.28	-0.56	-0.63	-0.64	0.18	-0.43	-0.32	-0.39	-0.75
ML0468	0.68	-0.22	-1.12	0	0.55	-0.03	0.44	-0.49	-0.15	0	0.35	-0.25	1.17	0.37	-0.38	0.04	-0.76	1.13	1.06	-0.03	0.1	0.57	0.43	0.37	-0.26	-0.14	-0.13	0.42	-0.09	-0.11	-0.12	-0.06	-0.2	0.27	-0.33	0.3	1.2	1.16	0.94	0.84	0.09	-0.41	-0.41	0.64	0.24	-0.31	0.21	0.77	0.21
ML0470	-0.38	0.19	-0.43	-0.12	-0.09	0.17	0	-0.03	-0.03	0.01	0.21	-0.11	0.13	0.33	0.31	-0.2	0.61	0.81	0.88	0.92	0.96	0.74	0.96	0.5	1.13	0.79	0.11	0.3	0.22	-0.36	-0.57	-0.15	-0.41	0.3	0.45	-0.01	0.19	0.16	0.36	0.19	0.07	-0.76	-0.65	1.05	1.92	1.43	0.95	0.86	0.54
ML0472	0.18	0.27	-0.08	-0.31	0.6	0.55	0.39	0.94	-0.09	0	-0.13	-0.24	-0.01	0.01	-0.18	0.13	-0.82	-0.2	-0.1	-0.34	-0.2	0	-0.09	-0.06	-0.03	-0.1	-0.74	-0.91	-0.94	-0.66	-0.82	-0.55	-0.37	-0.88	-0.94	-0.86	-0.75	-0.42	-0.34	-0.17	-0.55	-0.05	-0.15	0.41	0.25	0.18	0.53	0.29	-0.18
ML0473	-1.2	0.02	0.13	-0.71	-0.27	-0.26	-0.53	0.13	0.67	-0.4	0.36	-0.15	0.3	0	0.86	0.04	0.71	0.57	1.06	1.33	1.08	0.56	0.77	0.3	0.42	0.63	0.48	-0.18	0.04	0.63	0.82	0.09	0.89	1.04	0.87	0.13	0.52	0.28	0.02	-0.14	0.36	-1.27	-0.12	0.64	1.64	-1.45	-1.13	1.34	0.73
ML0474	0.2	-0.09	0.82	-0.39	-0.33	-0.04	-0.69	0.36	-0.22	0.06	0.45	0.4	0	-0.36	0.09	0.12	-0.85	0.56	0.81	1.24	1.21	0.57	0.34	1.43	0.93	0.81	-0.97	-1.27	-1.21	-0.99	-1.08	-0.77	-0.4	-1.01	-1.1	-0.85	-0.73	-0.59	-0.38	-0.53	0.22	-0.17	-0.36	1.07	0.19	1.08	1.26	1.11	1.63
ML0475	-0.34	0.14	-0.37	0.01	0.03	-0.11	-0.21	0.22	0	-0.14	-0.1	0	-0.42	0.25	0.01	0.04	0.8	0.66	0.75	0.65	0.43	0.53	0.79	0.69	0.28	0.42	0.72	0.37	-0.05	1.08	1.16	0.77	0.78	1.1	0.93	0.87	0.43	0.56	0.34	0.11	0	-0.14	-0.24	0.42	1.37	0.48	0.57	0.34	0.35
ML0481	-1.28	0.38	1.1	-1.58	0	0.17	-0.81	-0.47	0.15	0.84	0.47	-0.14	-0.62	0.04	-0.54	-0.3	-0.38	-0.88	-1.08	-1.09	-1.71	-0.96	-1.1	-1.29	-1.03	0.23	-0.87	-0.24	0.18	-0.39	-0.38	0.19	0.24	-0.01	0.41	0.07	0.69	0.66	0.49	1.04	0.08	-2.53	-0.32	-1.3	-1.34	-1.28	-0.79	-0.64	-0.96
ML0482	-0.11	-0.17	0.05	0.14	0.16	-0.04	-0.14	-0.03	-1.58	-0.04	0.42	0	0.06	0.3	0.31	-0.02	1.24	0.63	0.65	0.43	0.78	0.37	0.85	1.23	-1.32	0.51	0.79	0.45	0.44	1.03	0.83	0.35	0.37	2.04	1.36	0.42	0.39	0.09	0.75	0.35	0.3	-0.88	-0.09	1.73	2.4	-0.97	2	0.98	0.96
ML0483	-0.25	-0.65	-0.08	-0.06	0.28	-0.09	0.08	0.13	0.01	0	-0.04	0.25	-0.41	0.08	0.98	0.07	1.52	0.3	0.22	0.62	0.29	0.22	0.15	0.47	0.39	0.28	0.9	0.78	1.03	1.71	1.31	0.91	0.93	2.03	1.73	1.57	0.59	0.57	0.67	0.34	0.36	-0.56	-0.46	0.49	0.97	0.33	0.46	0.51	0.96
ML0484	0.05	-0.82	-0.48	0.96	-0.14	-0.52	0.56	-0.44	-0.14	0.05	0.47	0.08	0.49	-0.22	0	0	0.2	0.17	0.06	-0.52	-0.52	0.2	-0.24	0.04	-0.57	-0.09	0.77	1.49	1.03	0.29	0.22	0.31	0.39	0	0.89	-0.24	0.62	0.72	-0.6	0.1	-0.09	0.07	0.22	0.13	0.77	-0.33	-0.3	0.58	0.3
ML0485	0	-0.31	-0.45	0.14	0.56	0.08	0.23	0.12	0.11	-0.32	-0.19	-0.41	-0.36	0.11	-0.2	-0.03	0.1	0.13	-0.05	-0.18	-0.08	-0.38	-0.27	-0.27	-0.32	-0.45	0.38	0.11	-0.1	0.52	0.55	0.37	0.39	0.84	0.13	0.22	-0.24	0.02	0.4	0.11	-0.02	0.24	0.24	0.28	0.15	-0.12	0.01	0.09	-0.28
ML0486	-0.89	-0.33	0.01	-0.34	-0.54	-0.52	1.76	-0.3	0.54	-0.07	0.04	0	0.02	0.2	0.22	0.07	1.1	0.44	0.83	1.03	0.65	0.47	0.38	0.82	6.27	0.77	0.34	0.17	0.71	0.35	0.15	0.18	0.04	0.91	0.99	0.49	0.47	0.15	0.32	0.44	3	-1.38	1.41	1.08	4.23	1.32	1.41	0.9	1.03
ML0487	-0.01	0	-0.86	-0.23	0.07	0.17	0.02	0.25	0.01	-0.31	0.12	-0.13	-0.07	0	-0.3	0.03	-1	-0.45	-0.31	-0.61	-0.23	-0.32	-0.41	-0.73	-1.25	-0.3	-0.52	-0.68	-0.46	-0.14	-0.25	-0.37	-0.34	-1.03	-0.61	-0.56	0.07	-0.37	-0.14	0.02	-0.05	-0.4	-0.18	-0.08	0.34	-0.38	-0.67	-0.25	-0.42
ML0488	-0.3	-0.29	0.05	-0.07	-0.2	-0.27	-0.41	0.13	0.32	-0.1	0	0.06	0.05	0.18	0.11	0.02	1.2	0.47	0.45	0.82	0.61	0.39	0.58	0.64	1.7	0.69	0.57	0.64	0.82	1.12	0.82	0.59	0.87	1.13	1.17	0.98	0.57	0.39	0.82	0.83	0.6	-0.23	-0.18	0.41	2.2	0.71	0.92	0.44	0.52
ML0489	0.04	-0.55	0.21	-0.48	0.28	0.05	-0.02	-0.2	0.06	-0.3	0	0.15	0.37	-0.01	-0.65	0.03	-0.7	0.32	0.42	-0.06	0.33	0.49	0.42	0.08	-0.14	0.42	-0.6	-0.37	-0.53	-0.73	-0.81	-0.07	-0.46	-0.43	-0.54	-0.29	0.39	0.5	0.84	0.53	-0.02	0.29	0.03	-0.19	0.2	-0.12	0.22	0.36	-0.42
ML0491	-0.36	0.86	0.37	0.12	-0.12	-0.11	-0.32	0.02	0.52	-0.09	0.31	0	0.3	-0.1	-0.06	0	-1.75	0.92	0.37	0.54	0.01	0.96	0.31	0.7	0.09	-0.35	-0.84	-1.7	-1.5	-1.74	-1.83	-0.64	-0.63	-1.73	-1.22	-1.06	-0.9	-1.1	-0.22	-0.36	-0.65	0.09	0.08	-0.12	0.1	-0.29	0.11	0.03	-0.6
ML0492	-1.35	0.01	0.25	-0.87	0.34	0.26	-1.17	0.44	0.53	-0.91	-0.6	-0.26	0	0.2	-0.2	0.1	-0.45	0.1	0.14	-0.14	0.2	0.2	0.49	0.27	-0.24	-0.18	-0.6	0	0.74	-0.49	-0.76	-0.54	-0.72	-0.8	-0.4	-1.01	-0.61	0.02	-0.71	-0.42	-0.7	-0.19	-0.15	-0.06	0.06	0.21	0.06	-0.01	0.17
ML0493	-0.86	-0.1	-0.16	-0.43	-0.12	-0.29	-0.53	0.45	0.44	0.39	0.04	0.26	0	0.6	0.13	-0.16	1.37	0.14	0.19	0.38	0.2	0.18	0.2	0.55	-2.09	0	0.93	0.13	0.31	0.9	1.82	0.74	0.35	2.23	1.48	0.64	0.11	0.6	0.06	0.38	0.49	0.23	0.26	-1.39	2.07	-0.83	-0.71	0.52	0.74
ML0494	-0.34	0	-0.17	-0.22	0.15	0.12	-0.12	0.17	0.16	0.02	0.37	-0.07	-0.12	0	0.43	0.04	1.08	-0.3	1.47	0.5	0.02	0.29	0.39	0.86	0.36	0.49	0.72	0.51	0.49	0.51	0.44	0.4	0.5	0.76	0.63	0.18	0.24	0.38	0.14	0.18	0.46	0.35	0.1	0.52	0.58	0.93	0.37	0.34	0.25
ML0501	0.56	0.47	0.04	-0.36	0	0.78	-0.09	0.41	-0.11	-0.53	-0.29	-0.04	0.01	0.09	-0.19	0.06	-0.38	-0.75	-0.81	-1.25	-0.7	-0.59	-0.68	-1.23	-0.97	-0.75	-0.4	-0.5	-0.97	-0.28	-0.17	-0.12	0.07	-0.51	-0.94	-0.49	-0.03	-0.24	-0.22	0.26	-0.31	-0.06	-0.03	-0.81	-0.9	-1.02	-0.8	-0.88	-1.16
ML0508	-0.39	0.26	-0.04	-0.4	0.6	-0.19	-0.37	0.52	0.07	-0.01	0.23	0.29	0	-0.06	0.34	0.06	1.01	0.35	0.37	0.11	0.27	0.59	0.74	0.44	0.45	0.7	0.44	0.31	-0.1	1.03	0.97	0.55	0.66	1.28	1.07	0.88	0.32	0.35	0.57	0.43	0.29	0.04	0.23	0.22	1.1	0.24	0.58	0.52	0.28
ML0510	-0.69	0.39	-0.13	0.06	-0.02	-0.19	-0.84	0.71	0.18	-0.6	0.4	0	-0.31	0.17	0.28	0.09	-0.26	0.62	0.79	0.49	1.08	0.64	0.89	0.65	0.22	0.5	0.24	0.67	0.17	-0.99	-0.4	-1.31	-1.28	-0.55	-0.25	-0.47	-1.07	-0.41	-0.7	0.07	0.17	0.7	0.19	0	0.27	0.01	0.31	0.17	0.43
ML0512	-0.18	-0.19	-0.03	-0.03	-0.21	0	-0.07	-0.18	0.03	0.55	0.11	0.4	0	0.15	0.01	0.07	0.12	0.3	1.74	0.98	1.19	0.96	1.1	0.78	0.91	0.75	0.23	-0.35	-0.1	0.22	0.02	0.39	0.42	0.26	0.77	0.31	-0.11	-0.25	0.1	-0.24	-0.19	0.34	0.27	0.75	1.26	0.85	0.69	1.18	0.75
ML0513	-0.83	0.54	-0.65	-0.13	-0.56	0	-0.03	-0.16	0.76	0.3	0.11	0.82	0.11	-0.36	0.98	-0.65	1.96	0.34	0.35	0.77	0.22	0.37	-0.21	1	1.23	0.45	0.37	-0.14	2.06	-0.61	-0.21	0.46	-0.07	-0.36	2.36	1.26	-0.03	0.04	-0.54	-0.39	0.97	0.05	0.11	1.62	0.15	0.68	0.74	0.45	0.15
ML0514	-0.06	-0.26	-0.34	0	0.09	0.06	0.16	-0.12	-0.12	0.22	0.36	0.2	-0.13	-0.01	0.2	0.01	0.11	-0.21	-0.14	-0.06	-0.07	0.32	0.45	0.19	-0.54	-0.25	0.41	-0.15	-0.4	0.66	0.72	0.58	0.76	0.51	0.67	0.7	0.22	0.39	-0.07	0.01	0.03	-0.07	-0.15	-0.27	1.14	-0.26	0.12	0.04	0.02
ML0515	-0.54	-0.33	0.18	-0.31	0.07	-0.39	-0.44	0.08	0.1	-0.3	-0.14	0	0.02	0.23	0.19	0.05	0.81	0.36	0.66	0.67	0.49	0.55	0.42	0.49	0.52	0.44	0.33	1.83	0.71	0.46	0.32	0.42	0.2	0.83	0.75	0.14	0.6	0.56	0.36	0.4	0.48	0.06	0.13	0.72	2.44	0.91	0.89	0.7	0.4
ML0516	0.05	-0.39	-0.3	-0.03	-0.17	-0.14	-0.42	0.11	0.24	0.04	0.25	0.04	0.15	0	-0.02	0.08	-0.13	1.29	1.2	1.17	1.79	0.9	1.12	1.1	0.72	0.67	-0.05	-0.15	-0.23	0.04	-0.01	-0.15	0.02	-0.42	0.15	-0.01	0.05	0.06	0.6	0.35	0.27	0.04	0.01	1.11	2.19	1.2	0.94	1.05	0.81
ML0517	-0.04	0.08	0.03	-0.19	0.18	0.09	0.04	-0.04	0.47	-0.48	-0.31	-0.1	0	0	0.22	0.02	0.12	0.57	0.47	0.3	0.33	0.55	0.41	0.39	-0.18	0.26	0.19	0.29	-0.07	0.62	0.57	0.6	0.49	0.66	0.67	0.38	0.77	0.04	0.77	0.49	0.49	-0.6	-0.32	0.39	1.24	0.7	0.76	0.46	0.41
ML0518	-0.33	-0.38	-0.29	0	0.01	0.24	-0.07	-0.21	-0.01	0.12	0.08	0.24	-0.21	0.18	0.52	0.12	0.73	-1.03	-0.82	-0.91	-0.64	-0.48	-0.7	-0.67	-0.05	-0.16	0.33	0.25	-0.16	1	1.06	0.82	0.9	1.05	0.36	0.55	-0.07	-0.2	0.17	0.02	0.19	0.57	0.37	-0.54	0.47	-0.76	-0.28	-0.24	-0.8
ML0519	-0.9	0.05	0.75	-0.45	0	-0.23	-0.73	0.58	0.72	-0.24	-0.07	0.19	0.37	0.3	-0.07	0.06	1.22	-0.25	2.04	2.33	0.02	2.21	0.44	2.59	2.08	0.49	-0.01	-0.17	0.72	0.33	0.92	0.19	0.02	0.88	1.35	0.77	0.44	0.58	0.07	0.44	0.21	-0.38	-0.14	0.56	1.14	1.93	2.24	0.62	2.27
ML0520	-0.25	-0.5	-0.41	0.17	0.5	-0.05	0.06	0.06	0.33	0.08	-0.08	-0.19	-0.09	0	0.31	-0.05	0.73	0.46	1.15	0.55	1.27	0.33	0.36	0.58	0.4	1.03	0.41	0.34	0.45	0.7	0.68	0.52	0.5	0.88	0.89	0.8	0.12	0.31	0.6	0.71	0.48	-0.45	-0.31	0.88	1.8	1	1.25	1.01	1.18
ML0521	-0.37	-0.54	0.25	-0.12	0.51	-0.24	-0.08	0.21	0.58	0	0	0.46	0	-0.28	0.37	-0.01	0.39	-0.56	0.28	-0.26	0.3	0.44	-0.14	1.14	1.43	0.35	0.55	0.89	0.77	0.68	0.72	0.58	0.46	1.26	0.82	1	0.2	0.19	1.07	0.91	0.34	0.35	0.15	1.68	0.37	-0.07	-0.04	0.23	0.53
ML0522	-0.51	-0.23	-0.26	-0.38	0.06	0	-0.32	0.11	0.01	0.05	0.01	-0.22	-0.06	0.01	0.1	0.01	0.58	0.28	0.47	0.76	0.9	0.24	0.5	0.62	-1.53	0.59	0.18	0.25	-1.5	0.63	0.7	0.29	0.46	0.82	0.45	0.41	0.5	0.3	0.55	0.5	0.06	-0.05	-0.13	-1.15	2.46	0.83	-0.51	0.86	0.6
ML0523	-0.03	0.18	-0.45	1	-1.18	-0.95	-0.42	-0.11	-0.02	0.14	0.96	0.29	1.07	0	0.17	0.08	-0.96	0.62	0.66	0.64	0.65	0.41	0.53	0.76	0.1	0.29	-0.17	0.35	0	-0.38	-0.59	-0.74	-0.6	-1.44	-1	-0.97	-0.74	-0.82	-0.55	0.4	0.71	0.21	0.05	1.65	0.93	0.59	0.7	0.9	1.36
ML0524	0.28	-0.02	-0.48	0.11	0.26	0	0.12	-0.08	-0.21	0.05	-0.08	-0.22	0.37	0.05	-0.4	0.04	-0.79	0.55	0.65	0.23	0.75	0.59	0.43	0.34	-0.36	0.15	-0.33	0	-0.39	-0.43	-0.48	-0.33	-0.18	-0.58	-0.51	-0.06	0.75	0.7	0.75	0.62	-0.34	0.24	0.15	0.19	0.93	-0.17	0.08	0.56	0.17
ML0525	0.42	-0.44	-0.19	-0.3	0.01	-0.61	-0.24	-0.12	0.19	0	-0.12	0.01	0.05	0.29	0.01	0	0.63	0.51	0.18	0.35	-0.08	0.35	0.58	0.64	5.37	0.29	0.32	-0.33	-1.61	1.27	1.51	0.06	0.32	0.83	0.97	0.19	0.24	0.34	0.55	0.41	0.22	-0.93	-0.71	-0.85	2.54	-0.73	1.09	0.34	0.69
ML0527	0.49	0.09	-0.15	0.12	0.12	0.35	0.25	0.16	-0.53	0	-0.09	-0.33	-0.22	-0.33	-0.45	-0.05	-0.89	-1.17	-1.48	-0.5	-1.54	-1.33	-1.36	-0.89	-0.76	-1.8	-0.52	-0.45	-1.14	-0.72	-0.83	-0.49	-0.57	-1.6	-1.47	-1.13	-0.93	-0.79	-0.23	-0.92	-0.77	0.16	0.02	-1.12	-1.43	-0.9	-0.84	-1.39	-1.28
ML0532	-0.16	0.11	0.57	0.2	0.06	-0.07	-0.33	0	0.11	-0.21	-0.08	-0.43	-0.14	0.13	0.23	-0.04	0.51	0.68	0.63	0.64	0.6	0.63	0.57	0.89	0.33	0.85	0.28	0.3	0.48	0.6	0.4	0.46	0.5	0.56	0.32	0.24	0.74	0.73	0.25	0.49	0.16	-0.01	0.05	0.46	1.23	0.62	0.91	0.63	0.31
ML0533	-0.06	0	0.38	0.02	-0.11	-0.28	-0.56	-0.14	1.69	-0.23	0.18	0.86	0.05	-0.03	0.82	0.06	0.77	-0.84	-0.79	0.01	-0.5	-0.19	-0.36	0.25	-0.25	0.07	1.25	0.87	1.31	0.86	0.81	0.62	0.09	0.85	1.5	0.62	0.66	0.78	0.27	0.75	1.23	0.1	0.15	-0.66	-0.33	0.04	0.05	-0.17	-0.16
ML0535	0.17	-0.18	-0.47	0.05	0.16	-0.14	-0.05	0	-0.02	0.13	-0.23	0.07	0.16	0.1	-0.23	-0.03	0.17	-0.27	-0.46	-0.71	-0.68	-0.15	-0.3	-0.48	-1.03	-0.81	0.34	0.55	0.08	0.53	0.54	0.45	0.6	0.46	0.44	0.5	0.56	0.56	0.48	0.37	0.01	-0.18	-0.2	-0.72	-1.66	-1.15	-1.18	-0.37	-0.75
ML0536	-0.02	0	-0.16	0.05	0.11	0.16	-0.03	0.1	0.58	-0.2	0.34	-0.25	-0.28	-0.14	0.32	0.04	0.59	0.83	0.48	0.45	0.49	0.42	0.68	0.2	0.17	0.07	0.85	0.58	0.4	0.43	0.32	-0.04	0.31	-0.24	0.02	0.13	-0.25	-0.09	-0.02	0.07	0.86	0.2	0.14	0.86	0.02	0.14	-0.36	0.32	1.04
ML0537	-0.28	-0.28	-0.11	0.35	-0.17	-0.41	-0.37	-0.17	0.33	0	0.33	0.28	0.17	0.3	0.52	-0.13	1.29	0.36	0.41	0.55	0.21	0.49	0.35	1.27	-1.49	0.34	1.16	0.47	0.29	1.57	1.82	1.1	1.12	1.73	1.46	0.99	0.39	0.52	0.16	0.31	0.36	0.68	-0.26	0.79	2.45	-0.79	0.96	0.87	0.82
ML0538	-0.17	-0.07	0.35	-0.21	0.21	-0.05	-0.17	-0.08	0.16	0	0.12	0.23	-0.33	0.32	0.55	0.03	1.26	0.58	0.48	0.46	0.4	0.12	0.26	0.11	0.28	0.21	1.01	0.95	1.38	1.41	1.21	0.96	1.04	1.44	1.71	1.04	0.68	0.58	0.37	0.13	0.61	0.1	0.04	0.55	2.18	0.88	1.05	0.56	0.37
ML0539	-0.36	-0.39	-0.4	0.11	-0.26	-0.07	-0.05	-0.66	0	0.65	0.26	0.61	0.38	0.3	0.55	0.01	0.55	-1.26	-1.35	-1.26	-1.15	-0.77	-0.92	-0.62	-1.33	-1.24	0.62	0.61	0.32	1.2	1.18	0.98	1.07	1.36	1.24	1.17	0.29	0.48	0.33	0.34	0.72	0.13	-0.07	-1.13	-2.22	-1.62	-1.6	-0.84	-1.29
ML0540	0.02	-0.04	-0.25	-0.33	0.44	0.15	0.07	0.55	-0.03	0.05	-0.11	0	-0.2	0.05	-0.02	-0.16	0.52	0.89	0.79	1.36	1.48	0.88	1.26	0.9	0.86	1	0.29	0.09	0.92	0.13	0.62	-0.23	-0.19	0.44	0.2	0.19	0.19	0.37	0.58	0.68	0.01	-0.87	-0.01	0.84	2.26	0.93	1.1	0.92	1.02
ML0541	-0.51	0.37	-0.38	0.73	0.49	0.26	0	0.67	-0.41	-0.23	-0.55	0.25	0.05	-0.2	-0.42	0.06	-0.12	0.85	1.04	0.96	1.09	1.03	0.99	0.64	0.03	0.42	-0.11	0.46	0.06	-0.66	-0.83	-0.84	-0.75	-0.51	-0.73	0.12	-0.25	-0.1	-0.9	-0.65	-0.03	-0.65	-0.65	0.15	0.27	0.6	0.85	0.48	0.27
ML0542	-0.46	-0.54	-0.57	0.04	0	-0.07	-0.23	0.15	0.13	0	0.4	0.12	-0.33	0.02	0.13	-0.09	0.36	1.45	1.25	1.53	1.36	0.93	1	1.07	1.34	1.49	0.22	-0.15	-0.16	0.31	0.35	-0.07	0.16	0.8	0.58	0.1	0.21	0.36	0.7	0.4	0.3	-0.66	-0.35	1.46	1.88	1.68	1.82	1.72	1.19
ML0543	0.04	-0.07	0.33	-0.84	0.39	-0.15	-0.2	0.58	0.45	0.14	-0.07	0.2	0	-0.04	-0.06	0.09	-0.85	0.19	-0.22	-0.27	-0.53	-0.41	-0.32	-0.06	-0.57	-0.49	0.3	-1.34	-0.75	-1.26	-1.14	-1.27	-1.16	0.71	-0.11	-0.68	-0.88	-1.06	1.1	0.71	-0.12	0.28	0.22	-0.47	0.82	0.53	0.63	-0.21	0.02
ML0544	-0.49	0.44	-0.51	-1.09	-0.61	-0.67	-0.86	-0.5	0.48	0.39	0	0	0.63	0.76	0.59	-0.05	-0.12	-0.4	-0.2	0.29	0.66	-0.18	-0.22	0.03	-0.02	-0.13	0.06	-0.2	0.25	-0.12	-0.03	0.03	-0.07	-0.2	-0.06	-0.3	1.16	0.08	-0.27	-0.21	0.64	-0.07	-0.13	-0.19	-0.17	-0.37	-0.08	0.15	0.02
ML0548	-0.2	-0.17	-0.52	-0.28	0.19	0.54	-0.15	0.63	0.09	0.5	-0.08	0	-0.52	0.58	0.26	-0.11	1.11	-0.51	-0.65	-0.35	-0.26	0.34	0.43	-0.09	-0.68	-0.35	0.12	0.33	0.27	0.46	0.55	0.61	0.69	0.9	0.06	0.1	-0.19	-0.04	-0.04	-0.31	0.68	-0.24	0.24	-0.75	-0.36	-0.74	-0.92	-0.42	-0.22
ML0550	0.74	0.72	-0.38	-1.56	-0.63	0.34	0.1	0.93	-0.69	0	-0.55	-1.22	0.66	0.08	-0.63	0.05	0.37	0.17	0.28	-0.12	1.31	0.65	1.17	0.63	1.61	0.5	0.83	0.91	0.54	-1.11	-1.12	-0.97	-0.88	-0.58	0.44	1.14	1.28	1.24	-0.36	-0.41	-0.39	-0.43	-0.08	-0.21	-0.71	1.15	-0.02	0.69	0.61
ML0551	-0.06	-0.18	0	0.21	1.07	-0.57	-0.17	0.54	1.68	-0.22	-0.31	-0.02	0.21	0.37	0.26	-0.1	0.73	1.13	1.01	1	1.12	0.54	0.7	0.84	0.44	0.76	0.46	0.31	0.78	0.24	0.01	-0.03	-0.06	0	0.67	0.4	0.38	0.34	1.22	1.13	-0.21	-0.23	-0.32	0.84	2.41	2.5	2.33	0.66	0.89
ML0552	-0.32	-0.04	0.69	-0.49	0.02	0.07	0.04	0	-0.07	0.04	-0.22	0.15	-0.19	-0.35	0.01	0	-0.09	0.49	0.66	2.23	0.78	0.37	0.76	0.93	1.76	0.9	-0.37	-0.82	-0.95	-0.05	0.06	-0.16	0.01	-0.09	0.08	0.33	-0.57	-0.57	0.07	-0.06	-0.12	0.48	0.43	1.14	2.14	0.74	1.7	0.47	1.3
ML0554	-0.72	-0.16	-0.3	-0.36	-0.03	-0.19	-0.41	0.22	0	0.13	0.29	0.58	0.64	0.43	0.8	-0.01	0.92	-1.38	0.39	-1.19	0.53	0.87	1.37	0.48	3.33	-1.45	0.97	0.65	-1.84	0.94	0.54	0.38	0.65	0.92	0.7	0.47	1.67	0.48	0.17	1.16	0.16	-0.35	-0.43	-1.29	2.38	-1.05	-1.12	1.02	-1.45
ML0555	0	0.85	-0.3	-0.24	-0.91	-0.03	-0.9	-0.13	1.03	-0.03	0.26	0.48	0.34	0.45	0.7	0.17	0.22	0.73	0.95	1.52	0.66	1.01	1.31	0.8	0.71	1.9	-0.25	-0.18	0.17	0.22	0.05	-0.16	0.02	0.55	0.51	-0.17	0.78	-0.07	-0.19	0.13	1.87	-0.1	-0.27	1.66	1.91	1.18	1.24	1.16	1.6
ML0556	-0.41	-0.3	0	-0.15	0.49	-0.1	-0.04	0.22	0.38	-0.03	0.12	0.16	0.02	-0.01	0.16	-0.02	1.78	0.38	0.53	0.68	0.27	0.17	0.6	0.22	-1.2	0.45	0.9	0.25	0.21	1.38	1.42	1.03	1.16	1.79	1.65	1.13	0.15	0.36	0.85	0.65	-0.05	0.15	0.06	0.53	2.62	0.7	0.58	0.48	0.6
ML0557	-0.76	-0.38	0.77	0	0.3	-0.65	-0.34	-0.02	0.1	-0.04	-0.13	0.31	0.05	0.05	0	0.07	1.16	-0.21	-0.14	-1.35	0.1	-0.22	-0.35	-0.14	2.53	-0.03	0.27	-0.18	1.71	0.57	1.12	0.15	0.3	1.16	1.15	0.49	-0.04	0.07	1.02	0.76	0.4	-0.12	0.08	-0.09	1.55	0.63	1.22	-0.1	0.02
ML0558	-0.38	-0.38	-0.58	0.01	-0.26	0	-0.08	-0.17	-0.02	0.22	0.2	0.34	0	0.36	0.46	-0.05	0.45	-0.41	-0.29	-0.37	-0.53	-0.32	-0.11	-0.48	-0.58	-0.37	0.34	-0.02	0.25	1.17	1	0.8	1.01	0.83	0.79	0.88	0.13	0.48	0.18	-0.34	0.31	-0.13	-0.49	-0.39	0.71	0.22	-0.21	-0.07	-0.19
ML0559	0.09	0.05	-0.01	-0.08	0.51	0	0.04	-0.16	0.32	-0.02	-0.05	-0.14	0.17	0.17	-0.25	0.02	0.48	0.35	0.25	0.22	0.09	0.3	0.08	0.72	0.42	0.96	0.12	0.35	0.4	-0.05	-0.03	-0.26	-0.13	0.39	0.05	0.2	0.57	0.28	0.31	0.4	0.07	-0.01	0.08	1.03	0.6	0.86	1.13	0.2	0
ML0560	-0.18	0	-2.04	-0.25	-0.03	-0.55	-0.36	0.4	0.53	0	0.51	0.05	0.01	0.15	0	0.04	0.53	-1.13	0.31	-1.13	-1.82	-1.4	0.52	-1.3	-1.55	-1.23	0.11	-0.18	-1.54	0.47	0.3	0.15	0.22	0.74	1.2	0.06	0.79	0.44	0.66	0.6	0.48	0.1	-0.08	-1.27	2.04	1.74	1.89	-1.22	-1.09
ML0561	-0.64	-0.75	-0.6	0.15	0.39	0.01	-0.66	0.12	0.53	-0.3	-0.25	0.39	-0.43	0	1.6	0.11	0.33	-0.07	0.32	-1.52	0.68	0.69	0.17	-1.7	-1.81	0.69	0.2	0.53	-2.21	0.01	0.05	0.08	-0.51	0.34	0.73	0.35	0.22	0.11	0.31	0.79	0.62	-1.02	0.17	-1.45	2.05	1.2	1.26	0.52	-1.27
ML0562	0.74	0.21	-0.33	0.04	-0.29	-0.24	0.25	0.46	0	-0.22	0.07	-0.53	0.51	-0.18	-0.29	0.02	-0.9	0.79	0.74	0.45	0.68	0.16	0.6	0.4	0.3	0.18	-0.47	-0.17	-0.71	-1.09	-1.07	-1.01	-0.98	-1.27	-0.84	-0.43	0	-0.01	-0.07	0.23	-0.26	0.15	0.16	0.77	0.57	0.32	0.25	1	0.74
ML0563	0.85	-0.25	-0.77	-0.01	0	-0.15	0.23	-0.2	0.42	-0.06	0.08	0.33	1.44	0.24	-0.42	-0.15	-0.54	1.06	0.38	0.28	-0.11	0.07	0.04	0.39	-0.16	0.34	0.24	0.98	0.62	0.01	-0.01	0.31	-0.21	-0.19	-0.17	0.61	1.55	1.51	-0.13	0.28	0.03	0.33	0.27	0.6	0.25	0.05	0.23	0.42	0.56
ML0564	-0.15	-0.09	0.43	0.05	-0.44	-0.17	0.12	0.13	0	-0.08	-0.87	0.81	-0.44	0.01	0.44	0.12	0.65	-0.76	-0.49	-0.6	-0.61	-0.38	-0.72	-0.4	-0.58	-0.1	0.46	0.96	0.74	0.39	0.41	-0.05	0.14	0.09	1.18	0.61	0.49	-0.37	-0.58	0.22	0.61	-0.15	0.02	-0.4	-0.11	-0.43	-0.59	-0.68	-0.64
ML0565	-0.56	-0.14	-0.6	-0.47	0	-0.33	-0.26	-0.07	0.15	0	0.08	0.03	0.1	0.15	0.16	0.1	0.58	0.46	0.89	0.66	0.48	0.49	0.77	0.44	0.3	0.22	0.48	0.33	0.42	0.71	0.54	0.39	0.46	0.67	0.63	0.6	0.49	0.61	0.65	0.81	0.3	0.26	-0.03	0.56	2.03	0.83	0.7	0.7	0.55
ML0568	0.35	0.08	-0.25	0.32	0.15	0	0.26	-0.02	-0.01	-0.21	0.14	-0.3	0.06	-0.17	-0.07	0.11	0.22	0.38	0.96	0.56	0.79	0.15	0.17	0.38	-0.26	0.12	0.11	0.29	-0.23	0.22	0.05	0.14	0.23	0.13	0.12	0.15	0.73	0.51	0.48	0.46	0.13	-1.46	-0.36	0.55	1.22	0.24	0.41	0.82	0.21
ML0569	0.13	-0.23	0.11	0.59	0.39	0.16	0.26	-0.08	-0.27	-0.19	0.02	-0.04	0	0	-0.08	-0.13	0.21	-0.2	0.11	-0.38	-0.25	-0.16	-0.56	-0.28	0.87	-0.7	0.05	0.04	0.02	0.46	0.32	0.39	0.31	-0.12	0.23	0.19	0.78	0.95	0.52	0.74	-0.22	-0.14	-0.15	-0.15	0.33	1.17	0.53	-0.07	-0.18
ML0570	-0.17	-0.28	-0.28	-0.16	0.32	0.06	0.13	0.3	-0.1	0.01	-0.17	0	-0.26	0.01	0.23	0	1.01	0.37	0.58	0.31	0.25	0.53	0.72	0.59	0.24	0.13	0.74	0.14	-0.21	0.84	1.01	0.77	1.05	1.03	0.79	0.71	0.21	0.48	0.5	0.33	0.05	-0.09	0.07	0.62	1.52	0.71	0.81	0.21	0.67
ML0571	-0.15	-0.09	0.68	-0.28	0	-0.47	-0.23	-0.14	0.78	-0.35	0.78	0.6	0.12	0.87	0.73	0.05	0.54	0.67	0.8	0.35	0.75	0.84	0.92	0.9	0.82	1.24	-0.03	-0.02	1.39	0.37	0.38	-0.12	-0.1	1.11	0.91	1.27	-0.08	0.59	0.11	0.26	0.9	0.58	0.35	1.15	0.22	0.9	0.87	0.6	0.4
ML0572	0.62	-0.06	0.32	0.18	0.03	0	0.32	0.07	-0.45	0.18	-0.14	-0.4	-0.2	-0.24	-0.38	-0.11	-0.62	-0.81	-0.6	-0.84	-0.4	-0.6	-0.46	-0.72	-1.25	-0.7	-0.23	-0.33	-0.79	-0.61	-0.47	-0.45	-0.48	-0.67	-0.51	-0.34	-0.19	-0.15	0.39	-0.13	-0.02	-0.16	0.17	-0.9	-0.08	-0.88	-0.7	-0.57	-0.85
ML0573	-0.58	-0.16	0	-0.21	-0.26	-0.06	-0.37	0.05	0.41	0.09	-0.02	0	0.01	0	0.39	-0.01	0.9	-0.16	-0.32	0.02	-0.18	0.31	0.09	0.09	-0.28	-0.11	0.66	0.66	0.54	1.04	1.06	0.87	1.14	0.94	1.06	0.63	0.61	0.6	0.01	0.15	0.09	0.17	-0.31	-0.4	0.92	-0.45	-0.18	-0.05	-0.15
ML0574	-0.99	1.94	-0.92	-0.91	0.04	0.07	-0.37	-0.04	0.82	0.68	0	0.69	-0.54	-0.13	0.58	0	1.81	0.08	-0.18	0.31	0.14	-0.1	-0.07	0.02	-0.34	0.25	-0.28	1.12	-0.53	0.8	0.53	-0.04	0.67	0.58	-0.14	-0.02	-0.36	-0.45	0.29	0.1	0.26	-0.12	-0.3	-2.27	1.22	-1.92	-1.95	-2.28	-0.19
ML0575	-0.5	-0.34	0.13	-0.64	0.15	-0.17	-0.26	0.46	0.17	0.43	-0.06	0.1	0.67	0	-1.39	-0.07	0.48	-1.3	-1.59	-0.87	0.33	-0.74	0.36	-0.91	5.07	-1.52	-0.32	0.74	1.11	1	0.97	0.57	0.18	0.58	-1.58	0.74	-1.56	0.38	1.02	0.35	0.35	-0.12	-0.08	-1.38	2.01	-0.9	-0.67	0.89	-0.9
ML0576	-0.57	0	0.26	-0.17	0.12	-0.05	-0.21	-0.02	0.69	-0.04	0.27	0.55	-0.1	0.17	0.24	0.08	0.68	-0.32	-0.1	-1.19	-0.01	0.52	0.51	0.41	-1.72	0.2	0.3	-0.22	0.43	0.55	0.37	0.73	0.54	0.93	1.16	0.43	-0.47	0.19	0.54	0.16	-0.15	-1.02	-0.49	-1.74	1.79	0.72	1.03	0.47	0.51
ML0577	-0.66	-0.14	-0.18	-0.24	0.57	0.06	-0.27	0.27	0.49	0	-0.11	-0.15	0.1	0.41	0.18	0.2	0.99	0.3	0.41	0.7	0.1	0.11	0.29	0.18	-1.76	0.55	0.46	-0.17	0.45	0.71	0.6	0.49	0.52	1.03	0.98	0.58	0.61	0.59	1.01	0.86	0.09	0.03	-0.57	0.3	1.79	-0.62	-0.43	0.6	0.83
ML0578	0.12	-0.15	-0.04	-0.09	-0.16	0.17	0.15	-0.41	0	-0.3	-0.12	0.21	0.13	0.19	0.05	0	0.17	0.01	-0.04	-0.5	0.02	0.04	-0.15	-0.17	0.87	-0.14	0.06	0.04	0.26	-0.22	-0.11	0.01	-0.11	-0.17	0.43	0.08	0.07	0.14	-0.21	-0.41	0.23	0.18	0.03	-0.11	0.14	-0.05	0.04	-0.17	-0.02
ML0579	0.37	0.14	-0.24	-0.2	0.17	0.28	0.16	0.26	-0.38	0.06	-0.19	-0.29	-0.02	0	-0.36	0.05	-0.21	-0.57	-0.77	-0.66	-0.02	-0.53	-0.59	-0.73	-0.93	0.01	-0.03	0.47	-0.08	-0.01	-0.01	-0.12	-0.18	-0.74	-0.58	-0.2	-0.14	0.02	-0.01	-0.1	-0.4	-0.63	-0.01	-1.19	-0.54	-0.8	-0.35	-0.24	-0.59
ML0580	-0.33	-0.33	-0.3	0.05	0.18	0.12	-0.1	-0.12	-0.05	0.07	0.01	-0.03	0	0.11	0.01	0.15	0.17	-0.68	-0.21	-0.87	-0.75	-0.38	-0.5	-0.54	-0.61	-0.7	0.58	0.06	0.17	0.82	0.88	0.67	0.88	1.17	0.67	0.66	0.5	0.56	0.4	0.22	0.1	-0.35	-0.14	-0.72	-0.69	-0.01	-0.45	-0.54	-0.6
ML0582	0.24	0.07	0	0.06	0.42	0.34	0.35	0.55	-0.53	-0.35	-0.75	-0.3	-0.17	-0.16	-0.32	0.02	0.23	-1.06	-1.01	-1.26	-1.02	-0.87	-0.89	-1.27	-1.38	-0.91	-0.33	-0.54	-0.24	0.31	0.28	0.17	-0.39	0.12	0.14	-0.33	-0.36	-0.57	-0.87	-0.62	-0.66	0.21	0.14	-1.46	-0.17	-1.42	-1.57	-1.18	-1.19
ML0583	0.11	-0.3	-0.63	0.07	-0.08	0	-0.09	-0.08	-0.22	0.03	0.1	0.09	0.12	0.11	-0.12	-0.03	-0.29	-0.25	-0.03	-0.27	0.01	-0.29	-0.34	-0.66	-0.69	-0.45	0.1	0.06	-0.02	0.13	0.09	0.14	0.19	-0.09	-0.1	0.22	0.59	0.58	0.58	0.56	0.16	-0.16	-0.19	-0.12	0.08	-0.04	-0.05	-0.28	-0.43
ML0584	-0.02	-0.61	0.12	0.37	-0.21	-0.13	-0.22	-0.07	0.01	-0.01	0.32	0.22	0	0.02	0.24	0.04	1.29	0.61	0.66	0.92	0.35	0.6	0.71	0.99	1.33	0.97	0.46	0.15	0.21	1.09	1.66	0.58	0.46	1.21	1.23	0.61	0.54	0.49	0.31	0.2	0.38	0.11	-0.18	1.26	1.28	1.17	1.62	1.09	0.84
ML0587	-0.68	-0.25	-0.06	-0.31	0.14	0.02	-0.03	-0.01	0	0.2	0.1	-0.11	0.27	0.28	0.26	0.07	1.26	-0.01	-0.31	0.15	0.28	0.33	-0.01	0.05	0.76	0.28	0.75	0.18	-0.01	1.13	1.2	0.8	1.12	1.26	0.91	0.68	0.64	0.53	-0.19	-0.34	-0.18	-0.16	0.11	-2.11	1.13	0.38	-0.07	0.34	-0.03
ML0588	0.54	-0.05	0.65	0	-0.21	0.6	0.68	0.09	-0.72	0.87	-0.31	0.18	-0.08	-0.37	-0.06	-0.04	-1.09	-0.3	-0.6	-0.55	-0.54	-0.55	-0.44	-0.17	-0.34	-0.39	-0.52	-1.04	-0.45	0.03	-0.48	-0.53	-0.44	0.02	0.34	-0.62	-1.79	-1.6	-1.56	-1.43	-0.72	-1.08	-1.09	-0.74	-0.42	-0.83	-0.52	-0.2	-0.19
ML0589	-0.76	0.13	0.28	-0.68	0.01	0	-0.3	-0.16	0.12	-0.02	0.17	-0.3	-0.08	0.05	0.34	0.09	0.39	0.07	0.48	0.36	0.61	-0.01	0.13	0.63	0.21	0.22	-0.04	-0.01	0.43	0.1	-0.11	-0.27	-0.19	0.03	0.23	-0.35	-0.15	-0.1	0.24	0.08	0.27	-0.06	0.03	0.23	1.76	0.48	0.78	0.59	0.67
ML0590	-0.23	-0.67	0.71	0.45	-0.15	0.17	0.22	-0.06	-0.31	0.54	0	0.53	-0.3	-0.32	0.61	-0.03	1.81	-0.69	-0.72	-0.31	-0.57	-0.59	-0.82	-0.38	2.01	-0.67	1.01	-0.28	0.46	1.37	1.39	1.03	1.16	1.69	2.13	1.81	-0.35	0.16	0	-0.12	1.13	-0.72	-0.67	-0.62	0.84	0.16	0.21	-0.48	-0.5
ML0591	-0.22	-0.34	-0.3	-0.02	0.08	0.23	-0.39	-0.12	0.1	0.04	0.06	0	0.12	-0.05	0.18	-0.03	0.09	0.77	0.65	0.22	0.78	0.48	0.44	0.43	-0.06	0.33	0.5	0.01	0.02	0.72	0.73	0.57	0.56	0.44	0.42	0.3	0.23	0.39	0.61	0.32	0.26	-0.26	-0.16	0.61	1.69	0.5	0.68	0.5	0.8
ML0592	-0.58	-0.62	0.24	-0.31	0	-0.51	-0.71	-0.33	0.66	-0.09	0.42	0.14	0.59	0.16	0.47	-0.02	1.43	-0.25	-0.22	1.27	-0.08	0.09	0.66	1.51	0.97	0.47	0.33	0.21	1.02	0.59	0.87	0.35	0.44	1.5	1.46	1.46	0.69	0.52	0.56	0.64	1.12	-0.14	-0.61	-0.17	1.54	0.77	0.91	0.26	1.26
ML0593	0.22	0.31	-0.13	0.69	0.16	0.43	0.14	0.29	-0.07	-0.02	-0.01	-0.34	0	-0.44	-0.17	0.01	-0.64	1.15	0.93	0.44	0.68	0.87	0.85	0.54	0.25	0.22	-0.31	-0.84	-0.37	0.23	0.1	-0.23	-0.09	-0.06	-0.18	-0.55	-0.32	-0.22	-0.14	0.18	-0.86	-0.01	0.02	0.17	0.19	-0.1	0.12	0.16	0.09
ML0594	-0.2	-0.07	1.41	-0.38	-0.16	-0.16	-0.03	0.25	0.34	0.94	0.23	0.14	-0.28	0	0.24	-0.03	0.73	0.82	1.28	1.66	0.48	-0.03	-0.18	0.99	1.2	0.94	0.77	0.62	1.1	0.55	0.45	0.13	0.25	1.44	0.53	0.68	1.38	0.46	0.53	0.56	2.02	-0.16	0.24	0.93	1.09	0.56	0.97	1.3	1.26
ML0595	-0.56	-0.32	0.16	0.04	-0.24	-0.11	0.01	0	0.39	0.17	-0.13	-0.35	0.16	0.08	-0.02	-0.08	1.44	-0.2	0.25	0.41	0.14	0.03	0.08	0.46	-0.1	0.34	0.74	0.48	0.43	1.08	1.12	0.75	0.99	1.1	2.09	0.6	0.2	0.16	-0.05	0.13	-0.02	0.02	-0.02	0.66	1.1	0.44	0.7	0.58	0.96
ML0596	-0.15	0.12	-0.24	0	-0.05	-0.12	-0.23	0.53	0.61	-0.13	0.5	-0.24	0.79	0.19	0.33	0.05	1.08	0.4	0.72	0.77	0.22	-0.11	0.21	1.29	1.54	0.64	0.68	0.49	0.07	0.4	0.86	0.36	-0.02	0.41	0.61	0.88	0.24	0.08	0.27	0.69	0.33	0.09	-0.07	0.92	1.49	0.76	1.6	0.8	1
ML0597	0.5	-0.19	-0.77	0.12	0.12	-0.2	0.31	-0.15	-0.08	-0.08	0.32	0	0.41	0.15	-0.12	-0.09	0.29	0.46	0.33	-0.01	-0.1	0.25	-0.02	0.16	-0.28	-0.24	0.27	0.89	0.47	0.53	0.62	0.38	0.41	0.76	0	0.44	0.74	0.84	0.14	-0.09	-0.04	-0.29	0.34	0.28	0.36	0.21	-0.01	0.28	-0.07
ML0598	-0.33	0.48	-0.42	-0.58	0.22	0.27	0.06	0.36	0.03	0	-0.37	-0.32	-0.09	0.09	-0.03	0.13	0.64	0.52	0.83	1.45	1.03	0.71	0.88	0.96	1.32	1	0.11	0.27	0.07	0.76	0.79	0.5	0.14	0.2	0.64	0.38	-0.17	0.08	0.23	0.18	-0.33	-0.23	0	0.85	1.12	0.92	1.33	0.98	0.68
ML0603	-0.4	-0.31	-0.31	-0.22	0.14	0.29	-0.17	0.3	-0.18	0.13	0.15	0	-0.15	0.37	0.25	-0.04	0.97	-0.16	-0.23	0.18	-0.33	-0.23	-0.33	-0.1	1.95	0.25	0.38	0.23	0.01	0.75	0.96	0.74	0.79	0.78	0.5	0.31	-0.05	0.18	0.06	0.22	0.7	-0.08	-0.28	0.4	0.1	0.3	0.25	0.05	0.17
ML0604	-0.66	-0.44	0.41	-0.02	-0.29	-0.07	-0.2	-0.42	0.83	0.26	0.74	1.54	0	0.94	0.58	0.19	1.34	0.11	0.17	-1.14	0.34	0.15	-0.01	0.39	1.72	0.68	0.48	0.43	0.57	0.42	0.4	0.26	0.3	0.99	1.2	0.91	0.42	0.03	0.48	0.21	1.34	-0.85	-0.01	-1.06	1.62	0.94	0.7	1.18	-0.94
ML0605	-0.7	-0.62	1.26	-0.17	-0.18	-0.34	0	-0.57	0.71	0.18	-0.19	0.91	0.8	0.62	0.45	0.02	1.77	-0.26	-0.17	-0.04	-0.4	-0.5	-0.15	-0.18	-0.19	-0.41	0.66	0.84	1.61	1.66	1.74	1.61	0.77	2.64	2.77	2.09	2.49	0.92	0.13	0.34	0.77	0.22	0.67	-0.23	0.88	-0.43	-0.51	-0.05	0
ML0606	0.19	-0.23	1.6	0.02	0.18	-0.09	0.16	-0.24	0	-0.13	-0.27	-0.52	0.06	0.03	-0.19	0.08	0.56	-0.26	-0.17	-0.85	-0.1	-0.33	-0.48	-0.4	-0.63	-0.4	0.44	0.76	0.6	0.82	0.75	0.4	0.78	1.07	0.55	0.64	0.38	0.64	0.17	-0.29	0.18	1.14	0.66	-0.33	0.65	-0.38	-1.98	-0.52	-0.52
ML0607	0.19	-0.1	0.25	0	-0.46	-0.51	-0.12	-0.42	0.23	0.21	0.88	0.4	0.69	-0.02	-0.05	-0.1	-0.02	0.3	0.58	0.88	0.71	0.74	0.54	0.72	1.02	1.65	0.16	-0.59	-0.24	0.55	1.36	0.6	-0.31	0.99	0.52	-0.16	0.05	-0.05	-0.2	-0.06	0.59	-0.16	0.05	0.63	1.47	0.7	1.13	0.48	0.18
ML0611	0.08	0.02	-0.2	0.29	-0.01	0.11	0.2	0.01	-0.21	-0.03	0.03	-0.05	0	-0.06	-0.14	0	-0.35	0.66	0.31	-0.11	0.18	0.31	0.33	0.11	-0.49	0.1	-0.12	-0.2	-0.51	-0.34	-0.3	-0.32	-0.19	-0.56	-0.54	-0.44	-0.39	-0.14	0.12	0.14	-0.29	0.01	-0.11	-0.01	-0.26	-0.3	-0.29	0.12	-0.14
ML0614	0.19	-0.5	-0.41	-0.02	0.02	-0.07	0.13	-0.13	0.22	0	0	-0.16	-0.15	0.09	0.33	-0.16	0.41	0.08	0.24	0.26	0.28	-0.07	0.39	-0.2	-0.47	0.21	0.35	0.53	0.09	0.39	0.43	0.3	0.39	1	0.51	0.5	0.44	0.63	0.65	0.45	0.1	-0.28	0.76	0.09	0.65	-0.04	0.07	0.55	0.28
ML0615	-0.06	-0.05	-0.11	0.06	0.64	0.49	0.48	0.61	-0.07	-0.09	-0.41	0	-0.25	0.21	0.18	-0.06	0.76	-0.4	-0.8	-0.93	-0.76	-0.27	-0.44	-0.34	-0.72	0.04	0.7	0.05	0.2	0.94	1.01	0.83	0.82	0.5	0.53	0.59	0.1	0.13	0.05	-0.11	-0.09	-0.3	0.01	-0.69	-0.3	-0.76	-0.54	-0.36	-0.57
ML0620	-0.52	-0.36	-0.91	0.7	0.58	-0.34	0.12	-0.64	0.01	0.08	0	-0.16	0.7	0.35	-0.43	0.04	-1.04	-0.26	-0.24	-0.47	-0.63	-0.07	-0.65	0.1	-0.41	-1.08	-0.27	0.69	0.77	-0.67	-0.53	-0.2	-0.15	-0.31	0.13	0.09	1.66	1.62	0.42	0.84	-0.25	-0.62	-0.29	0.22	0.12	-0.58	0.57	-0.14	0.17
ML0624	0.2	0.48	-0.32	0	-0.01	0.57	-0.51	0.2	0.21	0.15	-0.65	0.16	-0.04	-0.43	-0.1	0	-0.54	-0.86	-0.86	-0.89	-0.69	-1.08	-0.29	-0.69	-1.1	-0.13	-0.35	-0.16	-0.68	-0.61	-0.71	-0.74	-0.68	-0.14	-0.57	-0.31	-0.02	-0.57	0.31	0.26	0.22	0.4	0.22	-0.76	-0.97	-0.95	-0.58	-0.37	-0.76
ML0625	0.07	-0.44	0	0.32	-0.24	0.21	0.36	-0.36	-0.56	0.52	-0.13	-0.01	0.05	0.09	-0.07	0.11	0.24	0.03	0.13	0.74	0.74	-0.05	-0.18	0.14	-0.09	-0.25	0.68	-0.2	-0.19	0.9	0.91	0.77	0.96	0.72	1.37	1.25	-0.35	-0.22	-0.46	-0.65	-0.31	0.27	0.09	0	-0.86	0.15	0.1	0.3	0.66
ML0626	-0.65	-0.39	1.13	-0.44	-0.94	-1.27	0.34	-1.01	0.38	0.41	0	0.43	0.16	-0.43	1.38	-0.03	2.78	-1.35	-1.71	-1.31	-1	-0.9	-1.17	-0.81	-1.42	-0.84	3.14	2.8	1.33	0.25	0.53	0.2	0.28	3.04	3.93	3.63	0.67	0.29	-0.05	0.04	0.6	-1.09	-0.56	-0.04	0.45	-2.65	-0.93	-1	-1.15
ML0627	-0.58	-0.04	-0.13	-0.48	0.18	0.46	0.29	0	0.32	-0.11	0.03	0	-0.11	0.25	-0.13	0	1.2	0.45	0.3	-1.67	-0.01	0.26	0.21	0.35	-1.51	0.04	-0.01	0.67	-0.3	0.14	0.11	-0.05	0.05	0.46	-1.57	0.07	-0.04	-0.02	-0.32	0.09	-0.24	0.21	0.27	0.9	1.88	-1.11	-1.18	0.15	-1.27
ML0628	-0.37	0.01	-0.25	-0.5	0.16	0	-0.14	0.53	0.3	0.03	0	-0.13	0	0.18	0.52	-0.08	0.8	0.38	0.74	0.47	0.39	0.66	0.87	0.37	0.53	0.48	0.48	0.12	0.11	0.5	0.26	0.26	-0.02	0.47	0.42	0.41	0.34	0.12	0.4	0.66	0.12	0.03	-0.2	0.29	1.67	0.63	0.62	0.31	0.55
ML0630	-0.14	-0.31	-0.24	0.65	0.43	-0.32	0.27	-0.06	0	-0.11	0	-0.03	0.33	0.33	0	0.02	1.27	0.21	0.1	0	0.03	0.49	0.25	0.1	-0.01	0.34	0.4	1.21	0.84	1.24	1.23	0.51	0.65	1.34	1.08	1.09	1.26	1.46	0.19	0.07	0.18	-1.28	0.72	0.81	1.63	0.47	0.87	0.2	0.44
ML0631	0.2	0	-0.35	0.24	0.01	0.15	0.09	-0.01	-0.34	0.16	0.14	-0.15	-0.38	-0.05	-0.28	-0.05	-0.32	-0.1	-0.01	0.01	-0.14	-0.06	-0.12	-0.28	0.23	0.17	-0.22	-0.51	-0.97	-0.17	-0.08	-0.13	-0.02	-0.28	-0.68	-0.7	-0.19	-0.06	-0.05	-0.39	-0.85	0.45	0.62	-0.22	0.95	0.1	0	-0.27	-0.28
ML0633	0.42	-0.27	-0.09	0.16	0.12	0.11	0.23	-0.22	-0.36	0.81	-0.4	0.12	0	-0.15	-0.41	0.13	0.45	-0.99	-0.75	-0.66	-0.27	-1.13	-1.13	-0.68	-0.84	-1.06	0.64	0.06	-0.28	0.46	0.48	0.56	0.7	0.27	0.6	0.66	-0.05	0.19	-0.18	-0.64	-0.65	-0.15	-0.22	-1.26	-0.76	-1.38	-1.25	-1.26	-0.94
ML0634	-0.02	1.88	-0.27	0.19	0	0.02	0.12	0.36	0.38	-0.44	-0.03	-0.51	-0.39	-0.16	0.29	-0.02	0.65	0.17	0.24	-0.18	0.37	0.26	0.41	0.25	0.4	0.94	-0.2	0.09	0.37	-0.38	-0.25	-0.36	-0.51	-0.17	-0.65	-0.39	-0.48	-0.33	0.07	-0.26	0.1	-0.01	0.07	0.11	0.98	-0.06	0.23	0.27	0.21
ML0637	-0.53	-0.21	0.17	-0.71	0.17	0	-0.09	0.41	0.45	0.18	-0.31	-0.24	-0.08	0.17	0.06	-0.04	-0.84	-0.49	-0.62	-0.45	-0.47	-0.36	-0.28	-0.41	-0.82	-0.81	-0.87	-1.43	-1.2	-1.04	-1.21	-0.8	-0.9	-0.88	-0.91	-1.03	-0.84	-0.54	-0.01	-0.28	-0.08	0.26	0.26	-0.55	0.55	-0.34	-0.52	-0.11	0.19
ML0638	0	0.73	-0.13	-0.49	-0.27	0.13	-0.51	0.04	0.71	-0.12	-0.09	-0.06	0.54	0.8	0.26	-0.51	0.4	-0.97	-0.93	-0.86	-0.68	-0.32	-0.23	-0.16	0	-0.89	-0.51	-0.36	-0.73	0.24	0.02	-0.13	-0.24	0.11	0.01	-0.42	-0.02	-0.14	-0.54	-0.64	-0.32	-0.62	-0.29	-0.76	-0.04	-0.72	-0.78	-0.83	-0.54
ML0639	0.12	-0.26	-0.24	-0.36	0.09	-0.13	-0.22	0.05	0.1	0.1	0.13	-0.12	-0.03	0.1	0	0.29	0.5	0.28	0.3	0.69	0.89	0.63	0.99	0.54	0.78	0.53	0.51	0.15	0.36	0.73	0.58	0.45	0.59	0.32	0.45	0.42	0.34	0.55	1.04	0.44	0.16	-0.45	-0.11	0.67	1.25	0.71	1.01	0.6	0.73
ML0640	0.06	-0.12	-0.45	0.07	0	0.04	-0.05	0	-0.14	0.01	0.23	0	-0.14	-0.16	0.02	-0.01	-0.51	-0.35	-0.38	-0.29	-0.44	-0.34	-0.36	-0.36	-0.87	-0.72	-0.14	-0.31	-0.61	-0.1	-0.04	-0.14	-0.1	-0.43	-0.43	-0.52	-0.23	0	0.18	0.25	-0.01	0.01	-0.27	-0.32	0.41	-0.58	-0.59	-0.37	-0.59
ML0642	-0.46	-0.15	0.29	0.51	-0.69	-0.3	-0.58	-0.46	0.1	0.14	0	0.4	0.17	-0.25	0.34	0.03	0.68	0.34	0.43	0.14	0.37	-0.03	0.03	0.06	-0.21	0.32	0.28	-0.02	0.26	0.25	0.28	0.01	-0.02	0.69	1.06	0.81	-0.01	0.3	0.21	0.5	0.44	0	0.03	0.07	1.22	0.14	0.35	0.18	0.21
ML0643	-0.39	0	0.12	-0.12	-0.33	-0.04	-0.22	-0.06	0.14	0	0.74	0.37	0.14	0.23	0.2	0.05	0.2	0.94	1	0.86	1.26	0.67	0.67	0.75	0.38	1.05	-0.18	-0.48	-0.09	-0.24	0.09	0	0.01	0.41	1.24	0.22	0.08	-0.22	0.13	0.2	0.44	0.16	0.01	0.56	1.78	0.74	1.25	1	0.77
ML0644	-0.09	-0.02	-0.46	-0.41	-0.18	0.12	-0.06	0.34	0.06	0.33	0.24	-0.3	0	0.21	0.19	-0.08	-0.23	0.4	0.63	0.52	0.86	0.18	0.49	0.41	0.47	-0.06	-0.22	-0.37	-0.63	-0.11	-0.1	-0.15	0.08	-0.24	-0.02	0.14	0.22	0.31	0.31	0.35	0.17	0.19	0.16	0.27	1.01	0.25	0.59	0.34	0.35
ML0656	-0.26	0.11	-0.05	0.2	0	0.27	-0.08	0.67	0.1	-0.14	0.04	-0.17	-0.26	-0.03	0.16	0.02	-0.04	0.4	-0.06	0.87	0.28	0.55	1.09	0.82	0.31	0.15	0.12	-0.05	-0.38	0.5	0.07	0.36	0.54	-0.11	-0.08	0	-0.16	0.01	-0.63	-0.01	-0.03	-0.31	0.06	1.42	0.49	0.68	1.12	0.94	1
ML0659	-0.3	0.01	-0.17	-0.2	0	-0.05	-0.24	-0.25	1.02	0.43	-0.11	0.55	0.18	0.43	0.12	0.15	0.21	-0.17	0.01	-1.78	-0.53	-0.04	0.19	0.24	-2.18	0.6	0.19	-0.23	0.09	1.14	1.1	0.48	0.57	0.46	0.21	0.16	0.37	0.55	0.11	0.36	0.7	-0.12	-0.26	0.82	1.63	-1.09	1.15	0.19	-1.59
ML0660	-0.21	-0.32	-0.39	0	0.66	0.09	0.21	0.42	0.26	-0.09	-0.2	-0.06	-0.1	0.07	0.29	0.02	1.87	-0.03	0.33	0.24	0.29	0.07	0.34	0.42	-0.24	0.09	0.56	0	0.49	0.58	0.73	0.38	0.37	1.46	1.78	0.48	0.13	-0.02	-0.14	0.43	-0.05	-0.22	-0.15	0.36	1.52	0.49	0.63	0.56	0.45
ML0661	-0.38	-0.52	0.42	-0.58	0.08	-0.19	-0.23	0	0.51	0.19	-0.02	-0.22	0.13	0.27	0.11	0.08	0.05	0.53	0.59	0.67	0.79	0.47	0.67	0.74	0.29	0.48	-0.04	-0.08	-0.14	0.13	-0.01	-0.05	0.03	0.09	0.06	0.11	0.13	0.2	0.47	0.27	0.27	0.38	0.26	0.69	1.56	0.91	1.06	0.34	0.4
ML0662	-0.4	-0.67	0	0.19	-0.51	-0.17	-0.11	-0.46	1.13	0.2	0.3	0.14	0.87	-0.1	0.27	-0.1	0.81	1.17	1.37	0.87	1.22	1	1.18	1.05	1.53	0.83	0.58	0.55	0.43	0.69	0.47	0.58	0.15	0.75	0.91	1.27	0.04	0.26	0.29	0.86	0.97	-0.17	0.2	1.06	1.33	0.82	0.76	1.34	0.97
ML0663	-0.09	-0.19	2.16	0.1	-0.22	-0.77	-0.53	-0.09	1.92	2.13	0	1.04	-0.05	0.68	2	0.19	0.3	-0.09	-0.16	0.24	0.57	0.31	0.09	0.42	1.27	1.23	-0.12	-0.45	-0.25	-0.17	-0.39	-0.19	-0.04	0.06	1.51	0.82	-0.19	0.74	-0.71	0.77	0.94	-1.03	-0.56	1.27	0.18	1.62	1.67	1.68	1.99
ML0664	0.45	-0.07	-0.39	-0.04	0.22	0.17	0.55	-0.43	-0.47	0.27	0.17	0	0.77	-0.57	-0.16	0.13	-1.41	-0.37	0.19	0.02	0.07	0.11	-0.1	0.41	-0.2	0.11	-0.53	-1.07	-0.76	-0.59	-0.51	0.5	0.5	-0.51	-0.54	0.76	1.1	1.01	0.53	0.56	-0.17	0	-0.29	0.31	-0.37	-0.2	-0.13	0.71	-0.3
ML0666	0.39	-0.16	-0.2	0.29	0.04	0.06	0.19	-0.05	-0.41	-0.13	0	0.07	-0.19	-0.09	0.16	-0.04	0.41	0.22	0.22	0.11	-0.08	0.22	0.2	0.68	0.08	0.75	0.38	0.39	0.22	-0.25	0.24	0.05	-0.02	0.23	0.42	0.16	0.53	0.47	0.07	-0.13	-0.13	-0.2	-0.08	0.43	0.43	0.29	0.45	0.55	0.25
ML0667	0.72	0.61	0.15	-0.64	-0.61	-0.83	0	-0.68	0.1	0.11	-0.29	-0.56	0.54	-0.37	0.06	0.03	0.37	0.47	-0.05	0.28	0.11	-0.15	-0.42	-0.1	-0.09	0.01	0.6	-0.08	0.14	-0.77	-0.19	-0.04	-0.51	0.28	0.17	-0.34	0.32	0.36	0.03	0.16	-0.3	0.21	0.12	-0.1	-0.7	-0.16	-0.06	-0.29	0.07
ML0669	-0.16	-0.42	-0.23	0.07	-0.73	-0.2	-0.12	-0.47	0.21	0.2	0.39	0.25	0.08	0	0.01	-0.03	0.42	0.16	-0.08	-0.31	-0.26	-0.19	-0.26	-0.06	-0.28	0.02	-0.15	-0.43	-0.57	-0.17	-0.14	-0.39	-0.16	0.61	0.54	-0.45	-0.56	-0.49	0.11	-0.06	0.29	0.48	0.28	-0.24	1.07	0.16	-0.08	0.05	0.02
ML0670	-0.35	-0.41	-0.25	0.13	0.16	-0.06	-0.18	0.29	0	0.01	0.07	-0.22	-0.07	0.24	0.21	0.09	0.97	0.18	0.24	1.55	0.47	0.36	0.21	0.83	2.25	0.6	0.16	0.05	-0.04	1.05	0.92	0.48	0.54	1.1	1.26	0.45	0.28	0.44	0.39	0.05	0.06	-0.18	-0.03	0.81	1.76	1.19	1.36	0.97	1.05
ML0671	0.06	0.04	0.15	-0.03	-0.09	0.04	0.09	0	-0.03	-0.02	-0.14	0.37	-0.13	0.31	-0.13	-0.07	0.34	0.27	0.41	0.04	0.6	0.01	-0.13	-0.14	-0.25	0.25	0.2	0.08	-0.18	0.13	0.08	-0.19	-0.01	0.01	0.36	0.41	0.88	0.86	0.67	0.42	0.11	-0.15	0.04	0.33	0.87	0.08	0.32	0.59	0.52
ML0674	-1.07	0.13	-0.83	-0.42	0.62	-0.11	-0.19	0.57	1.04	0	0.13	-0.26	0.16	-0.1	1.1	0.01	0.27	0.66	0.37	-0.14	0.38	1.07	1.14	0.52	0.08	0.25	0.67	-0.33	-0.07	0.43	0.84	-0.18	0.19	0.54	0.05	0.19	1.45	1.64	1.28	1.26	0.69	-0.22	0.04	0.72	0.93	0.54	0.58	0.14	0.12
ML0675	-0.47	-0.43	2.76	-0.36	-0.43	-0.35	-0.35	0.2	0.55	0	0.66	0	0.18	0.52	0.02	0.16	1.37	0.87	1.1	-0.66	0.7	0.59	0.39	0.93	-1.26	1.29	0.53	0.66	0.74	1.2	1	0.35	0.38	1.19	0.87	0.73	0.74	0.65	0.58	0.38	0.34	0	0.18	-0.95	2.37	1.18	1.43	0.7	-0.57
ML0676	0.77	-0.04	0.25	-0.41	0.02	0.33	0.58	0.61	-0.25	0	0.16	-0.39	-0.38	-0.11	-0.42	0.1	-0.12	-0.27	-0.61	-0.2	-0.42	-0.58	0	-0.67	-1.19	-0.43	-0.6	-0.93	-0.59	-1.57	-1.4	-1.38	-1.33	-1.55	-0.43	-0.51	-0.74	-0.5	-0.75	-0.55	-0.2	0.5	0.21	-0.06	0.31	-0.32	-0.16	0.01	0.78
ML0678	0.13	0.02	-0.26	-0.96	0.51	0.21	0.08	0.19	-0.27	0	-0.63	-0.39	0.06	-0.2	-0.72	0.07	-1.43	-2.09	-2.39	-2.67	-2.43	-1.89	-1.87	-2.37	-3.16	-2.91	-1.41	-1.32	-1.45	-1.33	-1.52	-0.69	-0.78	-1.53	-1.88	-1.11	-0.45	-0.44	-0.26	-0.21	-0.86	-0.44	-0.17	-2.85	-3.21	-3.31	-3.02	-2.38	-2.39
ML0679	-0.22	0.33	-0.05	-0.03	-0.13	0.05	0.01	0.08	1.8	0.04	-0.07	0.29	-0.07	-0.11	0	0	0.76	0.41	0.34	0.84	1.03	0.42	0.1	0.74	1.22	0.41	0.22	0.59	0.56	0.65	0.42	0.14	0.57	0.29	0.08	0.27	0.07	-0.03	0.19	0.4	0.23	0	0	0.78	1.74	0.8	0.77	0.71	0.49
ML0682	0.62	-0.05	-0.38	-0.08	0.16	0.12	0.4	0	-0.38	0	0.02	-0.13	0.47	0.22	-0.17	-0.08	-0.64	0.58	0.53	0.07	0.39	0.51	0.49	0.1	-0.44	0.03	0.05	0.43	-0.09	-0.09	0.08	-0.07	-0.09	-0.63	-0.63	-0.13	0.84	0.79	0.75	0.28	-0.29	0.71	-0.27	0.13	0.49	-0.32	-0.12	0.38	0.04
ML0685	-0.04	0	0.27	0.2	0.16	0.51	0.54	-0.53	-0.49	0.29	0	0.09	-0.17	-0.04	-0.11	-0.05	-1.52	0.23	0.31	0.01	0.24	0.17	0.41	0.05	-0.66	0.15	-0.79	-1.1	-1.57	-1.3	-1.67	-0.63	-0.68	-1.65	-1.36	-0.88	-0.46	-0.53	0.41	0.25	-0.09	-0.26	-0.17	-0.24	-0.15	-0.15	-0.03	0.28	0.09
ML0686	-0.19	0.31	0.09	-0.51	-0.48	-0.28	-0.54	0	0.45	0.5	0.3	-0.01	0.47	0.23	-0.01	-0.02	-0.06	1.77	1.51	1.57	1.55	1.7	1.98	1.74	0.96	0.57	-0.55	-0.18	0.67	-0.55	-0.55	-0.53	-0.66	-0.75	-0.07	0.16	-0.41	-0.17	-0.82	0.23	0.98	0.34	-0.25	1.83	0.21	0.92	0.92	1.9	2
ML0687	0.1	0	-0.01	0.34	-0.1	0.17	-0.12	0.74	0.64	-0.19	-0.02	-0.09	0.13	0.13	-0.17	0.03	0.15	0.09	0.62	0.97	1.9	0.38	0.63	0.2	1.48	0.81	0.09	0.64	0.64	0.5	0.39	0.26	0.27	0.72	0.17	0.42	0.13	0.3	0.36	0.63	0.71	0.18	0.03	1.22	0.65	0.94	0.79	0.44	0.38
ML0691	0.62	-0.22	-0.12	0.12	0.47	-0.08	0.27	1.46	0	-0.27	0.32	-0.52	0.58	-0.35	-0.06	0.09	-1.04	0.26	0.58	0.29	0.17	0.83	0.07	-0.07	0.37	0.18	0.44	-0.34	-0.88	-0.76	-0.85	0.17	0.11	-1.46	-1.18	-1.02	-0.3	-0.34	1.23	1.06	-0.65	0.11	-0.15	0.19	-0.63	-0.51	-0.43	-0.54	-0.74
ML0696	0	0.31	0.84	-0.31	0.17	-0.15	-0.32	-0.04	-0.22	0.02	-0.52	0.29	0.4	0.91	0	0.05	1.03	0.18	0.59	0.05	-0.22	0.17	0.64	0.7	0.36	0.39	-0.2	0.45	0.87	-0.33	-0.23	-0.16	-0.21	0.12	1.34	0.27	0.26	0.4	0.55	0.3	-0.17	0.22	0.46	0.32	0.11	0.18	-0.26	0.17	0.31
ML0697	-0.47	-0.14	0.07	0.04	-0.14	-0.03	0.02	-0.02	0.45	-0.11	0	0.2	-0.11	0.01	0.49	0.01	0.72	0.38	0.87	1.11	1.09	0.32	0.66	1.27	1.03	0.54	0.27	-0.1	0.14	0.78	0.72	0.28	0.93	1.03	1.41	0.4	0.03	0.22	0.43	0.09	0.59	0.21	0	1.07	1.56	1	1.44	1.19	1.47
ML0698	-0.2	0.03	0.29	0	-0.07	0.23	-0.27	0.78	-0.03	-0.19	-0.19	0.04	-0.32	0.15	0.16	0	0.18	0.54	0.72	0.66	0.88	0.38	0.32	0.64	0.3	1.07	0.49	-0.09	-0.07	0.31	0.19	0.37	0.33	0.45	0.33	-0.08	-0.44	0.16	-0.15	-0.11	-0.28	-0.13	-0.18	0.35	2.38	0.84	0.94	0.66	0.46
ML0699	-0.08	-0.06	0.08	-0.17	0.27	0.42	0.14	0.6	-0.08	0.19	0.07	-0.17	-0.1	0	0	0.11	0.14	-0.08	-0.25	0.01	-0.02	0	0.05	-0.07	0.16	-0.01	0.18	-0.63	-0.41	-0.05	-0.02	0.14	0.22	-0.19	0.15	-0.06	-0.1	0.13	0.06	0.17	0.05	0.25	-0.11	-0.49	0.04	-0.02	-0.39	0.06	0.39
ML0700	-0.21	-0.1	0.06	0.63	-0.16	0.23	0.12	-0.47	-0.78	0.72	-0.08	0.64	-0.07	0.43	0	0.04	1.75	-0.45	-0.07	1.27	0.5	0.4	0.13	0.58	0.34	1.07	1.92	0.64	0.29	2.51	2.46	2.08	2.21	2.07	2.21	1.75	0.26	0.25	-0.44	-0.58	-0.16	0.1	-0.14	0.47	0.29	1.73	1.76	0.5	0.18
ML0703	-0.41	-0.22	-0.35	0.05	-0.1	0	-0.07	0.09	0.38	0.23	0.12	0.35	0.22	-0.02	-0.2	0.07	0.68	-0.38	-0.03	-0.19	-0.11	-0.06	-0.42	0.2	-0.44	-0.38	-0.48	-0.35	0.8	0.11	-0.34	-0.57	0.06	0.37	1.38	-0.1	-0.16	-0.08	0.11	0.1	0.23	0.11	0.19	0.02	-0.02	-0.02	0.13	-0.37	-0.06
ML0706	-0.6	0.45	-0.09	-0.65	-0.7	-0.71	-0.92	-0.83	0	0.4	0.2	0.3	0.29	0.47	0.23	-0.06	0.95	-0.79	0.27	0.97	-0.52	-0.07	0.65	1.33	0.39	0.23	-0.18	0.16	1.31	0.11	0.6	0.41	0.22	1.47	1.04	1.17	0.54	0.02	-0.23	0.57	0.86	-0.03	-0.05	1.36	-0.44	0.78	0.74	0.54	1
ML0707	-0.26	0.98	-1.81	0.35	0.63	0	-0.12	0.29	1.07	-1.32	-0.97	-1.28	-1.19	0.48	1.05	-0.12	0.49	-0.94	-0.71	-0.45	-0.83	1.02	1.05	-1.07	-1.02	-0.68	0.73	-0.08	-1.62	0.97	1.06	0.51	0.66	0.69	-0.98	0.53	0.89	0.57	0.21	0.85	0.6	0.19	0.07	-0.74	2.81	-0.38	3.32	-0.69	-0.25
ML0711	-0.09	-0.16	-0.47	-0.35	-0.14	0	0.31	0.08	-0.08	0.1	0.4	-0.02	0.47	0.37	0.17	0.01	-0.13	0.6	0.5	0.27	0.15	0.15	0.27	0.5	-0.11	-0.09	0.45	0.65	0.75	0.62	0.54	-0.09	0.16	0.27	0.33	0.43	1.05	0.62	0.14	0.53	0.4	1.02	0.2	0.52	0.47	0.53	0.59	0.39	0.39
ML0713	-0.88	1.11	1.1	-0.54	1.54	0	-0.4	-0.29	0.72	-0.17	-1.02	0.2	0.27	-0.81	0.86	0.07	1.67	-1.64	-1.76	-1.98	-2.01	-1.25	-1.48	-1.24	-1.11	-1.62	1.73	1.39	0.44	0.29	0.37	0.48	-0.21	0.19	0.97	1.75	0.73	0.72	-0.37	-0.11	1.28	-0.1	0.04	-0.9	-1.46	-1.66	-1.84	-1.55	-1.49
ML0715	-0.26	0	-0.2	0.32	0.36	0.22	-0.08	0.38	0.05	-0.19	-0.28	0.06	-0.23	0.03	-0.15	-0.05	0.7	0.47	0.4	0.49	0.45	0.69	0.86	0.8	-0.09	0.32	0.86	0.25	0.07	1.17	1.19	0.58	0.52	-0.13	-0.12	0.11	-0.12	0.23	0.1	-0.19	-0.23	-0.45	-0.06	0.58	1.17	0.27	0.16	0.44	0.51
ML0717	0.29	0.32	-0.4	0.16	-0.03	0.2	-0.03	0.28	-0.17	-0.08	-0.13	0	0.05	0.06	-0.54	0.01	-0.98	-0.45	-0.6	-0.95	-0.98	-0.51	-0.46	-1	-0.91	-0.93	-0.55	-0.09	-0.8	-0.53	-0.46	-0.75	-0.68	-1.08	-1.19	-0.63	-0.44	-0.44	0.29	0.04	-0.38	-0.45	-0.12	-0.77	-1.51	-1.39	-1.3	-0.69	-0.67
ML0726	0	-0.28	0.35	-0.12	0.02	0.39	0.05	0	-0.09	0.36	-0.42	0.05	-0.3	-0.18	0.17	-0.05	0.19	-0.09	-0.74	-0.53	-0.65	-0.22	-0.24	-0.29	-0.31	-0.4	0.7	-0.4	-0.13	0.32	0.36	0.84	1.02	0.1	0.48	0.51	-0.07	0.25	0.01	-0.15	-0.27	0.09	-0.09	-1.15	-0.01	-0.64	-0.71	-0.43	-0.55
ML0728	0.1	-0.03	-0.17	-0.01	0.05	0	-0.09	0.3	-0.04	-0.02	0.11	0.19	0.14	0.02	-0.11	-0.11	0.04	0.79	0.7	0.42	0.67	0.64	0.77	0.42	-0.14	0.38	0.18	0.39	-0.01	0.6	0.39	0.04	0.28	-0.07	0.15	0.42	0.27	0.42	0.86	0.71	0.31	0.3	0.65	0.41	1.28	0.45	0.54	0.82	0.5
ML0729	0.03	-0.43	-0.09	-0.12	-0.44	-0.58	-0.35	-0.27	0.12	0.51	0.55	0.26	0	0.06	0.83	0.02	1.04	0.8	1.09	0.99	1.43	0.66	0.8	0.95	-1.4	0.89	0.33	0.17	-1.6	0.55	0.27	0.27	0.13	1.37	-0.96	0.24	0.06	-0.03	0.09	0.47	0.82	-1.02	0.59	1.01	2.37	1.08	1.4	0.64	0.83
ML0730	-0.59	-0.82	0.16	0.13	-0.01	-0.35	0.08	-0.01	0.29	-0.01	-0.11	0.13	0.33	0	0.28	-0.36	1.68	0.07	-0.25	-0.28	0.13	-0.12	-0.12	0.07	0.03	0.68	1.35	0.81	0.76	1.77	1.79	1.43	1.57	2.03	1.65	1.41	0.56	0.55	0.01	0.11	0.47	-0.12	0.78	0	0.83	0.23	0.61	0.11	0.11
ML0731	0	0.09	-0.33	-0.44	0.53	0.06	-0.12	0.72	0.27	-0.12	-0.31	-0.23	-0.27	0.03	0.12	0.02	0.12	-0.23	-0.23	0.04	0.06	0.39	0.6	0.04	-0.74	-0.02	0.05	-0.5	-0.46	0.26	0.27	0.11	0.11	0.1	-0.26	-0.28	0.14	0.21	0.83	0.81	0	0.12	-0.22	-0.68	0.04	-0.61	-0.51	-0.37	-0.08
ML0732	-0.43	-0.38	0.41	0.08	-0.23	-0.05	-0.05	0.4	-0.07	0.04	0.06	0.23	-0.38	0	0.15	0.03	1.27	0.32	0.14	1.7	0.87	0.74	0.68	1.16	2.9	1.28	0.98	-0.08	0.29	1.21	1.09	1.1	1.3	1.04	2.31	0.82	-0.04	0.12	0.11	-0.05	0.16	0.17	-0.41	1.11	2.04	3.5	3.1	0.9	0.93
ML0733	-0.07	0.09	0.29	0.4	-0.1	0.57	0.47	-0.77	-0.53	0	-0.2	0.3	-0.31	-0.31	0.18	0.01	0.72	-0.79	-0.67	0.18	-0.41	-0.43	-0.45	-0.27	0.33	-0.31	0.6	-0.66	-0.66	0.65	0.61	0.99	0.67	0.59	0.42	0.35	-1.04	-1.3	-1.42	-1.35	-0.49	-0.39	-0.31	-0.31	0.37	0.64	0.03	-0.24	-0.47
ML0734	0	-0.23	-0.6	-0.26	0.07	-0.08	0	0.1	0.23	-0.17	-0.19	0.14	-0.05	0.02	0.25	-0.05	0.38	0.12	0.23	0.62	0.84	0.15	0.23	0.09	0.15	0.74	0.7	0.37	0.86	-0.13	-0.03	0.02	0.24	0.37	0.68	0.57	0.6	0.19	0.23	1.26	0.24	0.29	0.07	0.58	0.82	0.54	0.43	0.45	0.29
ML0735	-0.33	0.34	0.22	-0.37	-0.36	-0.18	-0.37	0	0.38	0.23	-0.08	0.18	0.02	0.07	-0.53	0.09	0.48	-0.2	0.04	0.2	-0.18	0.12	-0.16	-0.21	0.02	-0.04	0.46	1.21	0.81	0.16	0.1	0.39	-0.25	0.51	0.26	0.01	0.34	0.16	-0.19	-0.02	0.11	-0.11	0.12	0.12	1.48	-0.17	-0.25	0.02	0.13
ML0736	-1.2	0.54	-0.78	0.02	-1.92	-1.65	-1.9	-0.01	0.38	-0.03	0.16	0.13	0	0.29	0.75	0.08	0.64	-1.01	-2	-1.3	-1.51	0.48	0.57	-0.11	-0.72	-1.29	-0.08	-1.49	-0.62	0.31	0.42	-0.18	-1.02	0.44	0.16	0.86	0.18	-0.08	-0.82	1.45	0.09	-0.11	-0.33	-1.42	-0.32	-0.91	-1.28	-1.4	-0.95
ML0737	-0.23	0.36	-0.05	-0.47	0.16	-0.03	-0.29	0.02	0.42	-0.26	0.26	0	-0.21	0.01	0.21	0	0.41	0.26	0.5	0.37	0.58	0.25	0.56	0.62	0.35	0.96	0.06	-0.17	-0.08	0.28	0.23	0.06	0.24	0.48	-0.1	-0.03	-0.13	0.15	0.28	0.39	0.17	-0.1	-0.18	0.23	1.65	0.39	0.84	0.41	0.56
ML0747	-0.16	-0.13	-0.27	-0.41	0.17	0.22	0.09	-0.02	-0.32	-0.01	0.14	0.06	0	0.24	0.4	0.01	0.02	-0.91	-1.27	-0.79	-1.05	-1.12	-1.42	-0.95	-0.54	-0.51	-0.35	0.15	0.13	-0.08	-0.43	0.04	0.01	0.25	0.81	-0.39	1.21	0.64	0.54	0.64	0.23	0.02	-0.13	-1.09	-0.59	-1.17	-0.75	-0.87	-0.93
ML0748	-0.82	-0.49	-0.3	-0.34	1.68	-0.48	-0.06	1.85	0.46	-0.29	0.14	0	0.23	3.01	0.04	0.24	0.78	0.42	0.72	0.78	0.6	0.67	0.36	0.63	0.79	0.61	0.14	2.58	0.54	0.83	0.64	0.32	2.4	2.98	1.24	0.44	0.49	2.47	2.47	2.52	2.61	-2.44	-0.67	0.89	4.41	1.49	1.57	0.76	1.05
ML0750	-0.49	-0.02	0.68	0	-0.12	-0.24	-0.26	0	0.51	0.16	0.79	0.24	-0.01	0.4	0.22	0.05	1.31	0.59	0.89	1.02	1.51	0.91	0.92	0.82	0.96	0.86	0.6	0.43	1.29	0.8	0.54	0.21	0.34	0.81	0.81	0.7	0.36	0.32	0.35	0.42	0.46	-0.09	-0.07	0.82	2.25	1.32	1.11	0.78	0.9
ML0751	-0.6	-0.32	0.35	-0.13	-0.1	-0.39	-0.34	0	-0.86	0.11	0.24	0.19	0.06	0.19	0.22	0.2	2.08	0.98	0.98	1.33	0.93	1	0.97	0.98	-1.05	0.79	0.61	0.56	-0.96	0.7	0.66	0.39	0.3	1.58	2.01	0.76	0.39	0.37	0.43	0.32	0.45	-0.64	-0.16	1.7	2.93	1.57	1.51	1.56	1.29
ML0752	-0.34	-0.25	-0.45	0.02	0.23	-0.09	-0.07	0.39	0.03	0.18	0	0.16	-0.13	0.07	0	0.09	0.94	0.16	0.17	0.71	0.24	-0.11	0.05	0.29	0.98	0.76	0.38	-0.05	0.36	0.81	0.92	0.47	0.64	0.97	1.27	0.96	0.91	0.67	0.4	0.49	0.06	-0.12	-0.19	0.84	2.39	1.13	0.69	0.22	0.46
ML0753	-0.02	0.21	-0.14	0	0.52	0.34	0.31	0.53	-0.17	0.09	-0.12	-0.28	0.04	-0.09	-0.23	0.08	-0.55	-0.48	-0.39	-0.47	-0.09	-0.17	-0.09	-0.26	-0.96	-0.35	-0.58	-0.78	-0.78	-0.29	-0.32	-0.42	-0.7	-0.69	-0.85	-0.51	-0.42	-0.35	-0.11	-0.13	-0.58	0.01	-0.13	-0.65	0.36	-0.6	-0.4	-0.27	-0.54
ML0755	0.02	0.2	1.77	0.53	-0.01	-0.06	0	1.21	-1.79	-0.08	0.49	-1.9	-0.29	-0.14	0.28	-0.02	2.45	-1.29	-1.23	-0.95	0.74	0.01	-1.11	-0.89	-1.62	-1.38	0.94	0.01	0.47	0.19	0.48	0.15	0.43	1.72	1.48	1.25	-0.24	0.15	-0.3	-0.28	-0.04	0.26	0.07	-0.75	2.33	-1.18	-1.01	-1.52	-1.45
ML0756	-0.22	-0.46	-0.35	-0.35	0.61	0	-0.21	-0.04	0.8	0.03	0.28	0.69	0.53	0.24	-0.03	0.01	0.83	0.77	0.75	0.54	0.6	0.64	1.04	0.75	0.2	1.17	1.05	1.31	0.7	0.72	0.24	0.18	0.11	1.73	0.92	1.04	0.53	0.28	0.4	0.61	0.58	-0.27	0.06	0.56	1.4	0.58	0.76	0.96	1.01
ML0757	-0.06	-0.44	0.47	0.4	-0.15	-0.15	0.18	-0.15	-0.05	0.47	0.14	0	-0.13	0.05	0.37	0.02	1.75	1.25	1.27	1.26	0.94	0.87	1.48	1.19	0.46	1.81	1.29	0.86	0.54	1.83	1.81	1.22	1.55	2.57	1.91	2.26	0.21	0.22	0.18	-0.09	0.37	-0.52	-0.34	1.77	1.53	1.38	1.35	1.13	1.06
ML0758	-0.35	0.07	-0.42	-0.26	0.11	-0.26	-0.21	0.25	0.51	0.01	0	-0.19	0.01	-0.15	0.26	0.05	0.91	-0.25	-0.17	0.22	-0.16	-0.23	0.09	0.22	2.19	-0.24	0.42	0.52	0.56	0.97	0.82	0.32	0.48	1.13	0.55	0.32	0.43	0.56	0.5	0.5	0.17	0.25	1.11	-0.03	1.49	0.26	0.36	0.08	0.02
ML0759	-0.46	0.3	0.07	-0.07	-0.56	-0.66	-0.42	-0.25	0.13	0.07	-0.07	0.06	0.11	0	0.33	-0.09	0.76	0.6	0.79	1.38	0.66	0.61	0.92	0.44	2.7	1.41	0.83	0.3	2	0.54	0.37	0.3	0.48	0.49	0.39	0.35	0.72	0.26	0.18	0.52	0.55	-0.04	-0.02	1.67	1.67	1.58	1.21	1.12	0.85
ML0760	-0.76	0.12	-0.4	0	-0.52	-0.02	-0.5	-0.37	0.8	0.1	0.33	-0.05	0.8	0.39	0.13	-0.04	0.46	0.29	0.35	0.55	0.18	0.06	0.2	0.68	-1.95	-1.82	0.45	1.49	1.06	0.65	0.63	0.52	0.47	0.51	0.47	0.62	0.83	0.27	0.27	0.31	1	-0.35	-0.29	-1.42	1.36	0.84	-0.9	0.61	0.43
ML0761	0	0.27	0.14	-0.08	0.41	0.45	0.22	0.01	-0.43	0.26	-0.38	-0.12	-0.33	-0.11	-0.25	-0.18	-0.27	-1.17	-1.01	-0.59	-0.38	-0.76	-0.45	-0.27	-0.51	-0.85	-0.11	-1	-1.28	-0.02	-0.08	0.17	0.23	-0.26	-0.55	-0.46	-0.76	-0.87	-0.51	-0.68	-0.45	-0.16	0.24	-1.47	-0.36	-0.66	-0.74	-0.78	-0.46
ML0762	0.1	0.36	0.06	0.97	0	-0.21	0.28	-0.24	0.26	-0.45	-0.14	-0.29	0.37	-0.06	-0.56	0.26	-0.28	0.84	1.41	0.38	0.78	1.17	0.95	0.88	1.11	0.67	-0.39	0.26	-0.3	-0.6	-0.45	-0.23	-0.51	-0.54	-0.33	0.11	0.81	0.81	-0.36	-0.28	-0.32	-0.09	0.54	0.99	1.46	0.6	0.75	1.11	1.08
ML0763	-0.19	-0.28	1.13	-0.17	-0.11	0.02	-0.21	-0.36	0.59	0.15	-0.1	0.26	0.08	0	0.59	-0.02	0.63	-0.36	0	0.27	0.15	0.08	-0.21	0.05	1.71	0.42	0.48	-0.32	3.24	0.21	0.1	0.07	0.19	1.57	2.66	0.72	0.21	0.22	0.35	0.17	1.35	0.41	0.21	0.57	0.68	0.68	1.34	0.83	0.58
ML0764	-0.49	0.66	2.32	0.65	-0.35	-0.99	-0.64	-0.76	0.06	-0.28	-0.22	0	0.53	0.21	0.45	0.21	0.82	0.6	0.42	0.26	0.05	0.11	-0.15	0.02	3.92	-0.53	0.67	2.87	2.84	0.77	0.26	0.17	0.13	2.36	1.19	2.03	1.02	0.3	0.25	0.47	0.54	-0.31	-0.6	0.11	1.97	0.66	0.41	0.38	0.3
ML0765	0.54	-0.16	0.12	-0.2	-0.01	0.54	0.28	0.49	0	0.2	-0.12	-0.16	0.04	-0.26	-0.25	0	0.09	0.16	0.05	-0.2	0.15	-0.02	0.2	-0.22	0.08	-0.02	0.26	0.54	0.19	-0.27	0.2	-0.8	-0.27	0.08	-0.01	0.4	0.45	0.35	-0.02	0.21	-0.22	-0.12	-0.09	0.11	0.51	0.18	0.06	0.01	-0.27
ML0771	-0.05	-0.63	-0.1	0.19	0.26	0.06	0.32	0	-0.2	0.11	-0.6	0.25	-0.38	-0.16	0.11	0.03	0.78	-1.82	-1.79	-2.15	-2.06	-1.69	-1.69	-1.74	-1.53	-1.55	0.9	0.21	0.66	1.11	1.33	1.13	1.07	1.31	1.4	1.09	0.19	0.34	0.2	0.04	0.08	0.44	0.32	-2.22	-1.52	-2.29	-1.9	-1.71	-1.71
ML0772	0	-0.05	0.78	-0.46	0.03	0.12	0.28	-0.16	-0.42	0.01	-0.03	-0.44	0.18	0.18	-0.21	0.19	1.24	0.56	0.43	1.2	0.6	-0.21	0.71	0.6	-0.15	0.16	0.55	0.39	0.09	0.13	-0.98	0.39	0.58	0.1	1.84	0.82	0.68	-0.26	-1.91	0.3	0.05	1.12	0.09	0.27	-1.25	-0.14	-0.02	0.6	0.42
ML0773	-0.36	0	0.27	0.31	-0.44	-0.16	-0.57	0.24	0.18	-0.76	0.21	0.04	0.13	-0.17	-0.21	0.01	1.2	-0.36	0.29	-0.26	0	-0.2	-0.08	0.61	1.4	-0.8	-1.02	1.12	1.3	-1.2	0.28	-0.4	-0.28	-0.85	-0.3	0.5	0.99	1.06	-0.66	0.25	-0.69	-0.11	-0.11	2.76	-0.48	-0.5	1.98	0.4	-0.18
ML0774	0.2	-0.15	-0.1	-0.06	0.2	0.11	0.14	0.2	0.13	0.19	-0.1	-0.47	0	-0.02	-0.02	-0.04	0.04	0.79	0.67	0.43	0.43	0.65	0.53	0.49	-0.06	0.26	-0.07	0.04	-0.08	-0.56	-0.58	-0.44	-0.27	-1.04	-0.71	-0.56	-0.39	-0.26	-0.19	-0.55	-0.64	0.41	0.25	0.34	1.15	0.55	0.34	0.69	0.19
ML0775	0.02	-0.08	0.25	0.02	-0.32	0.07	-0.02	0.14	-0.35	0	-0.45	-0.16	-0.18	0.61	0.1	-0.15	0.17	0.39	0.85	1.15	1.01	0.39	0.6	0.84	1.39	0.74	0.18	0.03	1.19	-0.25	-0.28	-0.29	-0.21	-0.36	0.2	-0.03	0.57	-0.03	0.02	0.22	-0.12	0.12	0.15	1.05	1.05	0.97	1.1	0.77	0.57
ML0777	-1.12	-0.24	0.13	-0.98	-0.81	0.02	-1	0.2	0.01	-0.35	0.06	0	-0.24	0.24	0.15	-0.18	0.9	-0.69	-0.69	-1.87	-0.59	0.01	-0.05	-0.36	1.18	0.3	1.01	-0.35	-0.03	0.52	1.15	0.95	1.08	0.8	1.28	1.19	0.59	0.43	-0.1	-0.13	0.57	-0.7	-0.27	-0.36	1.54	-0.19	-1.53	-0.43	-0.03
ML0778	-0.51	-0.3	0.8	0	-0.2	-0.44	-0.49	0.23	0.26	0.04	0.01	0.01	0.24	-0.02	0	0	0.97	0.94	1.3	2.26	1.56	0.59	0.54	1.5	1.19	1.36	0.2	0.42	0.96	0.28	0.37	0.11	0.17	0.85	0.41	0.52	0.42	0.26	0.4	0.3	0.77	0.09	0.15	1.56	1.8	1.59	1.32	1.01	1.54
ML0779	0.25	-0.17	-0.25	0.26	-0.12	0.1	0.14	0.06	-0.66	0.06	0.04	0	-0.33	-0.39	-0.36	-0.03	-0.82	-0.81	-1.11	-1.48	-1.2	-0.97	-0.94	-1.39	-1.8	-1.35	-0.09	-0.18	-0.42	-0.1	-0.15	-0.25	-0.12	-1.28	-0.99	-0.74	-1.17	-1.1	-0.07	-0.01	-0.23	-0.03	-0.21	-1.75	-1.6	-1.72	-1.72	-1.31	-1.5
ML0781	0.1	-0.17	-0.17	0.26	-0.27	0.07	-0.3	-0.19	-0.03	-0.08	0.11	0	0.05	0.17	0.02	-0.03	0.74	0.53	0.94	0.32	0.74	0.47	0.39	0.24	0.2	-0.05	0.31	0.35	-0.03	0.39	0.1	0.37	0.14	0.46	0.46	0.36	0.37	0.57	0.26	0.38	0.34	-0.68	1.13	0.38	1.81	0.37	0.64	0.59	0.56
ML0782	0.16	-0.15	-0.48	0.2	0.13	-0.23	0.06	-0.25	0.09	-0.3	0.2	-0.39	0.46	-0.2	0	0.04	-0.48	0.46	0.27	-0.72	-0.43	-0.43	-0.42	-0.17	-0.29	-0.72	0.02	0	-0.28	0.03	0.07	-0.03	0.1	0.18	-0.06	-0.17	0.36	0.39	0.41	0.77	-0.23	0.22	0.09	-0.05	0.7	-0.13	-0.35	-0.4	0.05
ML0791	0.11	-0.08	-0.42	-0.19	0	0	-0.09	0.11	0.22	-0.23	-0.29	0.12	0.07	0.14	-0.09	0	0.28	0.01	-0.06	0.35	0.25	-0.05	-0.09	-0.13	2.2	-0.14	0.64	0.25	0.21	0.54	0.57	0.18	-0.06	0.5	0.35	0.62	0.51	0.6	0.27	0.21	0.14	0.01	0.03	-0.03	1.14	0.2	0.62	0.28	0.05
ML0792	0.85	0.19	0	0.64	0.06	0.42	0.4	0.03	-0.29	-0.56	-0.25	-0.25	-0.09	-0.44	-0.2	0	-0.05	-0.25	-0.84	-1.14	-1.2	-0.34	-0.51	-0.82	-1.54	-1.06	0.46	1.25	0.82	0.53	0.43	0.32	0.41	-0.45	-0.21	0.34	0.35	0.29	-0.21	-0.27	-0.38	0.03	0.3	-0.81	-0.79	-1.44	-1.56	-0.54	-0.91
ML0793	0.77	0.27	-0.06	0.17	-0.34	-0.34	-0.49	-0.45	0.42	-0.17	-0.19	0.1	0.59	0	0.95	0.04	0.67	0.58	1.19	0.35	0.32	0.2	0.12	0.36	0.22	0.26	0.19	0.68	0.46	0.28	0.51	0.89	0.59	0.73	0.67	0.75	0.89	0.73	-0.18	-0.03	-0.36	0.1	0.08	0.71	1.42	0.54	0.62	1.24	1
ML0796	-0.48	0.28	-0.35	0	0	-0.53	-0.49	-0.12	0.55	-0.27	-0.18	0.08	0.87	0.81	0.6	0.22	0.27	0.92	1.63	1.54	0.75	0.97	0.49	0.96	1.23	1.3	0.37	0.86	0.71	0.35	0.33	0.98	0.38	0.97	0.25	0.93	0.81	0.97	0.34	0.93	0.43	-1.72	-0.31	0.48	0.56	0.96	1.07	1.13	0.63
ML0798	-0.04	-0.21	0.12	-0.18	-0.17	-0.3	0.06	0	0.09	0.09	0.04	0.02	-0.44	-0.2	0.06	0.08	1.47	0.39	0.92	1.16	0.83	0.83	0.79	0.8	1.4	0.13	0.64	1.55	1.45	1.33	0.86	0.83	0.9	1.44	1.38	1.21	0.03	0.52	0.16	-0.01	0.23	0.26	-0.14	2.21	0.87	1.09	1.46	0.71	1.68
ML0799	-0.33	-0.03	0.04	-0.06	-0.32	-0.2	0.35	-0.06	0.04	-0.06	0	0.16	0	0.27	3.16	0.1	1.58	0.3	0.22	1.25	0.02	0.4	0.78	-1.44	-1.73	-1.66	1.34	1.72	1.45	1.23	0.95	0.58	0.41	3.27	1.57	1.27	0.68	0.95	0.08	0.51	0.74	-1.84	-0.65	-1.53	1.95	-1.13	-1.12	0.5	1.1
ML0802	1.04	-0.01	-0.48	0.71	0	-0.18	0.62	0.25	-0.13	-0.22	0.32	-0.17	0.68	0.12	-0.1	0.07	-0.18	1.01	0.89	0.55	0.6	0.89	0.45	0.54	0.64	0.16	0.52	0.56	0.33	0.28	0.04	0.16	0.25	-0.24	-0.19	0.12	0.71	0.54	-0.13	-0.22	0	-0.6	-0.35	0.66	1.62	1.09	0.76	0.85	0.5
ML0803	-0.38	-0.4	0.12	-0.14	0.11	0	-0.11	0.14	0.06	0.03	0.04	-0.08	0.23	-0.12	-0.26	-0.04	-0.12	-0.03	-0.04	0.28	0.14	-0.11	-0.06	-0.15	0.06	0.15	-0.57	-0.77	0.1	-0.91	-0.85	-0.26	-0.33	-0.06	-0.37	-0.41	-0.22	0.15	-0.45	0.1	0.22	0.19	0.13	0.26	0.99	0.27	0.4	0.11	0.46
ML0804	-1.65	0.38	0.4	-1.29	0.98	0.67	-1.41	1.38	0.62	-1.18	-0.68	-1.36	0.11	0	-1.18	0.11	-1.24	1.16	1.34	1.31	1.65	1.6	1.54	1.07	0.85	0.79	-1.43	-1.45	-0.56	-1.24	-1.5	-1.13	-0.9	-1.22	-0.68	-1.1	0.4	0.6	0.1	0.06	-1.52	-1.81	-1.17	0.71	1	1.12	1.19	1.17	1.89
ML0806	0.21	0.12	-0.8	0.02	0.25	0.1	0.07	0	-0.17	-0.4	-0.06	-0.31	-0.27	0.03	-0.21	0	-0.8	-1.41	-1.35	-2.25	-1.67	-1.34	-1.14	-1.74	-2.25	-1.26	-0.76	-0.12	-0.61	-0.68	-0.74	-0.8	-0.66	-0.88	-2.07	-1.27	-0.41	-0.39	0.05	-0.13	-0.39	0.17	0.31	-2.19	-1.79	-2.26	-2.33	-1.49	-1.99
ML0808	0.53	0.29	0.59	0.18	-0.58	-0.34	-0.06	-0.61	-0.25	0	0.04	0.28	-0.8	-0.6	0.23	0.04	-0.49	-0.95	-0.96	-0.61	-0.73	-0.25	-0.55	-0.44	-0.61	-0.26	-0.28	-0.85	-0.83	-0.74	-0.63	-0.31	-0.94	-0.22	-0.27	-0.71	-0.88	-1.5	-1.1	-1.22	0.17	-0.34	-0.03	-0.43	0.43	-0.21	-0.54	-0.7	-0.55
ML0810	-0.01	-0.43	0.71	0.36	0.66	0.67	0.69	0.36	-0.12	0	-0.5	-0.18	-0.7	-0.33	0.04	0.21	0.61	0.45	0.37	0.32	1.05	0.54	0.29	0.43	0.01	0.99	0.01	-0.02	0.14	0.49	0.52	0.26	0.33	0.8	0.31	0.17	-0.26	-0.39	-0.5	-0.64	-0.78	-0.06	-0.44	-0.25	0.15	-0.04	0.1	0.49	0.5
ML0811	-1.03	0	0.38	-0.99	-0.65	-1.1	-1.25	-1.06	0.01	0.59	0.78	-0.13	0.96	0.9	0.5	0.11	0.43	-0.15	0.19	0.46	0.63	0.24	0.99	0.69	0.17	1.43	0.42	1.83	1.65	0.49	0.19	0.21	0.29	0.98	1.22	1.43	1.16	0.39	0.08	0.51	2	0.29	0.12	0.39	-0.08	0.24	0.34	0.75	0.44
ML0813	-0.08	-0.11	-0.43	0.21	0.03	0	0.16	0.21	-0.15	-0.36	0.14	-0.4	0.1	-0.23	0.12	-0.2	0.08	1.66	1.82	1.42	1.83	1.35	1.78	1.33	1.43	1.06	0.57	0.59	0.67	0.52	0.53	0.14	0.02	-0.47	0.06	0.19	0.22	0.14	0.54	-0.01	-0.04	-0.03	0.03	2.12	2.44	1.74	1.72	1.36	1.45
ML0814	-0.49	0.45	-0.32	-0.18	-0.05	0	-0.22	-0.23	0.02	0.46	-0.36	0.27	0.07	0.43	0.24	-0.01	0.88	0.4	0.43	0.69	0.63	0.42	0.58	0.39	-0.12	0.44	1.06	0.22	0.08	1.18	1.08	1.38	0.65	0.73	1.13	0.91	0.46	0.75	0.71	0.66	0.45	-0.06	0.25	0.51	2.5	0.71	0.8	0.68	0.55
ML0815	0.11	-0.38	-0.24	-0.23	0.34	0.2	0.25	0.39	0.1	-0.01	-0.16	-0.12	-0.12	0.04	0	0.06	-0.13	0.29	0.41	0.24	0.22	0.14	0.33	0.2	0.12	0.41	-0.54	-0.86	-0.59	-0.49	-0.32	-0.06	-0.09	-0.68	-0.17	-0.16	-0.5	-0.33	0.32	0.12	-0.17	-0.21	0.23	0.13	1.2	0.52	0.62	0.45	0.71
ML0816	-0.47	0.15	0.1	0.15	-0.54	-0.01	-0.6	-0.01	0.61	-0.18	0.04	0	-0.17	0.86	1.61	0	0.73	0.4	0.64	0.68	1.04	0.45	0.78	0.43	3.88	0.26	0.51	0.08	0.18	0.3	0.4	-0.18	-0.09	0.48	0.3	0.19	-0.3	0.17	-0.13	0.19	0.7	0.3	-0.29	0.6	2.04	0.69	1.7	0.69	1.01
ML0817	0.09	0.29	0	-0.14	-0.64	0.04	0	-0.23	0.32	0.09	-0.09	0.11	-0.25	-0.08	-0.11	-0.06	0.92	0.4	0.91	-0.07	1	0.45	0.75	0.56	0.19	1.22	0.4	-0.4	0.76	0.75	0.92	0.66	0.71	0.46	0	0.34	-0.74	-0.42	-0.32	0.08	-0.03	-0.41	-0.19	-0.16	0.25	-0.34	-0.06	0.08	-0.03
ML0818	-0.64	0.17	-0.29	-0.19	-0.26	-0.27	-0.05	0.04	0.73	0.33	0	0.07	0.26	-0.2	0.81	0.07	1.89	0.35	0.33	0.52	0.05	1.44	0.19	0.64	0.51	0.47	1.08	0.75	0.69	2.17	1.15	1.14	0.69	2.25	1.7	1.4	0.53	0.35	-0.03	0.47	1.49	0.07	0.38	-1.42	1.51	-1.08	-1.57	-0.05	0.71
ML0824	-0.37	-0.01	-0.26	0	-0.18	-0.05	-0.3	-0.04	0.69	0.21	0.2	0.32	0.14	0.14	0.24	0.1	0.27	0.26	0.26	0.42	0.59	0.36	0.42	0.28	0.21	0.52	0.22	-0.32	-0.28	0.49	0.33	0.19	0.37	0.62	0.69	0.44	-0.19	-0.07	0.18	0.03	0.12	0.13	-0.14	0.46	0.95	0.5	0.63	0.45	0.05
ML0825	-0.57	0	0.04	-0.33	0.33	-0.18	-0.36	-0.3	1.38	-0.09	-0.13	0.25	0.63	0.49	0.57	-0.17	0.94	-0.18	-0.47	-0.24	-0.44	-0.06	-0.13	-0.2	0.16	-0.1	0.12	0.3	2.39	0.54	0.75	0.49	0.48	1.08	0.78	0.47	0.08	0.38	0.27	0.51	0.47	-0.7	-0.14	-0.26	0.58	0.34	-0.08	-0.02	-0.34
ML0826	-0.25	0	-0.29	-0.21	0.24	0.24	0.03	0.11	-0.04	0.15	-0.51	-0.09	-0.14	0.14	0.09	0.06	0.02	-1.4	-1.3	-1.14	-0.61	-0.72	-0.79	-0.96	-1.08	-0.7	0.02	-0.1	-0.38	0.35	0.38	0.3	0.42	0.55	0.49	0.45	0.51	0.35	0.59	0.48	-0.12	0.22	0.13	-1.54	-1.62	-1.31	-1.29	-0.97	-1.17
ML0831	-0.41	-0.07	2.1	1.1	-1.03	-0.01	-0.12	-2.05	0	1.45	1.43	2.9	2.01	-0.09	0.31	-0.05	2.02	-1.31	-1.19	-0.66	-0.92	-0.03	-1.41	-0.67	-1.12	-0.73	0.51	-0.59	-0.04	1.05	2.06	1.47	-0.08	2.33	2.6	2.29	0.51	-1.63	-1.56	-1.15	1.68	-0.57	-0.35	-0.64	-1.69	-0.01	-0.38	-0.64	-0.79
ML0833	0.63	-0.12	-0.46	0.26	-0.19	-0.03	0.09	0.07	-0.05	-0.03	0.36	0.06	0.02	0	-0.29	0.12	-0.23	-0.2	-0.54	-0.33	-0.63	-0.69	-0.35	-0.79	-0.63	-0.2	-0.14	-0.05	-0.15	-0.33	-0.25	-0.4	-0.27	-0.74	-0.52	-0.42	-0.41	-0.25	-0.2	-0.29	-0.13	-0.27	-0.02	-0.52	-0.55	-0.77	-0.44	-0.22	-0.35
ML0834	0	-0.17	-0.51	-0.14	0.25	0.14	0.03	0.01	-0.03	0.15	-0.14	0.05	-0.01	0.26	0	-0.3	-0.27	-1.22	-1.4	-1.11	-1.05	-1.08	-1.14	-0.82	-0.96	-1.29	-0.12	0.01	-0.33	0.24	0.27	0.28	0.2	0.43	-0.13	0.21	0.08	0.07	0.29	0.15	0.01	1.11	0.16	-1.01	-1.41	-0.8	-0.24	-0.95	-0.42
ML0837	0.38	-0.04	-0.42	0.01	0.17	-0.03	-0.12	0.1	-0.02	0	-0.02	-0.06	0.04	0.13	0.06	0.01	-0.23	0.33	0.46	1.15	0.51	0.23	0.32	0.48	1.31	-0.06	0.1	0.5	0.4	-0.02	0.08	0	-0.05	-0.29	-0.2	0.04	0.26	0.28	0.17	0.05	0.07	-1.02	-0.34	0.66	1.21	1.36	1.02	0.45	0.69
ML0838	-0.46	-0.37	0.19	0.53	-0.34	-0.08	-0.44	-0.39	0	0.24	-0.06	0.34	0.1	0.77	0.61	0.17	4.05	0.52	1.04	0.9	1.26	0.91	0.8	0.76	0.53	1.28	0.4	0.09	-1.88	0.51	0.77	0.37	0.43	1.04	0.69	0.65	1.14	2.79	0.79	0.59	0.62	-2.4	-0.73	0.79	2.55	1.22	-0.68	0.69	1.16
ML0839	-0.14	-0.21	-0.23	0.31	-0.01	-0.01	-0.03	0.11	0.05	0	0.26	0	0.09	-0.18	0.22	-0.02	0.87	-0.25	0.55	1.01	0.64	0.03	0.04	-0.19	1.62	0.21	0.26	0.17	0.71	0.6	0.61	0.2	0.32	0.46	0.54	0.22	-0.21	-0.05	0.23	0.06	0.12	-0.06	-0.04	1.86	0.21	0.71	1.73	-0.06	0.18
ML0840	0.3	0.18	0.02	0	0.36	0.31	0.3	0.21	-0.26	0	-0.48	-0.58	-0.17	-0.26	-0.32	-0.1	-1.06	-0.95	-1.38	-1.43	-1.05	-0.87	-0.94	-1.23	-1.76	-1.62	-0.59	-0.74	-0.78	-0.84	-0.87	-0.46	-0.5	-1.43	-1.23	-0.93	-1.03	-0.89	-0.72	-0.95	-1	0.13	0.62	-1.52	-1.64	-1.96	-1.68	-1.01	-1.14
ML0841	-0.18	-0.03	-0.45	-0.13	0.25	0.12	-0.18	0.29	-0.13	0.08	0.12	0	-0.08	0.31	0.26	0.07	0.53	0.22	0.55	1.05	0.83	0.71	0.61	0.59	0.2	0.65	0.46	0.14	-0.11	0.75	0.92	0.59	0.8	0.71	0.77	1.04	0.17	0.33	-0.07	0.08	0.33	-0.14	-0.43	0.81	0.69	0.63	1.28	0.1	0.83
ML0842	0	0.66	0.79	-0.39	-0.12	-0.09	-0.19	0.1	0.17	-0.22	-0.18	0.02	0.14	0.08	-0.28	0.06	-0.24	-0.12	-0.49	0.4	0.45	-0.57	-0.49	0.33	0.03	-0.33	0.22	0.37	0.11	-0.32	-0.06	-0.59	-0.34	-0.16	0.12	0.16	-0.14	-0.1	0.28	0.14	0.47	0.12	0.17	0.32	0.49	1	-0.11	-0.16	-0.41
ML0844	0.11	-0.37	-0.19	0.24	0.04	0	0.04	0.24	-0.2	-0.07	0.02	-0.07	-0.22	-0.15	0.01	0.09	0.32	1.28	1.29	0.93	1.19	0.92	1.09	0.95	0.46	0.98	0.18	0.06	-0.27	0.15	0.13	0.18	0.28	-0.18	-0.36	-0.3	-0.42	-0.28	0.66	0.62	-0.05	-0.06	0	0.69	2.04	0.81	0.84	1	1.05
ML0845	-0.09	-0.03	-0.14	0	0.31	0.34	0.2	0.51	0	0.17	-0.04	0.1	-0.16	-0.06	0.07	-0.01	0.57	0.81	0.91	0.54	0.89	0.65	0.45	0.44	-0.33	0.89	0.44	-0.13	-0.36	0.48	0.37	0.37	0.42	1.03	1.36	0.38	-0.42	-0.28	0.09	0.04	-0.06	0.28	0.22	0.3	0.9	0.23	0.37	0.24	0.56
ML0848	0.52	-0.04	0.27	0.34	-0.2	0	-0.04	-0.3	-0.13	0.61	-0.22	0.17	0.67	0.45	-0.04	0.05	1.1	-0.03	-0.12	0.5	0.46	0.57	0.55	0.32	0.05	0.13	0.8	-0.15	-0.09	0.62	0.64	0.8	0.2	1.68	1.39	0.91	-0.17	-0.3	-0.21	-0.22	0.15	0.07	0.1	-0.08	0.18	-0.09	0.27	0.48	0.02
ML0849	-0.1	0.01	-0.15	0.02	0	-0.19	-0.09	-0.09	0.25	0.11	0.17	-0.05	0	0.12	-0.02	-0.07	1.28	0.1	0.47	-0.03	0.19	0.08	-0.2	0.4	-0.11	1.22	0.62	0.83	1.34	0.7	0.55	0.07	0.24	1	0.48	0.08	0.6	0.63	0.3	-0.03	0.42	-0.08	-0.08	0.58	-0.59	0.71	1.06	0.49	0.45
ML0852	0.43	0.27	0	0.34	-0.12	0.4	-0.16	0.12	-0.2	-0.15	0.1	-0.18	0.35	-0.1	-0.36	0.1	-0.74	0.44	0.49	0.27	0.42	0.3	0.36	0.46	-0.19	-0.28	-0.08	-0.66	-0.73	-0.61	-0.66	-0.04	-0.31	-0.43	-0.98	-0.89	-0.35	-0.62	-0.17	-0.3	-0.07	-0.03	-0.18	0.01	0.4	-0.12	0.12	0.33	0.32
ML0853	1.19	-0.69	-0.62	-0.53	1.18	1.82	0.86	1.58	0	2.35	0.01	-0.32	-0.45	-0.29	-0.19	-0.03	1.31	3.13	2.47	0.58	0.35	0.45	2.1	0.25	0.29	2.75	-1.08	0.42	-1.13	1.15	1.01	0.34	0.7	1.23	-0.81	-1.11	0.52	0.84	0.5	0.83	-1.35	-1.11	-0.08	0.36	4.15	1.05	0.95	0.35	0.82
ML0854	-0.34	-0.2	0.75	-0.6	0.25	0.15	0	0.3	0.17	-0.05	-0.23	-0.65	-0.3	0.22	0.21	0.06	-0.05	-0.41	-0.3	0.15	0.03	0.04	-0.12	-0.03	-0.21	-0.47	-0.79	-0.91	-0.28	-0.62	-0.64	-0.33	-0.45	-1.2	-1.01	-0.7	-1.01	-0.83	-0.12	-0.03	-0.53	-0.13	0.11	-0.6	-0.28	-0.52	-0.66	-0.39	0.13
ML0855	0	-0.06	0.02	-0.37	0.2	0.39	0.14	0.37	0.18	0.01	-0.02	-0.17	-0.35	-0.15	-0.06	0.09	0.68	-0.06	-0.03	-0.11	-0.14	-0.01	0.07	0.21	-0.31	-0.08	0.24	0.27	0.16	1.02	0.96	0.05	-0.1	0.45	0.31	0.19	0.37	0.48	-0.05	-0.23	-0.19	0.29	0.06	-0.13	1.05	-0.05	0.32	0.12	0.16
ML0857	0.76	-0.25	0.03	0.19	-0.09	0	0.43	-0.17	-0.6	0.14	0.19	-0.3	0.2	-0.04	-0.23	0.19	-0.66	0.27	-0.08	-0.38	-0.07	-0.36	-0.02	-0.08	-0.58	-0.58	-0.52	0.32	0.28	-0.59	-0.47	-0.91	-0.82	-1.42	-1.26	-1.37	-0.72	-0.68	-0.4	-0.46	-0.2	0.2	0.29	-0.08	-0.89	-0.48	0.17	-0.06	-0.04
ML0858	0.63	-0.31	-0.13	-0.21	0.04	-0.54	-0.11	-0.45	0.22	-0.24	0.49	0	0.85	0.12	0.12	-0.02	0.79	1.16	0.85	0.21	0.12	0.33	-0.04	0.27	0.33	0.16	0.6	0.97	0.98	0.76	0.69	0.38	0.59	1.06	0.63	0.58	1.1	1.06	0.27	0.09	0.51	-1.13	-0.21	0.78	2.07	0.74	0.89	1.18	0.52
ML0859	-0.18	-0.08	1.39	0.41	-0.01	-0.08	0	0.54	0.3	-0.09	-0.12	0.34	0.38	0.43	-0.01	-0.03	0.52	-0.38	0.4	0.05	-0.45	-0.44	-0.31	-0.23	1.03	-0.56	-0.17	0.75	1.73	0.71	0.33	0.29	0.02	0.66	0.9	0.7	0.16	-0.05	-0.48	0.14	1.32	0.11	-0.29	1.86	0.11	1.26	0.63	0.28	1.89
ML0860	-0.14	-0.11	-0.11	-0.05	0.28	0.08	0.14	0.16	0.01	-0.02	-0.11	0.11	-0.18	0	0.25	-0.05	0.66	0.14	0.44	0.26	0.63	0.46	0.31	0.27	-0.17	0.27	0.57	0.25	-0.06	0.82	0.84	0.61	0.65	1.13	0.97	0.72	0.32	0.45	0.43	0.36	0.12	0.27	-0.02	0.38	1.08	0.31	0.23	0.38	0.81
ML0861	-0.27	-0.64	1.17	0.16	0.52	-0.41	-0.04	0.07	0.3	-0.17	-0.54	0	-0.09	0	0.3	-0.04	1.74	0.26	0.63	0.02	0	0.05	0.08	-0.02	-0.05	-0.11	0.72	-0.04	1.38	1.09	1.15	0.87	0.43	1.63	1.9	1.52	0.3	0.39	0.17	0.07	0.29	0.6	-0.01	0.41	1.17	0.14	0.32	-0.03	0.37
ML0862	0.12	0.02	-0.09	0	0.15	0.23	0.13	0.27	-0.32	0.06	-0.28	-0.11	-0.36	-0.17	-0.4	-0.03	-0.73	-0.22	-0.4	-0.52	-0.67	-0.27	-0.28	-0.43	-0.49	-0.61	-0.33	-0.6	-0.95	-0.36	-0.47	-0.25	-0.24	-0.94	-0.8	-0.66	-0.55	-0.31	-0.05	-0.12	-0.2	0.11	0.09	-0.51	-0.29	-0.43	-0.61	-0.5	-0.37
ML0863	0.02	0.33	-0.03	0.21	0.08	-0.07	0	0.1	0.14	0.21	-0.09	-0.02	-0.01	-0.08	-0.06	-0.05	1.05	0.42	0.71	0.56	0.85	0.9	0.52	0.86	0.64	0.4	0.69	-0.09	0.03	0.48	0.48	0.88	0.09	0.96	0.79	0.87	0	0.36	-0.15	0.03	0.07	-0.79	-0.14	0.22	1.8	0.36	0.47	0.73	0.09
ML0864	-0.05	-0.03	0.44	0.22	0.12	-0.44	0.06	-0.14	0.56	-0.18	-0.07	0.07	1.17	-0.03	0	-0.05	0.77	-0.7	-0.71	-0.32	-0.62	-0.71	-0.82	-0.23	-0.82	-0.79	0.3	0.42	1.39	0.34	1.11	0.03	0.16	0.47	0.42	0.95	-0.1	-0.08	0.16	-0.32	-0.39	0.07	0.05	-1.03	0.01	-0.08	-0.29	-0.74	-0.57
ML0865	-0.4	-0.22	0.97	-0.24	-0.07	-0.4	-0.37	0.06	0.68	0	0.06	0.37	-0.08	0.31	1.26	0	1.01	0.41	0.56	0.54	0.75	0.15	0.45	0.61	1.92	1.41	0.59	0.56	2.19	0.26	0.17	0.13	0.01	0.78	1.69	0.83	0.07	0.21	0.34	0.39	1.34	-0.31	-0.02	0.79	2.23	1.36	1.4	0.66	1.13
ML0866	-0.26	-0.17	-0.54	-0.03	0.07	-0.04	-0.04	0.54	-0.08	0.28	0.16	0.32	0	0.14	0.36	0.06	0.38	0.99	0.8	0.79	0.95	0.91	1.06	0.71	0.45	0.32	0.35	0.07	0.98	0.53	0.74	0.38	0.5	0.37	0.91	0.7	0.28	0.32	0.3	0.51	0.34	-0.1	0.36	0.93	1.02	0.74	0.94	1.01	1.06
ML0868	0.3	-0.34	-0.53	0.47	-0.34	-0.1	0.06	0.32	-0.11	0	0.16	-0.3	0.12	0.36	-0.08	-0.04	1.39	-0.21	-0.18	0.46	0.2	1.16	-0.07	0.36	0.04	0.33	0.73	0.56	0.38	0.99	1	0.9	-0.15	1.59	2.09	1.28	1.7	1.54	0.1	0.28	-0.08	0.78	0.1	0.18	-0.22	0.08	0.36	1.02	-0.07
ML0869	0.44	-0.98	0.07	0.07	-0.22	-0.61	-0.41	0.81	0.44	0	0.05	0.89	-0.16	-0.33	-0.15	-0.09	0.16	-0.1	0.44	-0.28	-0.51	-2.43	-0.3	-0.41	-2.58	-0.1	0.15	0.05	-0.25	0.8	0.86	0.96	1.06	1.03	1.54	0.57	-0.21	0.01	-0.53	-0.54	-0.43	-0.18	0.15	-2.36	1.54	-1.91	-1.46	0.2	-2.07
ML0871	-0.29	-0.27	-0.4	0.14	-0.03	0.04	-0.07	0.15	-0.23	0.09	0.21	0.26	-0.13	0	0.12	-0.12	-0.1	-0.2	-0.2	0.35	-0.27	-0.05	0.15	-0.26	-0.61	-0.45	0.17	-0.05	-0.16	0.6	0.6	0.2	0.44	0.11	0.21	0.37	0.04	0.43	0.52	0.41	0.71	0.17	0.01	0.02	1.81	0.36	0.16	0.11	0.09
ML0872	-0.51	0	-2.42	-0.11	0.74	-0.31	-0.03	0.5	1.65	0.02	-0.17	-0.04	0.61	0.17	0.46	0.08	0.47	1.03	-1.48	-1.3	0.34	0.07	0.35	0.85	-1.39	0.88	1.42	-0.4	-1.99	1.03	0.67	0.41	0.32	0.68	0.86	-2.1	0.12	0.13	1.25	1.12	-2.13	-0.51	-0.31	-1.44	1.79	2.15	2.12	0.91	-1.02
ML0873	-0.05	0	-0.46	-0.17	0.23	0.07	-0.01	-0.01	0.5	0.05	-0.22	0.02	-0.05	0.19	0.04	-0.08	-0.11	0.61	0.77	0.38	0.48	0.65	0.89	0.27	-0.15	-0.09	-0.02	-0.03	-0.22	0.22	0.31	0.06	0.12	0.57	0.01	-0.25	0.57	0.61	0.27	0.15	-0.34	-0.08	-0.02	0.54	1.65	0.71	1.11	0.52	0.43
ML0874	0.97	-0.21	0.11	0.51	-0.16	-0.06	0.34	-0.37	-0.31	0	0.11	-0.06	0.79	0.19	-0.41	0.15	0.42	0.56	0.94	1.01	0.48	0.34	-0.09	0.47	1.21	0.63	0.16	1.6	1.21	-0.76	-0.64	-0.48	-0.44	0.76	0.29	0.91	1.26	1.14	0.3	-0.01	0	-0.04	-0.01	0.96	1.09	0.65	0.83	0.66	1.18
ML0875	-1.14	-0.08	-0.16	0	0.43	0.3	0.16	0.32	-0.21	-0.03	0.02	0.17	-0.23	0.09	-0.35	-0.01	0.56	0.45	0.49	0.37	0.2	0.71	0.86	0.55	-0.51	0.62	0.35	-0.63	0.47	0.84	0.75	0.53	0.28	0.6	0.54	0.4	0.37	0.55	0.47	0.49	0.04	0.29	-0.11	0.89	0.79	0.52	0.22	0.6	0.52
ML0876	1.22	-0.07	0	0.59	-0.32	0.14	-0.14	0.12	-0.19	0.55	-0.15	-0.36	0.5	0.14	-0.1	0.12	-0.12	1.05	1.38	1.06	1.03	0.85	1.21	0.6	0.74	0.12	-0.08	-0.22	-0.31	-0.15	-0.33	-0.04	-0.06	0.34	-0.29	-0.25	0.26	0.02	0.93	0.24	-0.4	-0.28	-0.41	1.07	2.17	0.43	0.89	0.86	0.85
ML0877	0.23	-0.16	0.15	0.5	-0.19	0.46	0.37	-0.02	-0.13	0.43	0.11	0	-0.08	-0.59	-0.33	-0.03	-1.45	-1.92	-2.03	-2.35	-2.41	-2.59	-2.39	-2.39	-2.03	-2.05	-0.55	-1.19	-1.3	-1.24	-1.32	-1.06	-0.89	-2.35	-1.91	-1.93	-2.95	-3.01	-1.07	-1.58	-0.78	-0.23	0	-2.27	-2.79	-2.88	-2.56	-2.52	-2.52
ML0878	-0.17	-0.15	0.11	-0.11	0.03	-0.15	0	-0.07	0.05	0	0.06	-0.28	0.19	0.11	0.14	-0.02	0.41	0.72	0.76	1.38	0.77	0.45	0.83	0.89	2.27	0.55	0.52	0.72	0.7	0.16	0.27	0.38	-0.04	0.33	0.77	0.69	0.55	0.77	0.04	-0.01	0.16	0.08	0.24	1.72	1.9	1.29	1.48	1.49	0.87
ML0879	-0.15	0.28	-0.15	0	-0.01	-0.24	-0.06	0.22	0.4	-0.19	0.07	0.28	0.62	-0.1	0.04	-0.01	0.41	0.98	1.15	0.93	0.85	0.92	0.54	1.07	0.65	0.75	0.57	0.93	0.76	0.38	0.74	0.77	0.87	0.63	0.69	0.64	0.67	0.58	0.36	0.5	0.15	-0.01	-0.04	1.25	1.79	0.97	1.45	1.56	1.43
ML0880	0	-0.01	-0.44	0.09	0.19	0.35	0.11	0.38	-0.06	-0.08	0.04	-0.27	-0.21	0.24	-0.12	0.03	0.1	0.52	0.66	0.36	0.61	0.72	0.73	0.4	0.23	0.37	-0.01	-0.22	-0.51	0.41	0.5	-0.07	-0.05	0.14	-0.04	-0.1	0.23	0.21	0.53	0.41	-0.01	-0.41	-0.15	0.16	2.28	0.31	0.66	0.43	0.33
ML0881	-0.09	0.17	-0.43	0.05	0.25	0.29	-0.08	0.04	0	-0.02	0.01	0.12	-0.05	-0.02	0	0.05	0.75	0.36	0.21	-0.12	0.06	-0.03	0.12	-0.05	-0.17	-0.15	0.01	-0.35	-0.72	0.71	0.63	-0.24	-0.21	1.04	1.25	-0.2	-0.25	-0.09	0.35	0.25	-0.31	0.06	-0.41	-0.19	0.13	-0.49	-0.16	-0.17	-0.15
ML0882	0.58	-0.78	-0.71	0.29	-0.09	-0.56	0.11	-0.44	-0.06	-0.1	0.39	0	0.44	0.43	0.01	-0.01	0.06	0.52	0.62	-0.29	-0.39	-0.29	-0.34	0.16	0.16	-0.11	0.88	1.23	1	0.92	0.88	0.42	0.39	1.13	0.3	0.84	1.01	1.23	0.22	0.17	0.85	-0.56	-0.55	0.79	0.97	-0.42	-0.01	0.13	0.24
ML0883	-0.33	-0.34	-0.71	-0.56	-0.27	-0.15	0	-0.21	0.21	0.11	0.3	0.21	0.56	0.45	0.15	0.11	-0.48	-0.05	-0.32	-0.48	-0.49	-0.45	-0.03	-0.39	-0.98	-1.13	-0.03	0.02	-0.32	0.01	0.08	0.13	0.16	0.28	0.14	0.26	1.08	0.54	0.36	0.14	0.2	0.11	-0.18	-0.37	-0.39	-1.09	-0.77	-0.13	-0.4
ML0885	-0.33	-0.04	0.12	0.32	-0.16	-0.07	-0.35	-0.1	0.34	0.17	0.07	0.43	0.26	-0.1	0	0.06	0.27	0.68	0.58	0.98	0.55	0.47	0.3	0.26	1.03	0.79	0.04	-0.22	0.17	0.23	0.12	0.31	-0.07	-0.04	-0.16	0.29	-0.11	-0.09	0.47	0.51	0.63	0.02	0.06	0.75	1.34	1.45	1.51	0.38	0.59
ML0886	1.15	1.21	1.12	-0.34	0	-1.44	1.28	-0.71	0.66	-0.08	-0.29	-0.35	-1.2	0.76	0.76	-0.01	-0.71	-0.25	0.8	0.9	1.18	-0.2	1.22	0.82	0.31	1.18	-0.93	0.23	0.02	-1.96	-2.32	-2.13	-2.59	-1.89	0	-0.87	-0.72	-1.42	-1.82	-0.25	0.23	1.33	1.64	0.76	-0.24	0.5	0.6	0.93	1.08
ML0887	-0.19	0	-0.42	0.12	0.49	-0.29	-0.13	0.25	0.27	-0.16	-0.22	-0.41	0.06	0.08	0.3	-0.03	0.38	0.09	0.29	0.05	0.28	0.38	0.35	0.18	0.69	0.08	0.19	-0.15	-0.3	0.73	0.64	0.1	0.26	0.32	0.2	-0.16	0.15	0.29	0.32	0.43	0.17	-0.15	-0.32	0.44	1.58	0.38	0.26	-0.14	-0.03
ML0888	-0.45	0.05	-0.75	0.05	0.1	0.01	-0.03	0.23	0.22	-0.17	-0.27	-0.31	0.02	0	-0.27	-0.15	0.09	-0.61	-0.65	-0.42	-0.89	0.29	0.15	-0.44	-0.58	-0.62	-0.11	-0.49	-0.73	0.29	-0.11	0.03	-0.25	0.19	-0.09	-0.17	0.52	0.58	0.16	0.09	-0.09	-0.48	-0.06	-0.06	0.4	-0.55	-0.41	-0.75	-0.78
ML0889	0.05	1.14	0.76	-0.24	0	-0.17	-0.14	-0.36	-0.27	0.38	0.57	0.25	-0.12	0.07	-0.09	-0.26	-0.23	0.09	0.86	0.68	-0.57	-0.08	0.02	0.61	-0.58	0.96	-0.73	-0.43	-0.04	-1.36	-1.59	-0.95	-1.44	-1.72	-0.66	-1.42	-0.88	-0.82	-0.6	-0.85	0.02	-0.4	-0.1	0.65	0.02	1.16	0.41	1.13	0.64
ML0890	0.14	-0.33	-0.32	0.81	0	-0.03	0.06	0.21	-0.09	0.16	-0.13	0.46	-0.21	0.06	-0.18	0.02	-0.35	-0.2	-0.54	-0.66	-0.7	-0.43	-0.4	-0.41	-0.93	-0.09	-0.01	-0.14	-0.23	0.11	0.14	-0.03	0.13	-0.25	-0.46	-0.13	-0.55	-0.48	0.25	0.14	-0.21	0.14	0.05	-0.81	-0.79	-0.96	-0.94	-0.63	-0.84
ML0891	0.01	0.44	0.67	0.53	-1.24	0.96	-0.48	-0.53	1.24	-0.39	-0.62	-0.19	-0.21	0	0.06	0.1	1.44	-1.82	-3.49	-0.86	-0.87	-0.02	0.09	0.4	0.19	-0.46	0.91	-0.65	-0.69	1.34	1.49	1.24	-0.14	0.67	0.94	0.1	-0.31	-0.11	-1.03	-0.94	-0.1	-0.03	-0.43	-3.48	-0.21	-1.26	-1	-0.78	-0.67
ML0892	-0.34	-0.13	0.52	-1.12	0.31	0.52	0.47	0.08	-0.27	0	-0.04	0.36	-0.07	-0.1	0.02	0.08	-0.39	0.34	1.04	1.77	0.61	0.29	0.29	0.06	-0.21	0.85	-0.96	-1.53	-1.71	-1.17	-1.02	-0.08	-0.07	-0.75	0.09	-0.04	1.03	1.11	0.53	0.33	-0.03	-0.02	0.08	1.22	-0.15	0.07	0.18	0.16	0.41
ML0893	-0.32	-0.04	-0.05	0.23	-0.2	0	-0.49	0.12	0.28	-0.28	0.04	0.22	0.28	-0.16	0.26	0.01	0.53	0.87	0.88	1.25	0.98	0.55	0.39	0.69	0.88	0.67	0.14	0.93	0.59	0.22	0.04	-0.3	-0.19	0.36	0.64	1.01	0.53	0.58	0.28	0.2	0.64	-0.15	-0.21	1.42	0.53	1.57	1.51	0.69	1.11
ML0895	0.17	-0.26	-0.33	0.28	-0.25	0.12	0.08	-0.28	-0.43	0	0.05	-0.22	-0.23	0.14	0.31	-0.09	-0.13	0.36	0.47	0.76	0.92	0.02	0.21	0.66	0.18	0.63	-0.02	-0.17	-0.32	-0.06	-0.19	-0.08	0.17	-0.46	-0.67	-0.09	-0.72	-0.55	-0.36	-0.55	-0.1	0.29	0.38	-0.01	0.89	0.15	0.42	0.65	0.45
ML0896	-0.97	-0.45	-0.83	-0.3	0	-0.03	-0.5	-0.01	0.22	0.28	0.52	0.49	0.29	0.47	0.4	0.11	0.02	0.26	0.13	0.2	-0.1	0.69	0.67	0.44	-0.16	0.02	0.09	-0.12	-0.36	0.52	0.52	0.59	1.07	0.92	1.05	0.54	0.59	0.78	0.39	0.71	0.46	0.48	0.2	0.03	0.77	-0.2	-0.19	0.22	0.19
ML0897	-0.32	-0.06	-0.17	0.22	-0.25	0.12	0	-0.12	0.22	-0.3	0.26	0.12	0.06	0.18	-0.06	-0.12	0.31	-0.05	-0.27	0.01	-0.28	-0.15	-0.04	-0.1	-0.29	0.29	0.17	-0.62	-0.49	-0.11	-0.12	-0.08	-0.19	0.19	-0.01	0.23	0.32	0.49	0.05	0.32	0.02	-0.18	-0.03	0.26	0.55	0.31	0.17	-0.12	0.39
ML0898	-0.84	0.16	-0.3	0.02	0.03	0.06	-0.33	-0.35	0.06	-0.02	0	0	-0.26	0.38	-0.06	0.08	0.43	0.13	0.29	0.43	0.39	0.12	0.15	0.39	1.92	0.16	0.38	-0.12	-0.04	0.48	0.26	-0.02	0.42	0.42	0.44	0.29	-0.05	0	0.04	-0.2	-0.04	0.02	-0.43	0.17	1.93	0.32	0.47	0.34	0.68
ML0899	-0.26	0.08	-0.36	0.03	0.47	0.08	0.06	0.46	0.12	-0.13	-0.22	-0.09	-0.16	0	-0.05	-0.02	0.85	0.47	0.51	-0.09	0.19	0.43	0.75	0.41	-0.15	0.49	0.6	0.1	-0.16	0.79	0.83	0.5	0.72	0.57	0.35	0.42	0.12	0.34	0.24	-0.09	-0.28	0.14	0.12	-0.31	0.71	-0.08	0.57	0.02	0.05
ML0901	-0.35	-0.2	-0.31	0.12	-0.03	0.09	-0.22	0.17	0.17	-0.21	0.08	-0.07	0	0.02	0.04	-0.09	-0.06	0.21	0.23	0.54	0.61	0.12	0.49	0.42	0.07	0.58	-0.06	-0.37	0.67	0.01	-0.04	-0.12	0.13	0.12	-0.11	0.41	-0.09	0.02	0.48	0.21	0.65	0.34	-0.13	0.15	1.37	0.66	0.51	0.76	0.79
ML0902	-0.61	-0.28	0.44	0.03	-0.28	-0.53	-0.34	-0.02	0.73	-0.03	0.2	0.25	0.25	0	0.49	0	0.98	-0.25	0.41	0.26	-0.51	0.05	-0.05	-0.22	-0.02	-0.05	0.74	0.61	0.66	1.13	1.16	0.75	0.68	1.21	1.12	0.83	0.46	0.43	0.31	0.35	0.69	0.39	0.49	0.82	1.37	0.13	0.09	0.52	0.55
ML0903	-0.25	-0.21	0.01	0.19	-0.01	0.04	0.05	-0.2	-0.18	0.04	0	0.02	-0.31	0.41	-0.39	0.15	0.73	0.4	1.04	1.53	1.4	-0.12	-0.2	0.48	0.39	0.75	0.2	-0.14	-0.28	0.42	-0.02	-0.14	0.25	-0.09	-0.23	-0.42	-0.57	-0.5	-0.45	-0.77	-0.59	-0.19	-0.11	0.62	0.56	1.15	2.94	0.34	0.32
ML0904	-0.53	0.1	0.07	-0.26	-0.06	-0.28	-0.3	-0.15	0.69	0.06	0	0.02	0.71	-0.13	0.22	0.16	1.03	0.76	0.55	0.44	0.25	0.56	0.46	0.81	0.47	0.43	0.42	-0.22	-0.29	0.94	0.89	0.56	0.72	1.46	1.06	0.66	0	0.23	0.42	0.32	0.23	-0.32	-0.28	0.33	1.62	0.73	1.06	0.97	0.87
ML0905	0.18	0.06	-0.38	-0.24	0.11	0.09	-0.05	0.23	-0.07	0	0.09	-0.13	0	-0.01	-0.21	0.21	-1.14	0.39	0.41	-0.09	0.44	0.34	0.46	-0.03	-0.6	-0.05	-0.72	-0.85	-1.19	-0.95	-0.93	-0.56	-0.48	-1.17	-1.1	-0.82	0.08	0.04	0.17	0.16	-0.17	0.75	-0.22	-0.02	0.34	-0.27	-0.04	0.36	0.02
ML0906	-0.1	-0.19	-0.11	0.25	-0.01	0.11	0.05	-0.03	-0.04	0.18	-0.03	0.01	0	0	0.1	-0.04	0.66	0.34	0.56	0.36	0.78	0.41	0.48	0.45	0.22	0.21	0.11	0.05	0.35	0.37	0.17	0.17	0.35	0.39	0.27	0.05	0.42	0.02	0.14	-0.04	-0.06	0.28	0.12	0.55	1.78	0.39	0.63	0.47	0.64
ML0907	-0.52	-0.15	0	0	0.95	-0.03	-0.01	0.45	0.13	0.27	-0.2	-0.11	0.12	0.48	0.15	0.03	1	0.68	0.54	1.08	0.58	0.51	0.45	0.33	0.5	0.38	0.72	0.05	0.18	1.26	1.26	0.74	0.83	1.33	0.98	0.8	0.65	0.82	0.3	0.22	0.13	0	-0.15	0.77	1.72	0.47	0.74	0.59	0.53
ML0908	0.2	0.15	0	-0.32	0.52	0.46	0.2	0.59	-0.28	0	-0.15	-0.57	-0.41	0.49	-0.05	-0.13	0.2	-0.93	-0.74	-0.79	-0.38	-0.35	-0.17	-0.4	-1.03	-0.19	-0.34	0.11	-0.26	-0.03	-0.18	0.02	0.15	0.12	-0.85	-0.57	-0.49	-0.36	-0.35	-0.51	0.32	-0.3	-0.16	-0.85	0.15	-0.98	-1.07	-0.39	-0.46
ML0909	0.19	0.37	-0.32	-0.31	0.62	0.32	0.11	0.54	-0.33	-0.26	-0.65	-0.55	0.01	0	-0.64	0	-0.09	-1.29	-1.58	-1.41	-1.24	-1	-0.96	-1.39	-1.21	-1.11	0.07	0.08	-0.38	0.21	0.19	0.13	0.24	-0.13	-0.32	-0.08	0.44	0.29	0.47	0.16	-0.64	0.29	0.27	-1.38	-0.46	-1.47	-1.34	-1.1	-1.23
ML0910	-0.18	-0.24	-0.49	0	-0.05	0.16	0.03	0.09	-0.07	-0.08	0.53	0.22	-0.13	0.16	0.48	-0.04	0.72	-0.86	-0.35	0.14	-0.27	-0.04	0.75	0.82	0.29	0.16	-0.34	-0.63	0.01	-0.29	-0.3	-0.45	-0.28	-0.19	-0.4	-0.52	-0.21	-0.37	0.43	0.12	0.42	0.11	0.32	0.35	-0.12	0.43	1.2	-0.1	0.12
ML0911	0.19	-0.15	0.13	-0.12	0.34	0.54	0.45	0.36	-0.54	0.24	-0.08	-0.07	-0.3	-0.13	0	0.01	-0.69	-0.07	-0.34	-0.34	-0.25	-0.41	-0.36	-0.09	-0.73	-0.53	-0.56	-0.85	-1.13	-0.27	-0.36	-0.04	-0.08	-0.17	-0.82	-0.58	-0.8	-0.59	-0.27	-0.26	-0.39	0.29	-0.05	-0.74	-0.39	-0.52	-0.47	-0.18	-0.05
ML0912	0	-1.14	1.68	0.1	0.5	-0.87	-0.48	0.15	0.6	0	-0.34	0.13	0.25	-0.23	-0.14	-0.09	0.08	0.99	0.86	0.9	0.8	0.54	0.41	0.8	1.2	0.77	-0.85	-0.17	3.38	-1.54	-1.44	-1.33	-0.73	-1.45	0.19	-0.96	-0.93	-0.71	1.43	2.02	-0.17	-0.19	0.09	1.07	1.36	1.36	1.99	0.77	0.71
ML0913	-0.67	-0.09	0.14	-0.5	-0.91	-1	-0.54	-0.55	0.29	0	0.34	0.67	0.15	0.26	0.36	0.06	0.31	0.27	0.4	-0.15	0.09	0.15	-0.08	0.12	1.17	0.11	-0.1	-0.16	0	0.2	-0.24	-0.5	-0.34	0.14	1.08	0.12	-0.3	-0.03	-0.15	0.48	1.15	0.05	-0.06	0.1	1.15	-0.04	0.55	0.33	0.48
ML0914	-0.59	0	-0.48	-0.9	-1.17	-0.66	-0.54	-1.03	1.26	0.57	0.01	0.35	0.33	0.46	0.54	0.14	0.62	0.72	-0.21	0.44	0.81	0.99	0.05	1.26	0.63	1.3	0.1	1.56	1.3	0.8	0.72	0.7	0.66	0.96	1.22	1.36	0.9	1.03	-0.56	0.21	0.7	0.52	0.27	0.24	-0.64	-0.1	-0.19	0.86	0.19
ML0915	0.1	-0.4	0	0.06	0.15	0.33	0.2	0.09	-0.46	0.12	-0.13	-0.18	-0.16	-0.19	-0.01	0.01	-0.59	0.16	0.28	-0.41	0.37	0.21	0.41	0.28	0.49	1.01	-0.16	-0.17	-0.51	-0.15	-0.21	0.23	0.37	-0.43	-0.4	-0.28	-0.08	0.11	-0.03	0.01	-0.16	0.24	-0.33	0.42	-0.32	0.05	0.35	0.27	0.28
ML0916	-0.62	0.54	0.1	-0.45	-0.29	-0.19	0	-0.19	0.55	0.07	-0.1	-0.17	0.56	0.2	0.14	0.06	0.48	-0.86	-1.19	-0.79	-1.1	-1	-1.14	-1.14	-1.52	-0.1	0.68	-0.16	-0.03	0.86	0.89	0.74	0.79	1.11	0.87	0.27	0.44	0.17	-0.34	-0.54	0.07	-0.59	-0.38	-0.72	-0.05	-0.88	-0.99	-0.54	-0.33
ML0917	0.03	-0.27	0	-0.3	0.22	-0.09	-0.2	-0.07	0.47	-0.02	-0.04	0.09	0.41	0.22	0.28	0.12	0.58	0.71	0.53	0.31	0.42	0.31	0.47	0.35	0	0.06	0.71	-0.02	0.25	0.42	0.21	-0.04	0.3	1.15	1.03	0.51	0.67	0.79	0.44	0.09	0.27	-0.13	-0.25	0.22	1.75	0.34	0.51	0.68	0.86
ML0918	0	0.66	0.25	0.48	-0.12	0.03	-0.38	-0.6	-0.39	-0.02	0.45	0.69	-0.36	0.22	-0.41	-0.08	0.06	-0.3	0.44	0.33	-0.09	-0.44	-0.37	0.33	-0.17	-0.35	0.08	0.07	0.81	0.42	0.29	-0.04	0.11	0.71	0.13	0.13	-0.2	-0.04	0.19	0.03	0.88	0.06	0.09	0.23	1	0.26	0.18	0.03	-0.3
ML0919	-0.26	-0.11	0.32	-0.42	0	-0.12	-0.13	0.36	0.27	0.15	0.05	-0.05	0.04	-0.05	0.47	0.1	0.22	0.79	0.7	0.98	1.1	0.53	0.94	0.73	-1.16	0.5	0.58	0.08	-1.79	0.51	0.05	-0.29	-0.15	0.86	0.56	0.05	0.17	0.25	0.06	0.12	0.11	-0.11	0.02	0.81	3.3	-0.37	1.09	1.16	0.78
ML0920	0.99	-0.68	0.24	0.16	-0.81	-0.98	0	-0.48	-0.43	0.65	0.61	0.5	-0.05	0.38	-0.49	-0.04	-0.61	0.61	1.51	0.59	0.88	0.68	0.41	0.73	1.09	1.2	0.62	-0.57	0.44	-0.86	-0.96	-0.67	-0.45	-0.9	-2.57	-0.89	-0.95	-1.06	-0.41	-0.19	0.59	0.09	0.42	0.94	1.53	0.75	0.79	0.8	0.8
ML0921	-0.41	-0.47	0.03	-0.16	0.35	0.91	0.24	0.73	-0.63	0.51	-0.74	-0.57	-1.08	0.49	0	0	2.15	-0.98	-1.4	-0.26	-0.7	-0.68	-0.62	-0.19	-0.88	-0.59	0.68	1	1.03	0.84	0.81	1.03	1.05	1.75	0.76	0.22	-0.66	-0.31	-1.1	-1.08	0.47	0.12	0.22	-0.98	-0.67	-1.2	-1.43	-0.91	-0.78
ML0922	-0.01	-0.32	0.17	0.03	0	-0.29	-0.42	-0.01	0.51	0.23	0.15	-0.04	-0.11	0.13	0.56	-0.01	1.15	0.65	0.52	0.81	0.56	0.67	0.74	0.69	2.53	0.7	0.98	-0.12	-0.17	0.44	0.43	0.23	0.11	0.83	0.56	0.43	0.11	0.48	0.1	-0.01	0.31	-0.38	-0.36	0.78	2.26	1	1.21	0.91	0.9
ML0923	-0.11	-0.01	-0.44	0.18	0.46	0.25	0	0.2	0.2	0.04	-0.18	-0.18	-0.24	-0.01	0.07	0.02	0.61	-0.48	-0.32	-0.25	-0.37	-0.09	0	-0.5	-0.98	-0.67	0.38	-0.09	-0.44	0.96	0.94	0.65	0.74	0.74	0.53	0.09	0.04	0.05	0.02	-0.14	-0.36	-0.68	0.14	-0.11	0.77	-0.44	-0.36	-0.57	-0.63
ML0925	0.13	0.29	-0.31	-0.67	0.5	0.01	-0.01	0.41	0.15	-0.11	-0.29	-0.27	0.06	0	-0.24	-0.01	-0.47	-0.78	-0.54	-0.25	0.19	-0.37	0.1	-0.37	-0.91	-0.36	-0.05	-0.13	-0.51	-1.02	-0.79	-0.11	-0.64	-0.91	-1.17	-0.54	-0.37	-0.21	0.51	0.31	0.1	0.04	-0.14	-0.8	-0.24	-0.15	-0.52	-0.68	-0.69
ML0926	-0.72	-0.34	0.73	0.22	-0.45	-0.78	-0.46	-0.46	0.55	0.04	0	0.16	0.28	-0.03	2.18	0.04	2.89	-0.01	0.03	0.42	0.4	0.15	0.14	0.41	2.31	1.24	0.81	0.92	3.79	1.69	0.56	0.71	0.82	3.13	2.02	0.96	0.47	0.77	0.14	0.3	0.51	-0.27	0.13	0.25	1.76	0.88	0.91	0.63	0.73
ML0927	0.05	-0.11	-0.17	0.19	0.19	0.33	0.14	0	-0.04	0.13	0.62	-0.12	-0.13	-0.06	-0.06	0.07	-0.46	0.26	0.55	-0.24	0.67	-0.02	-0.03	0.51	-0.63	0	0.08	-0.1	-0.33	0.68	0.17	0.43	0.44	0.15	-0.14	0.2	0.1	0.1	0.16	1.17	-0.26	-0.32	-0.29	0.14	-0.12	0.5	0.36	0.36	0.54
ML0928	0.19	0.11	-0.07	0.57	0.06	0.29	-0.04	0.24	-0.22	0.4	-0.05	0	-0.68	-0.16	-0.28	0.06	-0.03	-0.01	-0.43	-0.6	-0.53	-0.3	-0.15	-0.56	-1.27	-1.43	0.1	0.45	-0.04	0.59	0.62	0.24	0.27	-0.27	-0.3	-0.01	-0.34	-0.41	-0.42	-0.75	-0.95	-0.88	-0.42	-0.63	-1.61	-1.17	-1.33	-0.75	-0.71
ML0938	-0.33	-0.01	0.16	-0.05	0.16	0	-0.03	0.06	-0.05	0.25	0.09	0.12	-0.21	0.08	-0.08	-0.16	0.33	-0.3	-0.38	0.86	-0.56	0.33	-0.01	0.31	-0.29	0.14	0.66	-0.64	-0.59	0.67	0.66	0.4	0.59	0.29	0.53	0.31	-0.02	0.19	0.35	0.22	-0.12	-0.79	-0.2	0.96	0.05	0.22	-0.01	-0.13	-0.26
ML0939	-0.09	-0.43	-0.24	0.29	0	-0.15	0.27	-0.45	0.18	-0.13	-0.02	0.05	0.53	0.43	0.48	0.14	0.92	0.95	1.37	1.09	1.14	0.72	0.68	0.54	0.99	1.35	0.41	-0.03	0.53	0.71	0.67	0.42	0.5	0.98	1.68	0.92	0.41	0.16	0.43	0.51	0.31	-0.26	0	1.18	2.07	0.83	1.26	1.3	0.98
ML0946	-0.15	0.36	-0.25	-0.17	0.33	-0.01	0.05	0.19	-0.11	0.15	0.04	0.23	0	-0.08	-0.12	-0.13	0.25	0.64	0.77	0.65	0.82	0.55	0.84	0.59	0.4	0.68	0.08	-0.34	0.2	0.03	0.16	0.03	0.08	-0.11	0.16	-0.05	0.28	0.42	0.97	0.73	0.51	-0.74	-0.48	0.53	1.68	0.86	0.97	0.69	0.6
ML0947	0.38	-0.06	-0.31	0.09	0.24	0.25	0.1	0.14	-0.3	-0.28	-0.08	0	0.07	-0.28	-0.15	0.06	-0.16	0.17	0.05	-0.25	-0.29	0.21	0.03	0.02	-0.3	-0.48	0.02	0.2	-0.04	0.33	0.37	0.47	0.49	0.19	-0.02	-0.19	0.02	0.18	-0.1	0.11	0.01	-0.73	-0.52	-0.23	-0.1	-0.31	-0.27	-0.11	-0.35
ML0949	-0.79	-0.34	0.01	-0.2	1.88	-0.38	-0.53	-0.29	0.44	0.08	-0.02	0.07	0	0.44	3	-1.37	1	0.56	0.66	1.34	0.74	0.52	0.89	0.99	0.96	1.12	0.49	0.45	0.65	2.86	2.71	0.29	0.42	3.79	1.29	0.68	0.7	0.51	2.33	0.49	3.08	-0.57	-0.17	1.26	4.78	1.39	1.49	1.05	1.24
ML0950	-0.46	-0.91	0.27	0.05	0.09	-0.05	0.23	0.24	0	-0.09	-0.59	-0.33	-0.27	0.5	0.07	0.03	1.64	0.12	0.81	1.19	1.24	-0.01	-0.24	1	-0.51	0.18	0.72	0.5	1.05	1.27	1.12	0.78	0.85	1.54	1.36	0.89	0.21	-0.08	-0.36	-0.15	0.6	-0.12	-0.13	0.83	1.75	0.3	1.22	0.48	0.25
ML0953	-0.4	0	0.54	-0.02	-0.37	-0.4	-0.36	0.01	0.42	-0.22	-0.19	0.55	0.05	0.55	0.19	0.04	-0.01	0.33	0.72	0.49	0.45	0.24	0	0.54	0.8	0.68	0.01	-0.12	0.21	0.41	0.28	-0.14	-0.02	-0.31	0.93	1.2	0.05	-0.02	0.01	-0.13	0.3	-1.25	0.28	0.63	0.95	1.13	1.16	0.83	1.01
ML0955	-0.35	0.1	-0.92	-0.42	0.39	1.1	0	0.66	0.59	-0.4	-0.19	-0.5	-0.17	0.08	0.43	-0.05	-0.13	0.23	0.11	-0.2	-0.09	0.41	0.51	0.27	0.37	0.18	-0.13	-0.45	-0.31	-0.42	0.23	-0.2	-0.41	-0.31	-1	-0.89	0.27	0.15	0.43	0.64	-0.1	0.57	0.53	0	0.49	-0.39	-0.02	-0.23	-0.4
ML0956	-0.78	-0.11	-0.32	-0.27	0.56	0.28	-0.19	0.24	0.12	0.03	0	0	-0.22	0.13	0.13	-0.03	0.91	0.17	0.61	-0.73	0.45	0.65	0.43	0.74	3.35	0.45	0.57	0.09	0.07	1.3	1.19	0.92	0.86	1.12	0.95	0.41	0.45	0.17	0.36	0.23	-0.02	-0.63	-0.23	-0.88	2.26	-0.93	0.63	0.61	-0.54
ML0957	-0.69	0.69	0.63	-0.4	0	-0.54	0.21	-0.76	1.76	-0.68	-0.76	0.19	0.25	-0.69	0.23	0.1	0.92	-0.29	1.12	1.04	1.12	1.25	0.39	1.11	0.21	0.72	0.26	0.21	0.91	-0.17	-0.68	-0.69	-0.06	0.48	0.53	0.14	-0.88	0.15	-0.45	-0.19	0.47	0.5	-0.16	0.95	0.33	0.78	0.9	0.65	0.51
ML0958	-0.02	-0.12	0.27	-0.3	-0.25	-0.17	-0.04	-0.15	1.12	0.02	0.37	1.22	0	0.05	0	0.02	1	1.47	1.59	1.73	1.82	1.48	1.43	1.72	1.58	1.44	0.55	0.4	0.79	0.48	0.66	0.44	0.41	0.71	0.52	0.61	0.65	0.34	0.15	0.85	0.69	-0.89	-0.47	1.97	2.64	1.54	1.61	1.79	1.78
ML0959	-0.42	-0.38	-0.1	0	0.29	-0.27	-0.1	0.14	-0.09	0.09	0.07	0.1	-0.22	0.24	0.17	-0.06	1.35	0.34	0.56	0.74	0.48	0.38	0.4	0.62	0.91	0.62	0.51	0.28	0.34	0.87	0.58	0.61	0.91	1.67	1.57	1.14	0.49	0.48	-0.02	0.14	0.21	-0.7	0.29	0.88	2.22	0.65	0.72	0.55	0.54
ML0961	-1.01	0.92	1.54	-0.19	-0.6	-0.99	-0.32	-0.94	1.48	0	0.51	1.89	0.88	-0.19	0.96	0.05	1.37	-0.49	0.2	0.53	-0.21	-0.27	-0.33	0.85	1.52	2.13	0.86	1.37	3.32	0.75	0.26	0.45	0.07	0.34	1.68	1.24	-0.14	-0.23	-0.18	-0.1	1.78	-0.05	-0.2	1.18	0.89	1.04	1.24	0.94	1.31
ML0963	0.44	-0.12	0.31	0.07	-0.48	0.3	0	0.01	0.31	0.12	-0.12	-0.05	-0.11	-0.3	-0.24	-0.24	-0.4	-0.09	-0.08	-0.09	-0.17	-0.3	-0.33	-0.02	-0.37	-0.4	-0.9	-1.02	-0.78	-0.57	-0.6	-1.14	-1	0.17	-0.12	-0.68	-0.11	-0.87	-1.05	-0.61	-0.55	-0.15	0.06	0.02	0.83	0.2	0.3	-0.04	-0.16
ML0964	0.1	0	-0.14	-0.14	0.05	0.16	-0.14	0.16	0	0.14	-0.26	-0.35	0	-0.11	0.13	-0.06	-0.41	0.54	0.54	0.27	0.53	0.46	0.52	0.22	0.28	0.38	-0.36	-0.29	-0.63	-0.26	-0.36	-0.52	-0.24	-0.45	-0.29	-0.53	-0.39	-0.25	0.13	-0.3	-0.63	0.22	-0.29	0.02	1.33	0.25	0.45	0.41	0.44
ML0977	-0.2	-0.18	-0.3	-0.01	-0.26	0.08	-0.02	-0.37	0	0.63	0.32	0.77	0.05	0.28	0.49	-0.07	1.04	-1.64	-1.71	-1.65	-1.28	-0.94	-1.03	-1.15	-1.94	-1.11	0.33	-0.32	0.34	0.72	0.85	0.87	0.91	0.88	0.56	0.97	-0.35	-0.3	0.13	0.06	0.33	0.22	-0.19	-1.5	-2.38	-1.59	-1.74	-0.76	-1.34
ML0978	0.71	-0.01	-0.07	-0.02	0	0.3	0.34	0.03	0.31	0.58	-0.07	-0.32	0.72	-0.23	-0.26	0.06	-0.81	-0.21	-0.41	-1.1	-0.8	-1.02	-0.95	-0.59	-1.4	-1.69	-0.83	0.07	-0.63	-1.46	-1.56	-1.09	-1.03	-2.3	-1.84	-1.64	-0.13	-1.13	-0.24	-0.93	-0.44	-0.42	-0.06	-0.92	-0.97	-1.32	-1.27	-0.35	-0.6
ML0979	0	-0.39	-0.12	-0.29	-0.14	-0.49	-0.04	-0.3	0.34	0.21	0.47	0.28	1.22	0.01	0.79	-0.02	0.67	0.83	0.96	0.52	0.44	0.61	0.61	0.97	0.49	0.73	0.9	1.09	1.66	0.37	0.1	0.27	-0.08	1.68	0.86	0.25	0.39	0.5	0.1	0.17	0.94	-0.39	0.03	1.01	2.52	0.71	0.81	0.43	0.8
ML0984	-0.11	0.27	0.21	-0.17	-0.08	-0.12	-0.3	0.34	0.12	-0.22	0.05	-0.07	0	0.2	0.35	-0.09	0.9	1.19	1.19	1.54	1.23	1.21	0.99	1.19	0.86	0.64	0.18	0.05	0.6	0.37	0.26	0.32	0.22	0.28	0.78	0.53	-0.02	0.05	-0.01	0.17	0.06	0.01	0.19	1.34	1.71	1.27	1.44	1.11	1.04
ML0985	0	-0.28	-0.25	0.12	-0.27	-0.29	-0.59	-0.05	0.32	0.09	0.11	0.11	0.39	-0.04	0.56	-0.02	0.46	1.12	1.34	1.13	1.31	0.9	1.05	1.03	0.92	1.27	0.16	0.53	0.04	0.49	0.34	0.57	0.19	0.65	0.69	0.75	0.39	0.74	0.37	0.36	0.67	0.08	-0.48	1.18	2.05	0.98	1.3	1.02	0.81
ML0986	-0.11	-0.1	-0.15	0.26	0.43	0.23	0.38	0.11	0.87	-0.11	-0.24	0	-0.06	-0.01	0.26	0.09	1.49	0.29	1.11	-1.68	-1.96	0.54	0.44	-1.5	2.94	-1.69	0.76	0.99	0.78	1.49	1.4	1.02	1.41	1.86	1.53	1.35	0.26	0.67	0.52	0.19	-0.03	-0.7	-0.77	-1.83	1.7	-1.56	-1.14	-1.7	-1.38
ML0987	0.43	-0.12	-0.17	0.09	0	0.14	0.13	0.05	-0.58	0.05	0.07	-0.15	-0.4	-0.24	-0.43	0.02	-0.86	-0.16	-0.51	-0.66	-0.69	-0.27	-0.13	-0.38	-0.71	-1.06	-0.44	-0.85	-1.04	-0.56	-0.62	-0.28	-0.27	-1.11	-0.86	-0.97	-0.77	-0.73	-0.1	-0.71	-0.56	0.13	-0.03	-0.78	0.19	-0.63	-1.02	-0.79	-0.89
ML0988	-1.39	0.31	-0.43	-0.7	0.27	-0.27	-0.02	0	0.52	0.05	-0.21	0.03	0.15	0.64	-0.25	0.01	0.07	1.01	0.08	-0.79	-0.49	-0.54	-0.67	-0.3	0.64	0.92	0.51	0.11	1.08	0.5	-0.54	0.15	0.35	1	0.78	-0.33	0.14	-0.21	-0.29	1.39	-0.4	0.03	-0.34	0.12	-0.74	0.06	-0.09	-0.6	-0.04
ML0989	0.56	-0.01	0	-0.02	0.15	0.25	0.34	0.43	-0.28	-0.06	0.07	-0.15	-0.24	0.03	-0.1	-0.01	0.43	0.67	0.48	0.63	0.49	0.39	0.54	0.12	0.23	0.42	0.18	0.14	-0.12	-0.22	-0.18	-0.34	-0.1	-0.24	0.14	0.19	0.04	0.2	0.19	-0.03	-0.04	-0.49	-0.38	0.61	2.25	0.75	0.87	0.4	0.95
ML0990	-0.26	-0.4	0.34	0.24	0.17	0	0.13	0.24	0.12	-0.29	-0.43	-0.25	-0.25	-0.06	0.48	0.18	1.21	0.07	1.58	1.27	0.14	0.51	0.48	0.76	1.64	0.34	0.7	0.3	0.36	1.08	1.06	0.79	1.04	1.3	1.27	1.19	0.29	0.55	0.27	0.17	-0.19	-0.5	-0.33	2.18	1.66	1.82	1.58	0.86	0.89
ML0994	0	-0.5	-0.27	0.1	0.19	0.01	0.17	0.03	-0.08	-0.03	-0.32	-0.01	-0.01	0.17	0.18	0.02	0.57	0.55	0.79	0.71	0.74	0.63	0.64	0.21	0.28	0.69	0.09	0.18	0.07	0.61	0.52	0.43	0.6	0.61	0.89	0.94	0.25	0.32	0.54	0.26	0.14	-0.26	0.21	0.35	1.68	0.29	0.45	0.31	0.17
ML0995	-0.04	-0.38	0	-0.18	-0.91	0.11	-0.2	-0.58	0.11	0.05	0.27	-0.46	0.14	0	0.62	0.06	0.09	2.12	2.29	1.43	1.75	1.86	2.09	1.85	1.31	1.2	0.22	0.06	1.11	-0.38	-0.43	0.07	0.02	-0.39	0.08	-0.07	0.04	-0.22	-0.57	-0.71	-0.02	0.16	0.09	1.58	1.11	1.28	1.58	1.76	2.07
ML0996	-0.7	0.54	0.41	-0.23	-0.51	-0.34	0	0.47	0.21	-0.02	0.11	0.5	0.76	-0.09	-0.09	0	0.76	0.78	1.02	0.8	0.91	0.31	0.73	0.5	0.41	0.49	0.09	0.65	0.62	0.14	0.11	0.3	-0.23	0.3	0.8	0.31	1.15	0.63	0.13	0.47	0.68	0.04	-0.05	1.08	1.91	0.83	0.83	0.53	0.8
ML0997	0.62	0.06	-0.61	0.07	0.42	0	0.36	-0.27	-0.29	-0.04	-0.04	-0.34	0.72	0.43	-0.81	0.04	-1.2	-0.45	-0.67	-1.24	-1.08	-0.58	-0.94	-1.24	-1.3	-1.3	-0.2	0.43	-0.12	-0.88	-0.9	-0.43	-0.51	-0.76	-1.15	-0.15	0.96	0.97	0.91	0.31	-0.43	-0.06	0	-0.34	-0.85	-1.48	-1.79	-0.76	-1.41
ML1001	0.18	0.22	-0.46	-0.01	0.55	0.22	0.35	-0.16	-0.3	0	-0.1	-0.23	0.44	0.25	-0.4	-0.14	-1.27	-0.13	-0.25	-0.43	-0.29	-0.01	-0.11	-0.29	-0.64	-0.22	-0.29	-0.07	-0.67	-0.84	-0.65	-0.17	-0.25	-0.64	-0.59	0.04	0.94	0.68	1.02	0.45	-0.27	0.11	0.21	-0.46	-0.37	-0.94	-0.67	-0.04	-0.74
ML1002	-0.16	-0.01	-0.24	-0.19	0.12	0.33	0.22	0	-0.33	0.09	-0.21	-0.16	0.06	0.13	0.08	-0.07	0	-0.6	-0.84	-0.35	-0.72	-0.33	-0.42	-0.47	-0.56	-1.14	0.29	-0.16	-0.88	0.78	0.79	0.74	0.83	0.46	0.69	0.72	0.04	0.02	-0.32	-0.28	-0.49	0.26	0.07	-0.91	-0.77	-0.94	-0.61	-0.5	-0.42
ML1003	-0.43	-0.18	1.43	-0.06	0.02	0	-0.24	0.06	1.48	-0.09	-0.32	0.25	-0.07	0.29	0.64	-0.15	1.63	-0.38	0.03	-0.4	-0.28	0.15	0.16	-0.15	0.66	0.6	0.41	0.1	0.32	0.88	0.49	0.48	0.94	1.42	1.49	0.78	0.26	0.48	-0.04	-0.32	0.25	0.22	-0.13	-0.38	1.47	-0.14	0.2	-0.45	-0.07
ML1004	-0.39	0.17	-0.42	0	0.23	0	-0.32	0.31	0.11	-0.04	0.1	0.48	0.32	0	-0.04	-0.02	-0.05	0.08	0.17	-0.04	0.13	0.23	0.04	-0.24	-0.25	0.24	-0.57	-0.15	-0.2	-0.51	-0.18	-0.33	-0.16	-0.25	-0.2	-0.34	-0.15	-0.16	0.18	0.49	0.31	0.38	-0.55	-0.01	0.84	0.17	0.04	0.02	-0.31
ML1005	-0.15	0.04	-1.52	0.44	0.11	0	-0.08	1.14	-1.21	0.22	0.27	-1.58	-1.42	0.36	-1.31	0.11	1.09	-0.96	-1.27	-0.48	-1.2	-1.03	-0.84	-1.04	-1.16	-0.75	0.29	0.58	-1.7	0.68	0.52	0.5	0.28	1.18	-0.69	0.91	-1.42	-0.88	-0.05	-0.89	-1.55	-0.21	-0.38	-0.93	2.94	-0.54	-0.26	-0.69	-0.38
ML1006	-0.34	-0.11	0.03	-0.1	0.5	0.4	0.03	0.37	-0.03	-0.31	0.42	0.1	-0.28	0	-0.09	0.05	0.1	0.7	0.94	0.73	1.14	0.49	0.3	0.86	0.35	0.95	0.18	-0.19	0.09	0.54	0.45	0.35	0.36	0.07	0.22	-0.15	0.14	0.27	0.28	0.27	0.35	0.67	0.59	0.59	1.45	0.98	1.08	0.92	0.61
ML1009	-0.66	-0.36	-0.38	-0.25	0.15	-0.05	-0.23	0	0.1	0.13	0.28	0.04	-0.05	0.06	0.23	0.2	0.45	0.14	0.33	0.75	0.79	0.36	0.42	0.38	0.67	0.56	0.48	0.31	0.02	0.68	0.74	0.39	0.45	0.55	0.51	0.34	0.12	0.3	0.52	0.53	0.23	-0.44	-0.22	0.19	1.4	0.66	1.1	0.81	0.63
ML1010	-0.05	-0.32	0	0.13	-0.15	-0.3	-0.08	-0.35	0.22	0.07	0.4	0.07	0.02	-0.25	0.03	0	0.9	0.12	-0.05	0.43	-0.29	0.45	-0.11	0.5	0.46	0.17	0.31	0.67	0.95	0.55	0.98	0.71	0.97	0.68	1.73	0.61	0.31	0.33	0.09	-0.21	0.2	0	0	0.78	1.01	1.25	0.86	0.41	0.8
ML1011	-1.03	-0.01	0	-0.27	-0.4	-0.76	-0.78	0.23	2.1	0.69	0.45	0.65	-0.01	0.29	0.32	-0.02	0.15	-0.03	0.45	0.24	-0.16	0.12	-0.13	0.71	-0.26	0.67	-0.36	-0.33	-0.36	0.39	0.37	-0.15	0.03	0.96	0.51	0.49	-0.46	-0.57	-0.09	-0.01	1.67	0.38	0.22	-0.03	1	-0.22	-0.14	-0.3	-0.27
ML1013	-0.57	-0.09	0.31	0.41	-0.1	-0.29	0.24	0.03	0	0.42	-0.26	0.26	-0.25	-0.03	0.72	0.02	0.84	-0.34	-0.79	0.7	-0.24	-0.04	0.12	-0.25	1.08	0.23	0.51	0.12	0.56	0.26	0.35	0.72	0.45	0.17	0.78	0.03	0.1	-0.2	-0.41	-0.58	-0.04	0.02	-0.3	0.09	0.65	-0.15	-0.34	0	0.28
ML1014	-0.56	-0.3	0	-0.26	-0.15	-0.1	-0.49	-0.21	0.41	0.24	0.64	0	0.44	0.21	0.44	-0.05	0.24	1.26	1.82	1.38	1.85	1.64	1.49	1.67	0.97	1.54	0.18	-0.1	0.1	0.25	0.26	0.39	0.29	0.18	0.81	0.53	0.59	0.48	0.39	0.48	0.46	0.26	-0.15	1.49	2.21	1.49	1.49	1.67	1.55
ML1015	0.02	-0.08	0.19	0.31	0.44	0.27	0.32	-0.01	-0.06	0.08	-0.29	-0.26	0	-0.03	-0.35	0.12	-0.13	-0.31	-0.49	-0.64	-0.6	-0.2	-0.14	0.05	-0.83	-0.33	0.1	0.7	0.29	0.19	0.13	0.25	0.28	0.29	0.01	-0.29	-0.19	0.23	-0.12	-0.07	-0.09	-0.15	-0.16	-0.48	0.49	-0.59	-0.56	-0.3	-0.69
ML1016	0.17	-0.01	-0.56	-0.17	0.29	0.11	-0.02	0.29	0	-0.09	0.04	-0.2	0.1	0.06	-0.09	-0.18	-0.68	0.5	0.42	0.14	0.45	0.32	0.41	0.09	-0.14	-0.02	-0.16	-0.16	-0.58	-0.19	-0.26	-0.14	-0.13	-0.36	-0.4	-0.07	0.26	0.33	0.51	0.38	-0.17	-0.48	-0.18	-0.01	0.69	0.12	0.3	0.37	0.07
ML1017	-0.09	0.18	0.46	0	0.18	0.13	0.01	0.03	-0.03	-0.25	-0.35	-0.43	-0.24	-0.15	0.15	0.09	0.63	0.28	0.55	0.14	0.17	0.05	0.32	0.39	0.77	-0.04	0.44	0.58	0.55	0.4	0.57	0.6	0.68	-0.22	-0.01	0.08	-0.15	-0.05	-0.06	-0.39	-0.06	0.13	0.37	0.27	1.03	0.5	0.42	0.08	0.31
ML1018	-0.4	-0.51	-0.17	0.41	0	-0.29	0.02	-0.12	0.34	-0.05	0.08	1.07	-0.22	0.47	0.33	0.05	1.95	0.44	-0.04	0.07	-0.09	0.34	0.5	-0.03	0.59	0.48	1.48	0.61	0.61	0.94	1.31	0.71	0.66	1.55	1.98	1.33	0.72	0.44	0.12	0.35	0.55	0.06	0.24	0.09	1.11	0.08	0.42	-0.14	0.09
ML1022	-0.12	0.53	0.4	-0.47	0.53	0.26	-0.14	1.32	0.54	-0.28	-0.24	-0.14	0	0.2	-0.36	-0.03	0.92	1.01	0.78	0.88	1.43	1.12	1.32	1.06	0.75	0.92	-0.15	1.16	0.85	-0.57	-0.63	-0.39	-0.29	0.57	0.04	-0.36	0.13	0.33	0.18	-0.23	-0.5	-0.11	-0.14	0.83	0.96	0.99	0.82	0.86	1.2
ML1023	-0.17	-0.43	0	-0.21	-0.56	-0.25	-0.56	-0.53	0.81	0.42	0.43	0.71	0.19	0.45	0.54	0.06	0.25	0.45	0.47	0.92	0.81	0.16	0.26	0.51	0.56	-0.06	-0.21	-0.34	0.49	-0.16	0.38	0.49	0.01	0.89	1.14	0.94	0.64	0.45	0	0	0.86	0.11	-0.01	0.16	1.69	0.36	0.47	0.1	0.63
ML1024	-0.29	-0.27	0.31	0.16	0.17	-0.06	-0.12	0.16	0	-0.02	-0.19	0.24	-0.28	0.09	0.4	-0.06	0.46	-0.1	1.27	0.42	0.86	0.54	0.75	1.05	1.14	0.37	0.32	0.55	0.75	0.71	0.6	0.57	0.6	0.74	0.47	0.66	0.02	0.06	0.07	0.24	-0.03	0.23	0.06	0.74	1.31	0.8	1.3	0.34	0.58
ML1025	0.54	-0.01	0.04	0.34	0.19	0.26	0.3	-0.04	-0.43	0.17	-0.22	0	-0.03	-0.29	-0.53	-0.03	0	-0.29	-0.47	-0.72	-1.46	-1.01	-1.31	-0.8	0.23	-1.02	0.21	-0.82	-0.86	0.52	0.52	0.38	0.31	-0.19	-0.29	-0.12	0.45	0.15	0.53	0.49	-0.64	-0.1	-0.22	-0.13	-1.62	0.22	-0.75	-1.36	-0.35
ML1026	2.13	-0.16	-0.02	-0.33	1.62	-0.04	-0.28	0.21	0.76	0	-0.04	-0.15	0.1	0.6	0.17	0.11	0.82	0.5	0.38	0.91	0.53	0.5	0.47	0.66	5.49	0.65	0.34	0.11	0.13	2.29	2.25	0.48	2.01	0.6	0.89	0.46	2.3	-0.09	2.32	2.44	0.26	-0.31	-0.18	1.25	4.12	1.54	1.45	0.64	0.83
ML1027	0.19	-0.45	0.3	-0.38	-0.45	0	0.28	-0.14	-0.48	0.88	0.07	-0.04	0.13	-0.12	0.11	-0.19	0.49	0.33	0.52	1.14	0.42	0.03	0.4	1.03	0.87	0	0.2	-0.53	-0.56	0.42	0.46	0.53	0.11	-0.16	0.61	0.39	-1.22	-1.11	-0.73	-0.63	-0.59	-0.82	-0.44	0.15	0.65	-0.02	0.69	0.34	0.46
ML1028	-0.39	-0.13	0.09	-0.02	-0.26	-0.25	-0.2	-0.21	0	0.02	0.28	0.04	0.05	0.19	0.5	0	0.89	1.27	0.81	1.11	0.63	1.05	1.31	0.95	1.57	0.69	0.6	1.73	1.38	0.69	-0.02	0.36	0.04	0.92	1.66	0.77	1.2	0.14	0.51	0.56	0.65	-0.41	0.28	0.75	1.73	1.25	1.12	0.53	0.96
ML1029	0.72	0.25	-0.18	-0.36	0	-0.93	-0.37	2.11	1.46	-0.84	0.79	-0.38	0.32	-0.46	1.58	0	0.75	0.94	0.59	0.81	0.71	0.98	1.13	2.63	1.82	1.09	1.39	0.07	1.22	-0.15	-0.01	1.72	0.62	0.32	0.4	-0.4	-0.02	0.15	0.81	0.82	0.44	-0.5	-0.32	0.27	0.87	0.48	0.8	0.25	0.46
ML1030	-0.16	-0.38	-0.06	-0.27	0	-0.03	-0.31	-0.14	0.25	0.29	0.6	0.22	0.47	0.39	0.4	0.02	0.8	1.27	1.53	1.79	1.24	1.3	1.16	0.81	1.02	0.89	0.46	0.27	-0.02	1.03	0.88	0.44	0.75	1.51	1.21	0.96	0.82	0.81	0.68	0.78	0.45	0.53	-0.12	0.74	2.86	1.09	1.32	0.94	0.77
ML1036	-0.22	-0.51	0.23	-0.07	-0.44	-0.49	-0.11	0.14	1.17	0	0.22	0.36	-0.12	0.02	0.28	0.03	1.44	0.87	0.73	0.64	0.73	0.15	0.46	0.61	2.67	0.64	0.88	0.93	1.41	1.18	1.21	1.28	1.25	2.48	2.38	1.16	0.55	0.57	-0.3	-0.18	0.69	0.07	0.03	0.94	1.87	0.6	0.63	0.58	0.82
ML1037	-0.19	-0.07	0	-0.32	0.78	0.48	0.26	0.31	-0.2	0.27	-0.09	-0.07	0.1	0.27	-0.13	-0.02	0.42	-0.81	-0.64	-0.71	-0.62	-0.39	-0.58	-0.81	-1.08	-0.53	0.04	0.03	-0.37	0.55	0.45	0.68	0.68	0.75	0.34	0.26	0.6	0.63	0.89	0.55	-0.09	-0.15	0.17	-1.1	0.19	-0.65	-0.67	-0.35	-0.67
ML1038	0.48	-0.17	-0.52	0.32	-0.45	0	-0.03	-0.1	0	0.06	0.01	0.7	0.17	0.36	-0.2	0.02	0.24	0.27	0.21	0.51	-0.26	-0.13	-0.13	0	-0.56	-0.72	-0.43	-0.82	-0.01	-0.4	-0.44	-0.6	-0.44	-0.51	0.13	-0.57	-0.32	-0.08	-0.15	-0.4	-0.28	0.35	0.24	0.69	0.83	-0.26	-0.01	0.49	0.36
ML1040	0.51	-0.58	0.32	-0.11	0	-0.08	-0.09	-0.22	0.61	-0.21	-0.13	0.75	0.41	0.4	0.83	0.13	-0.13	1.1	0.75	0.33	0.08	0.16	0.87	0.38	0.58	1.12	0.21	0.59	0.42	0.21	0.24	0.15	0.24	-0.01	0.84	0.08	0.24	0.02	-0.27	-0.5	0.66	-0.02	-0.06	1.05	0.87	0.69	0.64	1.06	0.89
ML1041	-0.62	0	0.03	0.41	-0.03	-0.01	0	0.57	-0.57	0.26	0.44	0.44	-0.93	0.23	-0.88	0.07	0.96	0.81	1.07	1.24	-1.04	0.52	0.93	-0.96	4.39	1.01	0.91	0.47	0.55	1.05	0.75	0.81	0.64	1.17	1.09	0.85	0.88	0.75	0.29	0.19	0.76	0.04	0.35	-1.08	2.45	-0.67	-0.39	-0.87	-0.92
ML1043	-0.06	0.54	-0.3	-0.35	0.41	0.04	0	0.2	0	-0.18	-0.2	-0.38	0.39	0.01	0	-0.15	-0.59	0.19	0.41	0.43	0.11	0.52	0.2	0.66	-0.03	0.29	-0.27	-0.46	-0.63	-0.24	-0.28	-0.09	0.04	-0.29	-0.47	-0.35	0.42	0.36	0.47	0.34	-0.26	-0.18	-0.12	0.03	0.95	0.05	0.35	0.08	0.06
ML1044	-0.13	-0.1	0.02	0.39	-0.18	0.47	0.17	0.13	-0.05	0.51	-0.34	0.45	0	-0.12	-0.07	0.06	0.47	0.05	-0.03	0.28	-0.04	-0.18	-0.29	-0.14	1.13	0.03	0.4	-0.4	-0.63	0.98	1.14	1.07	1.07	1.02	0.71	0.25	-0.44	-0.64	-0.18	-0.4	0	-0.61	-0.33	-0.13	1.47	0	0.2	0.05	0.11
ML1045	-0.66	-0.29	0	-0.15	-0.21	-0.11	-0.38	-0.1	0.45	0.01	0.07	0.09	0.02	0.02	0.12	-0.14	0.79	0.77	0.62	1.07	0.9	0.39	0.52	0.3	0.71	0.75	0.37	0.12	-0.1	0.83	1.2	0.3	0.86	1.72	1.06	0.59	-0.04	0.05	0.34	0.37	0.39	-0.7	-0.22	0.67	1.75	1.06	0.9	0.72	1.15
ML1051	-0.34	0.33	0.46	0.3	0.22	0.21	0	0.76	0.02	-0.21	-0.59	-0.16	-0.5	-0.5	-0.09	-0.12	-0.03	0.5	0.44	0.63	0.82	0.85	0.41	0.76	0.21	0.43	0.29	-0.66	-1.03	-0.16	-0.14	-0.05	0.22	-1.42	-0.65	-0.72	-0.32	-0.52	-0.36	0.21	-0.9	-0.16	0.05	-0.42	0.31	0.06	0.17	0.13	0.12
ML1052	0.34	-0.09	-0.05	0	0.31	0.32	0.39	0.37	-0.17	0.14	-0.01	-0.14	0.08	-0.08	-0.12	0.06	0.01	0.31	0.14	0	0.21	0.12	0.37	-0.05	-0.63	0.19	0.03	-0.64	-0.64	-0.54	-0.55	-0.71	-0.54	-0.52	-0.24	-0.51	0.19	-0.2	0.36	0.47	-0.5	0.08	0.05	0.19	1.12	0.11	-0.03	0.38	0.62
ML1053	-0.31	-0.29	0.96	0.67	0.31	-0.08	0.52	-0.08	0.57	-0.04	0.11	0	-0.29	-0.38	0.4	0	5.03	-1.98	-2.31	-2.32	-3	-2.31	-2.5	-1.64	-1.1	-0.67	2.03	0.45	1.85	1.46	0.31	0.65	0.8	0.81	2.5	1.41	0.11	0.35	-0.86	-0.09	1.05	0	0	-1.92	-1.18	-2.09	-2.16	-1.85	-1.85
ML1057	-0.02	-0.09	-0.01	0.01	0.12	-0.26	-0.1	0.16	0.15	-0.17	0.66	0.24	-0.08	0.11	0	-0.09	0.55	0.45	0.11	-0.31	0	0.21	0.21	-0.14	-0.48	-0.17	0.4	-0.04	-0.07	0.35	0.35	0.06	0.21	0.82	0.68	0.38	0.18	0.32	0.64	0.48	-0.14	-0.83	-0.85	-0.03	0.31	-0.37	-0.28	0.05	-0.08
ML1058	0.14	-0.36	0	0.17	-0.33	0.12	0.34	-0.51	-0.44	0.45	0.23	0.31	-0.03	-0.03	-0.19	0	0.36	-0.83	-0.85	-0.64	-0.79	-0.67	-0.73	-0.84	-1.58	-1.06	0.52	-0.36	-0.54	0.57	0.54	0.39	0.56	0.01	1	0.46	-0.92	-0.33	-0.49	-0.69	-0.2	0.63	0.57	-0.65	-0.64	-1.28	-1.27	-0.8	-0.39
ML1059	-0.82	0.21	-0.01	-0.09	0.09	0.19	0.14	-0.19	0.74	-0.03	-0.13	0.36	-0.54	0	1.45	-0.04	0.49	0.23	0.01	-0.12	0.71	0.54	0.21	-0.1	-0.46	-0.09	0.22	0.57	0.12	0.11	0.11	0.58	0.13	0.11	1.31	0.98	-0.27	-0.44	-0.38	-0.27	0.25	0.28	0.09	0.36	0.71	0.01	0.11	1.09	0.04
ML1061	0.23	-0.19	0.1	-0.13	-0.13	-0.06	-0.12	0.09	0.42	0	0.42	0.14	0.32	-0.14	-0.22	-0.04	-0.28	1.14	1.09	0.35	0.63	1.02	0.57	0.81	0.22	0.68	0.27	0.17	-0.12	-0.61	-0.34	-0.15	-0.05	-0.84	-0.34	0.16	-0.26	-0.11	0.52	0.25	0.14	0.31	0.15	0.57	0.87	0.42	0.56	0.56	0.64
ML1063	0.49	0.4	0.1	0	0.55	0.39	0.23	0.34	-0.57	-0.18	-0.69	-1.11	-0.51	-0.28	-0.95	0.02	0.32	-0.79	-1.25	-1.55	-1.38	-0.53	-0.69	-0.93	-1.8	-1.04	0.25	0.19	-0.16	-0.03	-0.11	0	-0.14	-0.9	-0.96	-0.72	-0.24	-0.33	-0.45	-1.17	-1.08	-0.54	-0.44	-1.42	-1.8	-2.08	-1.99	-1.02	-1.17
ML1064	-0.11	0.08	0	-0.2	-0.23	-0.58	-0.34	-0.04	0.91	0.34	0.17	1.23	-0.17	0.16	0.79	-0.07	0.46	0.25	0.4	0.01	0.29	0.31	0.19	0.45	0.12	0.26	0.31	-0.1	2.3	0.04	-0.08	-0.42	-0.15	0.54	0.55	-0.08	0.29	-0.18	0.23	0.06	0.19	-0.01	0.21	-0.07	1.96	1.17	0.99	0.4	0.6
ML1065	-0.96	-0.37	-0.71	0	0.28	-0.4	-0.35	-0.32	0.65	0.52	1.04	1.27	-0.1	0.54	0.39	-0.18	0.92	0.82	0.02	-0.03	-0.31	-0.08	-0.7	0.44	0.08	-2.23	0.64	0.42	0.45	1.69	1.35	1.29	1.51	1.89	1.64	1.21	0.13	0.36	0.64	0.52	-0.25	-0.18	-0.54	-2.23	1.58	0.38	0.54	-2	-1.83
ML1066	-1.03	0.01	-0.69	-0.33	0.54	0.39	-0.17	0.48	0.21	0.01	-0.13	-0.04	-0.29	0.13	0	0.06	0.35	0	-0.55	0.28	0.14	0.51	0.71	0.52	-0.07	0.25	0.69	-0.31	-0.5	0.78	0.62	0.51	0.79	0.62	0.78	0	-0.04	0.24	0.05	0	-0.02	-0.47	-0.48	-0.32	0.63	0.22	0.09	-0.24	-0.19
ML1067	0.08	-0.05	-0.3	0.25	0	-0.25	0.09	-0.09	0.19	0.49	-0.12	-0.06	0.06	0.63	-0.06	-0.01	0.05	0.75	0.82	0.8	1.23	1	1.09	1	1.16	0.58	0.4	0.48	0.13	0.28	0.2	0	0.13	0.3	-0.03	0.75	0.5	0.29	0.48	0.69	0.12	-1.13	-0.46	1.05	1.33	1.04	0.85	0.77	0.39
ML1069	0.15	0.05	-0.41	0.24	-0.23	0.1	-0.08	0.38	0	0.14	-0.1	-0.03	-0.01	0.04	-0.29	0.05	0.42	-0.14	-0.53	0.21	-0.39	-0.43	-0.24	-0.21	-0.1	-0.04	-0.14	0.27	-0.12	0.6	0.45	0.4	0.42	0.22	0.44	0.09	-0.08	-0.07	0.26	-0.14	-0.23	-0.09	-0.2	-0.14	0.57	-0.17	0.16	-0.12	-0.4
ML1070	-0.03	0.4	-0.19	-0.25	0.05	-0.22	0	0.11	0.39	0.17	-0.15	0.1	-0.04	-0.21	0.57	-0.01	1.3	0.2	-1.28	0.29	-0.25	0.84	0.48	0.29	4.29	0.25	0.29	0.31	0.66	1.06	0.98	0.5	0.47	1.31	0.77	0.87	0.23	-0.08	0.08	-0.23	0.59	-0.22	-0.19	-1.34	1.91	-1.27	-1.3	0.48	0.52
ML1075	0.03	0.06	-0.47	-0.08	0.24	0.23	-0.16	0.33	-0.11	-0.07	0.02	-0.26	-0.18	0	0	0.01	-0.05	0.78	0.9	0.74	1.09	0.91	0.82	0.75	0.18	0.46	-0.05	-0.17	-0.36	0.12	0.13	-0.08	0.09	-0.37	-0.15	-0.08	-0.15	0.05	0.24	0.23	-0.13	0.41	-0.34	0.42	0.85	0.6	0.42	0.55	0.67
ML1076	-0.14	-0.37	-0.28	0	-0.21	0.01	-0.1	0.17	0	0.1	0.26	-0.09	0.07	0.06	-0.12	0.04	0.8	1.09	1.47	1.22	1.29	0.74	1.03	1.04	0.73	1.11	0.24	0.37	0.28	0.34	0.25	0.2	0.24	0.25	0.48	0.45	0.25	0.1	0.37	0.25	0.47	-0.86	-0.2	1.32	2.62	1.23	0.97	1.05	1.35
ML1077	-0.35	0.13	0	0.2	-0.49	-0.34	-0.53	-0.35	0.54	-0.1	-0.04	0.34	0.38	0.42	0.06	0.08	0.66	0.97	0.74	1	0.78	0.25	0.04	1.11	1.85	0.4	0.07	0.42	0.82	0.01	0.11	-0.05	-0.11	0.5	0.63	0.27	0.83	-0.06	0.16	0.12	0.49	0.33	0.66	1.24	1.56	1.02	1.72	0.74	1.03
ML1078	0.05	-0.09	-0.37	-0.22	0.04	0.08	0.11	0.16	-0.23	0	0.18	-0.16	0.02	-0.08	-0.07	-0.09	-0.47	0.58	0.85	0.49	0.68	0.57	0.8	0.46	-0.06	0.44	-0.36	-0.37	-0.74	-0.54	-0.47	-0.28	-0.22	-0.8	-0.3	-0.15	-0.05	0.21	0.36	0.36	0.11	-0.09	-0.02	0.45	0.51	0.2	0.5	0.71	0.63
ML1079	0	-0.24	-2.12	0.51	-0.27	-0.25	-0.28	0.16	0.54	0.37	-0.05	0.56	0.03	0.07	-1.87	-0.03	-1.03	0.95	1.23	1.49	1.27	1.3	0.94	-0.7	2.15	0.81	0.47	0.29	-1.62	0.56	0.46	0.05	0.19	0.78	-1.08	1.04	0.41	0.39	0.57	0.5	0.49	-0.8	-0.04	1.83	3.64	0.22	1.89	1.1	1.85
ML1080	-0.29	-0.05	0.01	-0.2	0.41	0.4	0.07	0.28	-0.13	-0.39	-0.28	0	-0.22	0.08	0.03	0	-0.15	-0.44	-0.12	-0.61	-0.17	-0.21	0.03	-0.39	-0.89	0.01	0.21	0.05	-0.2	0.33	0.33	0.29	0.3	0.55	0.31	0.47	0.46	0.48	0.37	0.1	0.35	-0.35	-0.21	-0.45	-0.21	-0.73	-0.51	-0.43	-0.49
ML1086	0	0.12	0.19	-0.34	0.46	0.47	0.22	0.75	-0.08	0.27	-0.19	-0.22	-0.23	-0.11	-0.31	-0.02	-0.39	-0.26	-0.48	-0.27	-0.03	0.04	0.26	-0.1	-0.74	-0.53	-0.44	-0.89	-1.18	-0.49	-0.52	-0.08	0	-0.75	-0.83	-0.34	-0.34	-0.19	-0.34	-0.33	-0.43	-0.19	-0.15	-0.94	-0.63	-0.63	-0.63	-0.4	-0.26
ML1087	-0.45	-0.26	-0.52	-0.26	0.13	-0.07	0.01	-0.06	0.55	0.05	0	0.8	0.7	-0.01	0.03	-0.1	0.65	-0.64	-0.8	-1.16	-0.89	-0.14	-0.5	-0.69	-1.08	-1.13	0.1	0.05	0.43	0.76	0.78	0.7	0.73	1.58	1.3	0.63	0.33	0.45	0.39	0.08	0.77	0.35	0.09	-0.64	-1.62	-1.46	-1.25	-0.32	-1.13
ML1088	0	-0.06	0.32	0.02	-0.07	0.12	-0.15	0.35	0.17	-0.33	-0.03	0.22	0.19	0	-0.25	0.04	-0.15	0.78	0.6	0.9	0.85	0.58	0.61	0.73	0.42	0.6	-0.02	0.22	-0.05	0.16	0.19	0.06	0.21	-0.22	0.26	0.44	0.15	0.39	0.47	0.23	0.06	-0.08	0.23	0.37	1.6	0.44	1.21	0.56	0.44
ML1089	0.67	-0.09	0.19	0	-0.46	0.34	0.32	0.52	0.01	0.14	-0.14	-0.14	-0.2	-0.07	-0.1	0.02	0.03	0.87	0.62	0.14	0.74	0.46	0.79	0.47	-0.12	0.25	-0.37	-0.35	0.14	-0.63	-0.65	-0.2	0.02	-1.09	-0.5	-0.66	-0.7	-0.52	-1.26	-0.4	-0.22	0.11	0.18	0.15	0.19	0.08	0.06	0.42	0.57
ML1090	0.02	0.13	-0.46	-0.04	0.32	0.2	0.03	0.26	-0.14	-0.24	-0.18	-0.4	-0.26	0.11	0	0	-0.06	-0.65	-0.54	-1.07	-0.48	-0.38	-0.23	-0.62	-0.79	-0.26	-0.28	0.07	-0.03	-0.08	-0.14	-0.15	-0.09	-0.38	-0.97	-0.52	-0.13	-0.11	0.18	0.77	-0.13	1.27	0.06	-0.52	-0.96	-0.83	-0.71	-0.74	-0.87
ML1091	0.13	-0.01	-0.2	0.29	0.05	0	-0.16	0.28	0.03	-0.16	-0.32	-0.23	0.13	0.05	-0.27	-0.1	0.08	0.51	0.43	0.29	0.17	0.18	0.39	0.35	0.2	0.19	0.1	0.28	0.05	0.33	0.44	0.13	0	0.16	-0.06	0.11	0.24	0.41	0.53	0.23	-0.19	-0.05	-0.32	0.25	2.5	0.34	0.65	0.35	0.66
ML1093	-0.82	0.16	0.64	-0.03	-0.32	-0.65	-0.42	-0.47	0.24	0	0.54	0.69	-0.24	0.54	0.26	0.18	1.47	0.61	0.43	0.89	0.15	0.59	0.25	1.12	0.5	1.08	0.77	2.23	1.99	0.74	0.69	0.52	0.11	1.54	1.48	1.45	-0.03	0.15	0.04	0.34	1.19	0.7	0.21	1.08	0.93	0.67	0.88	1.28	0.83
ML1094	0.59	-0.03	-0.46	0.12	-0.08	0.01	0.43	-0.1	-0.24	0	0.08	-0.19	0.71	0.15	-0.55	-0.01	-0.53	0.59	0.62	0.06	0.43	0.22	0.19	-0.12	-0.18	-0.22	-0.15	0.63	-0.23	-0.79	-0.76	-0.36	-0.35	-0.7	-0.72	-0.16	1.32	1.02	0.7	0.24	-0.12	0.11	0.37	0.14	0.99	-0.27	-0.17	0.28	0.33
ML1095	0.7	-0.01	-0.54	0.29	0.21	0.04	0.4	0	-0.16	0.16	-0.14	-0.17	0.47	-0.02	-0.25	-0.02	-0.9	0.2	0.25	-0.01	0.19	0	0.01	-0.04	0.52	-0.36	-0.23	-0.29	-0.44	-0.69	-0.78	-0.59	-0.59	-0.55	-0.76	-0.54	0.11	0.07	0.05	0.16	-0.36	-0.09	0.01	0.28	0.98	0.58	0.49	0.17	0.22
ML1096	-0.7	0.21	-1.88	-0.35	-0.16	-0.13	-0.36	0.19	0.41	-0.04	0	0.11	0.37	0.12	0.31	0	1.25	1.28	0.97	1.55	1.37	0.81	0.96	1.29	1.22	0.87	0.64	0.14	0.59	0.95	0.97	0.51	0.49	1.17	0.89	0.61	0.21	0.38	0.44	0.34	0.27	-0.01	-0.19	1.66	2.42	1.66	1.95	1.55	2.13
ML1098	1.23	0.3	0.8	-0.32	0.29	0	0.46	-0.13	-0.4	0.08	-0.44	-0.62	-0.35	0.03	-0.03	0.08	1.45	0.3	-0.02	0.31	0.34	0.93	0.87	0.42	0.05	0.36	1.41	1.28	0.75	1.14	1.1	1.37	1.43	0.57	0.64	0.45	0.66	0.63	0.17	0.01	0.73	0.46	0.35	-0.28	-0.88	-0.68	-0.41	0.34	0.09
ML1099	-0.07	0.2	-0.25	0.02	0.29	-0.51	0.1	0.03	-0.13	0.17	-0.37	0.21	-0.12	0	-0.62	0.07	-0.29	-0.36	-0.33	-0.36	0.13	-0.31	-0.54	-0.29	0.06	0.16	-0.25	-0.66	-0.46	-0.97	-0.76	-0.75	-0.64	-0.59	-0.08	-0.54	0.29	-0.75	0.12	0.82	-0.8	1.17	0.46	0.68	0.91	0.09	0.12	-0.18	0.07
ML1101	-0.41	-0.31	-0.43	-0.05	0.19	0	-0.08	0.37	0.05	0.18	0.1	-0.03	0.04	0.05	-0.09	-0.05	0.93	0.3	0.7	0.56	0.8	0.82	0.79	0.55	0.25	0.53	0.7	0.3	0.34	1.24	1.24	0.6	0.77	1.15	1.23	0.83	0.4	0.66	0.35	0.22	0.05	-0.03	0.21	0.54	2.15	1.14	1.11	0.51	0.74
ML1103	-0.55	-0.49	0.1	0	-0.28	-0.32	-0.39	-0.12	0.81	0.28	-0.07	0.13	0.83	0.41	0.85	-0.01	0.23	0.35	0.52	0.71	1.05	0.47	0.63	0.44	0.77	1.31	0.01	0.38	0.56	0.18	0.16	-0.16	-0.03	0.15	0.38	0.21	0.77	0	0.32	0.59	0.19	0.16	0	0.51	0.41	0.77	0.54	0.84	1.09
ML1105	0.17	0.07	-0.38	0.27	-0.15	0.15	-0.05	0	-0.2	0.32	0.31	0.02	0	-0.06	-0.11	0.03	-0.87	0.14	-0.11	-0.09	-0.34	-0.12	0.01	-0.33	-0.71	-0.55	-0.13	-0.96	-1.36	-0.72	-0.66	-0.44	-0.22	-1.02	-0.64	-1.03	-1.09	-0.86	-0.41	-0.5	-0.32	-0.36	0.19	-0.6	0.06	-0.48	-0.42	-0.27	-0.08
ML1106	-0.5	-0.15	-0.55	-0.67	-0.09	-0.08	-0.39	0.17	0.31	0.11	0.25	0.21	0.24	0	0.08	0.18	-1.09	0.34	0.56	0.48	0.3	0.02	0.18	0.3	0.76	0.16	-0.58	-0.27	-0.54	-0.68	-0.81	-0.59	-0.43	-1	-1.05	-0.51	-0.23	-0.27	0.25	0.2	-0.05	0.31	1.48	0.63	0.69	0.75	0.92	0.31	0.08
ML1113	-0.18	0	-0.16	-0.44	0.51	0.37	-0.11	0.55	0.24	0.17	-0.3	0.15	-0.05	0.01	-0.04	-0.02	0.2	0.16	-0.08	-0.05	-0.15	0.52	0.19	0.12	-0.45	-0.07	0.18	-0.26	-0.33	-0.02	-0.15	-0.06	-0.01	0.07	0.04	-0.12	-0.22	-0.3	0.53	0.33	0.12	-0.27	-0.21	-0.17	-0.08	-0.5	-0.61	-0.15	-0.13
ML1114	-0.34	0.15	-0.17	0.05	-0.15	0.33	0.32	0.58	0.02	-0.4	-0.03	-0.04	0.33	-0.35	0	0.04	0.7	0.06	0.55	0.32	-0.1	0.79	-0.03	0.52	0.47	0.39	-0.6	-0.58	-0.48	-0.98	-0.87	-0.28	-0.72	0.58	1.24	-0.1	-0.3	-0.73	-0.16	-0.32	-0.05	0.45	0.19	0.71	0.01	0.55	0.54	0.21	0.25
ML1115	-0.14	-0.91	-0.51	-0.92	0.09	0	0.07	0.01	-0.12	0.08	0	0.07	-0.03	0.14	-0.02	-0.04	0.31	-0.59	-0.62	-0.9	-0.81	-0.61	-0.84	-0.32	-0.46	-0.58	0.45	-0.47	-0.02	0.14	0.04	0.11	0.14	0.23	0.34	-0.3	0.13	0.28	-0.26	-0.32	0.16	-0.39	-0.33	0.04	-0.52	-0.05	0.18	-0.36	-0.01
ML1116	0.54	0	-0.03	0.08	0.32	0.4	0.01	0.54	-0.35	0	-0.65	-0.16	-0.43	-0.46	0.05	0.14	0.85	0.2	0.16	0.76	0.24	0.79	0.82	0.13	-0.15	0.25	0.33	0.27	-0.12	0.38	0.29	0.12	0.12	0.47	1.42	0.23	0.11	0.05	-0.2	0.08	-0.26	0.16	-0.14	0.34	1.07	0.65	1.47	0.68	1.02
ML1117	-2.49	0	-0.47	0.65	0.22	-0.25	-3.46	0.62	-0.39	1.06	0.44	0.17	-0.74	-1.04	0.03	-0.03	0.85	-0.77	-1.1	-1.09	-0.79	-0.83	-0.68	-0.99	-1.67	-1.52	0.91	1.2	0.7	0.68	0.58	-2.68	-2.53	-0.2	0.22	-0.93	-1.03	-1.07	-1.1	-1.19	0.19	-0.42	-0.41	-1.76	-2.26	-1.97	-1.82	-1.16	-1.06
ML1119	-0.12	-0.17	0.38	-0.18	0	0	-0.23	0.38	0.34	0.55	0.22	-0.06	0.04	-0.08	0.24	-0.02	-0.35	1.24	1.58	1.47	1.57	0.96	1.22	1.31	1.27	1.2	0.24	-0.37	-0.63	-0.68	-0.66	-0.52	-0.15	-0.47	-0.25	-0.13	-0.13	-0.4	-0.01	-0.02	0.21	0.32	0.25	0.81	2.42	1.13	1.53	0.75	1.44
ML1120	-0.16	-0.31	-0.68	-0.36	0.06	0.04	0.03	-0.05	-0.09	0.37	0.17	-0.1	0	0.37	0.23	0.02	0.32	-0.31	-0.27	-0.47	-0.26	0.05	0.09	-0.08	-0.54	-0.36	0.28	0.3	0.15	0.3	0.35	0.55	0.68	0.69	0.34	0.55	0.18	0.3	0.15	0.1	0.47	0.62	0.57	-0.58	-1.44	-0.88	-0.86	-0.08	-0.42
ML1121	0.43	0	0.16	-0.11	0.21	0.53	0.38	0.48	-0.66	0	-0.18	-0.54	-0.37	-0.24	-0.44	-0.11	-0.54	0.22	0.15	-0.14	0.12	-0.06	0.36	0.18	-0.32	0.03	-0.84	-0.92	-0.83	-0.3	-0.37	-0.79	-0.58	-1.15	-0.92	-1.04	-1.02	-0.79	-0.47	-0.7	-0.62	-0.18	-0.23	-0.51	0.91	-0.16	-0.21	0.17	0.1
ML1122	-0.46	0.18	-0.46	-0.2	0.23	-0.04	-0.32	0.39	0.55	-0.03	0	0.03	0.18	-0.29	0.47	0	0.8	0.04	0.21	0.03	0.5	0.08	0.05	-0.22	0.91	0.26	0.29	1.25	1.48	1.15	0.74	0.39	0.46	0.98	0.49	0.4	0.78	0.88	0.18	0.08	0.04	0	-0.08	0.11	0.53	0.29	0.72	0.24	0.17
ML1123	0	0.18	-0.19	-0.12	0.48	0.43	0.2	0.5	0.08	-0.11	-0.23	-0.16	-0.46	0.24	-0.06	0.03	0.04	-0.06	-0.22	-0.21	0.11	-0.17	0.33	0.18	-0.69	0.4	-0.18	-0.2	-0.38	0.2	0.24	0.16	0.22	0.06	-0.43	-0.33	-0.56	-0.29	-0.08	-0.29	-0.24	0.07	0.18	-0.03	-0.88	-0.26	0.09	-0.4	0.39
ML1124	-0.17	0.12	-0.34	0.44	0.07	0.37	0	0.83	-0.26	0	0.21	0.56	-0.33	-0.13	-0.26	-0.1	-0.23	-0.34	-0.17	0.15	-0.26	0.18	0.26	-0.1	-0.56	0.36	-0.07	-0.34	-0.62	0.81	0.73	0.11	0.28	0.11	-0.62	-0.34	0.37	0.63	0.54	0.43	0.11	-0.54	-0.29	-0.42	-0.38	-0.54	-0.3	0.02	-0.2
ML1127	-0.35	0	-0.72	0.08	1	0.24	0.43	0.83	0.49	-0.49	-0.34	-0.27	-0.14	-0.22	0.5	-0.06	0.34	-0.53	-0.94	-1.33	-2.08	-0.27	-0.21	-0.39	-0.35	-0.58	0.4	-0.4	-0.55	0.9	0.91	0.34	0.51	0.28	-0.2	-0.43	0.4	0.6	0.85	0.7	0.17	0.17	0.04	-0.88	-1.43	-0.8	-1	-1.45	-1.52
ML1128	-0.13	0.14	0.18	-0.33	0.1	0	-0.2	-0.03	0.54	-0.38	0.48	-0.07	-0.19	0.04	0.61	0.01	0.64	1.47	1.63	2.35	1.77	0.64	0.78	2.43	1.98	2.78	0.53	0.1	0.26	0.59	0.55	0.07	0.24	0.78	0.61	0.42	0.55	0.57	-0.02	0.46	0.65	0.24	0.14	2.17	1.93	2.31	2.63	1.08	1.54
ML1129	0	-0.25	0.24	-0.62	0.62	-0.33	-0.29	-0.15	1.43	-0.63	-0.13	0.04	1.31	0.58	0.28	-0.06	-0.14	0.01	0.25	-0.24	0.11	0.58	0.53	0.34	0.54	0.92	0.49	0.78	2.18	0.55	0.4	0.49	-0.29	1.17	-0.09	0.31	1	1.09	-0.21	0.8	0.35	-0.21	-0.18	0.2	0.09	-0.16	0.5	0.15	-0.11
ML1130	-0.19	-0.24	-0.33	-0.04	0.05	-0.04	0	0.28	0.16	0.01	0.11	-0.05	-0.11	0.09	0.2	0.05	0.07	0.59	0.88	0.97	0.74	0.83	0.7	0.75	0.97	0.45	0.22	0.23	-0.09	0.72	0.17	0.23	0.67	0.58	0.53	0.57	0.46	0.32	0.32	0.38	0.1	0.34	0	0.77	2.11	0.93	0.94	1.03	0.75
ML1131	-0.05	0.08	-0.01	0.19	0.05	0	-0.07	-0.4	-0.2	-0.19	0.53	0.39	0.01	0.18	-0.02	-0.02	-0.61	0.16	0.18	0.09	0.12	0.29	0.09	0.35	-0.29	0.16	-0.29	-0.73	-0.55	-0.35	-0.32	-0.1	0.05	-0.37	-0.38	-0.2	-0.41	-0.29	-0.14	-0.27	0.24	0.4	0.3	0.3	0.97	0.19	-0.03	0.4	0.05
ML1132	0.02	-0.15	-0.24	0.15	0.12	0.01	-0.47	0.08	0.12	-0.39	-0.36	-0.18	0	0.16	-0.25	0.05	0.62	0.38	0.08	-0.04	0.04	0.65	0.7	0.46	-0.17	0.07	0.75	0.7	0.43	0.94	1.02	0.66	0.57	0.47	0.39	0.8	-0.27	0.4	0.64	0.54	0.09	-0.01	-0.07	0.07	0.64	-0.04	-0.08	0.25	-0.05
ML1133	-0.18	0.95	0	-0.92	-1.12	1.02	-1.28	-1.47	-0.66	0.55	0.74	0.64	-0.83	1.13	1.11	-0.12	1.44	-0.82	-0.23	0.3	0.51	0.25	0.06	-0.16	0.4	0.21	-0.85	1.3	1.07	0.7	0.5	1.19	0.45	0.88	-0.04	0.18	0.04	-0.33	0.41	-0.09	1.36	0.14	0.34	-0.56	-0.41	0.26	-0.46	0.19	0.5
ML1134	0.05	-0.41	-0.17	0.33	-0.37	0	0.1	-0.47	-0.16	0.16	0.2	0.47	0.05	-0.36	-0.17	0.02	-0.26	-0.62	-0.8	-0.63	-0.48	-0.26	-0.15	-0.96	-1.08	-0.68	-0.1	-0.21	0.11	0.16	0.2	0.34	0.27	-0.35	-0.03	-0.43	-0.78	-0.68	-0.24	0.13	-0.21	-0.4	-0.19	-0.57	-0.44	-0.85	-0.98	-0.43	-0.75
ML1135	-0.19	-0.15	-0.65	-0.23	0.24	0.08	-0.19	0.43	0.02	0.08	-0.04	0.08	0	0.17	-0.14	-0.04	0.12	0.42	0.46	0.26	0.42	0.46	0.41	0.25	-0.18	0.29	0.18	-0.12	-0.58	0.34	0.3	0.33	0.35	0.53	0.34	0.22	0.38	0.42	0.76	0.64	0.31	-0.45	-0.17	0.08	1.45	0.14	0.47	0.34	0.32
ML1136	-0.71	-0.04	0.49	0.08	-0.46	-0.17	-0.74	-0.36	0.86	-0.03	0.77	0.68	0	0.22	1.03	0.05	2.1	0.08	0	0.27	0.13	-0.28	-0.29	-0.15	2.85	-0.48	0.64	-0.1	0.55	0.23	0.26	0.02	-0.08	0.47	1.19	1.01	-0.04	-0.03	-0.31	-0.16	0.51	-0.58	-0.41	0.44	2.24	-1.24	0.64	-0.05	0.56
ML1137	-0.3	-0.41	-0.66	0	-0.07	0.06	-0.17	0.14	-0.08	0.28	0.47	0.2	-0.18	0.17	0.42	-0.04	0.38	0.55	0.62	0.95	0.6	0.92	0.63	0.74	0.58	0.6	0.17	-0.42	0.14	0.45	0.39	0.19	0.31	0.6	0.52	0.22	-0.29	-0.04	0.46	0.2	0.42	-0.13	-0.19	1.09	2.17	0.88	1.16	0.6	0.84
ML1138	-0.52	1.13	1.01	0.41	-0.46	-0.29	-0.5	-0.25	0.93	-0.34	1	-0.12	0	0.22	0.96	0.1	0.12	0.14	0	-0.48	0.08	0.36	0.41	-0.12	-0.43	0.49	0.02	-0.27	0.19	0.1	-0.16	-0.12	-0.25	0.1	0.12	-0.43	-0.3	-0.12	-0.27	-0.2	0.69	-0.33	0.23	-0.02	0.76	-0.32	-0.25	0.01	-0.24
ML1139	0.3	0.02	-0.1	-0.14	0.27	0.21	0.1	0.43	-0.11	-0.07	0.03	-0.08	-0.01	0	-0.09	0.06	-0.45	0.25	-0.11	-0.09	-0.06	0.01	0.15	-0.07	-0.55	-0.82	-0.27	-0.32	-0.55	-0.1	-0.1	-0.14	-0.13	-0.62	-0.24	-0.13	-0.35	-0.08	-0.03	-0.42	-0.2	-0.18	0.33	-0.52	-0.38	-0.43	-0.26	-0.14	-0.08
ML1140	-0.05	0	0.25	-0.01	0.33	1.01	0.02	0.63	-0.08	0.57	-0.19	-0.28	-0.57	0.3	-0.01	0.08	1.53	0.44	0.55	0.52	0.56	0.9	1.01	0.98	0.29	1.08	0.37	0.53	0.69	0.36	0.48	0.54	0.61	0.56	0.03	-0.35	-0.33	-0.53	-0.36	-0.21	0.34	0.69	0.07	0.04	0.01	0.26	0.28	0.26	0.79
ML1141	0.22	-0.39	-0.39	0.44	0.66	-0.13	0.24	0.33	0	-0.46	-0.38	0.13	0.24	-0.17	-0.45	-0.2	-0.18	1.13	1.69	0.94	0.24	0.79	0.58	0.67	0.73	0.5	-0.04	0.11	-0.37	0.35	0.42	-0.14	-0.14	-0.35	-0.24	-0.09	0.65	0.76	0.33	0.16	-0.66	-0.74	-0.13	0.86	0.8	0.38	0.66	0.69	0.21
ML1142	-0.09	-0.54	-0.68	1.05	-0.53	-0.16	0	-0.1	0.13	0.11	0.41	0.06	0.07	0.17	-0.12	-0.04	0.54	0.73	0.79	0.86	0.42	0.63	0.12	0.74	0.85	1.01	0.59	0.77	2.09	0.6	0.66	-0.16	-0.11	0.72	0.24	0.1	-0.15	0.24	0.37	0.27	0.22	-0.09	0.05	1.13	1.97	0.4	0.82	1.5	0.83
ML1143	-0.51	-0.03	0.19	-0.28	-0.05	0.2	-0.12	-0.02	0.16	0.2	0.19	0	-0.22	0.22	0.07	-0.02	-0.31	0.42	0.34	0.78	0.62	1.58	1.43	1.07	0.85	0.49	0.65	-1.09	-0.72	0.06	0.09	0.11	0.27	0.05	0.66	0.42	-0.34	-0.39	-0.46	0.19	-0.13	-0.03	0.05	0.27	-0.11	0.71	0.42	0.81	0.6
ML1144	-0.08	-0.28	-0.06	0.51	0.59	0	0.13	0.18	0.37	-0.27	-0.47	0.06	-0.14	-0.01	0.48	0.07	1.51	0.07	-0.06	-0.09	0.41	-0.55	-0.44	0.04	1.01	-0.01	1.01	1.29	0.92	0.97	0.98	1.01	0.91	1.37	0.87	0.91	0.79	0.36	0.42	-0.02	-0.26	-0.23	-0.2	-0.16	0.72	0.08	0.17	0.49	0.31
ML1145	-0.32	-0.36	-0.65	0.12	-0.22	-0.15	-0.17	0.68	0.41	0.08	0	0.14	-0.1	0.35	0.42	-0.04	0.41	-0.14	-0.3	-0.22	-0.11	-0.12	-0.06	0.36	0.13	-0.3	0.44	1.49	1.69	1.35	0.9	0.12	0.28	0.6	0.37	0	-0.12	0.23	0.37	0.06	0.13	-0.42	-0.14	0.58	1.23	-0.12	0.18	-0.11	-0.03
ML1146	0.38	-0.63	0	0.02	-0.52	-0.04	0.26	-0.44	0.22	-0.41	-0.1	-0.48	1.28	0.06	0.6	-0.04	0.27	0.13	0.29	0.21	0.68	0.9	1.2	0.6	-0.28	0.18	0.2	0.92	0.53	0.6	-0.23	0.27	0.17	0.75	0.94	0.38	1.34	0.29	-0.13	0.33	0.88	0.32	0.15	0.71	1.04	-1.52	-1.48	0.72	0.22
ML1147	-0.6	0	-0.34	0.31	-0.14	-0.18	-0.19	-0.03	0.56	0.25	0.15	0.23	0.2	-0.01	0.42	0.17	1.05	0.46	0.52	0.59	0.29	0.51	0.67	0.64	0.85	0.84	0.65	0.35	0.34	0.45	0.42	0.68	0.26	0.75	1.35	0.68	0.22	0.44	0.03	0.01	0.37	0.25	0.07	0.66	1.88	-1.05	0.88	1.15	1.29
ML1148	-0.88	-0.63	0.12	0.22	0.22	-0.6	-0.31	0.03	0	-0.43	0.25	-0.14	-0.38	0.58	0.04	0.05	0.96	0.56	0.82	0.59	1.06	0.4	0.35	0.1	5.57	0.5	0.66	0.94	0.1	1.02	1.11	1.43	0.6	2.08	1.84	1.54	0.54	0.6	0.45	0.57	0.35	0.1	-0.48	-1.84	1.93	-1.25	-1.01	0.57	0.64
ML1149	0.03	-0.07	-0.32	0	-0.04	-0.1	-0.05	-0.26	0.66	0.42	0.18	0.16	0.57	0.47	-0.06	-0.15	0.72	0.77	1.16	0.05	1.01	0.71	0.94	0.72	2.47	0.63	-0.22	0.37	0.44	0.8	1.04	0.04	0.32	1.38	0.38	0.17	1.03	0.44	0.1	0.71	0.28	0.11	0.22	0.88	2.06	0.66	0.86	0.98	0.66
ML1150	-0.63	-0.73	2.54	0.03	-0.66	0	-0.36	-0.14	0.96	0.74	-0.04	1.39	0.66	-0.06	0.68	-0.05	0.5	-0.03	0	0.98	-0.41	-0.48	-0.27	-0.09	1.86	0.47	-0.29	-2.11	-1.17	-3.03	-3.02	-0.89	-0.73	-3.06	-0.2	-0.55	-1.21	-1.29	-0.61	-0.66	-0.11	1.36	0.12	0.69	-0.36	1.54	1.49	-0.48	1.26
ML1151	0.36	0.62	0.04	0	-0.47	-0.54	-0.78	-0.17	0.56	-0.19	0.51	0.82	0.37	-0.03	-0.48	0.35	0.53	-0.29	-0.57	-0.54	-0.5	-0.51	-0.27	-0.23	-1.23	0.26	-0.47	0.67	0.23	0.07	0.05	-0.62	-0.46	0.03	0.23	-0.46	0.62	0.1	0.54	0.33	0.7	-0.18	0	-0.44	-1.11	-0.88	-0.74	-0.73	-0.4
ML1155	0.36	-0.2	0.6	0	0.19	0.74	0.55	0.34	-0.66	0.11	-0.12	-0.28	-0.63	-0.46	-0.08	0.12	0.06	0.7	0.36	0.52	0.62	0.1	0.3	0.34	0.26	0.54	-0.3	-0.41	-0.66	0.41	0.5	-0.46	-0.28	0.72	0.47	-0.07	-0.22	-0.86	-0.43	-0.75	-0.49	-0.37	-0.33	0.25	0.82	0.42	0.53	0.44	0.89
ML1157	-0.25	0.22	0.48	0.01	-0.26	0.25	-0.01	-0.22	0.97	-0.15	0	0.11	-0.1	-0.04	1.6	-0.01	-0.13	-0.08	-0.19	-0.28	-0.19	-0.09	-0.17	-0.16	0.08	-0.66	-0.24	-0.44	0.68	-0.46	-0.85	-0.09	0.07	0.07	-0.02	-0.64	-0.15	-0.42	-0.4	-0.25	1.13	0.38	0	0.02	-0.15	-0.55	0.54	-0.28	-0.03
ML1158	-0.76	-0.14	0.02	-0.13	0.07	0.44	-0.5	-0.19	0.05	0	-0.03	0.62	0.25	-1.69	0.22	-0.02	1.44	-1.17	-1.46	-1.38	-1.61	-0.95	-0.88	-1.18	-1.28	-1.63	0.16	0.1	0.52	1.2	0.64	0.14	0.22	1.35	1.33	-0.75	-0.47	-0.3	-0.77	-0.8	-0.17	-0.16	-0.13	-1.26	-0.81	-1.18	-1.32	-0.63	-1.08
ML1159	-0.45	0.06	0.94	-0.13	-0.03	-0.35	-0.27	-0.32	0.64	-0.16	0.8	0	0.52	0.26	1.84	-0.09	0.54	1	0.82	1.55	1.16	0.86	0.53	1.59	3.13	2.4	0.7	0.56	1.89	1.17	0.61	0.52	0.53	1.21	1.34	1.11	0.74	0.61	0.2	0.63	0.67	0.93	0.2	1.42	1.43	4.43	4.84	1.23	0.77
ML1165	-1.2	-0.28	-0.16	-0.64	0.05	-0.18	-0.41	-0.02	1.15	0.14	0	0.65	0.09	0.32	0.93	-0.01	1.08	-0.66	-0.95	0.22	-0.24	0.89	0.67	0.5	0.33	-0.71	0.55	-0.39	-0.32	1.3	0.91	0.62	0.6	1.97	2.4	1.31	1.51	0.97	0.45	0.94	-0.1	0.68	-0.14	-0.28	-0.25	0.07	-0.18	-0.01	0.2
ML1166	-0.53	-0.59	0.97	0.2	-0.13	-0.41	0.34	-0.59	0.77	0.42	-0.12	0.37	0	-0.01	0.73	0.1	2.69	-0.68	-0.87	-1.83	-0.07	-0.37	-0.47	-0.32	-2.34	-0.39	0.88	1.37	1.67	1.48	1.47	1.08	0.74	1.76	3.54	1.45	1.09	0.3	0	0.52	1.83	0.41	-0.03	-2.07	1.13	-1.56	0.39	-0.36	-0.3
ML1167	-0.16	0.34	-0.14	-0.07	0.35	0.44	0	0.28	-0.05	0.1	-0.13	-0.15	0.13	0.09	-0.07	-0.11	0.84	-0.24	-0.04	0	0.07	-0.13	0.09	0.05	2.73	0.11	0.87	0.61	0.34	1.19	1.16	0.76	0.11	1.14	0.52	0.66	0.09	0.12	-0.07	-0.27	-0.23	-0.32	-0.3	-0.05	1.32	0.59	-1.18	-0.18	0.26
ML1171	0.01	-0.29	-0.49	0.1	-0.22	-0.06	-0.05	-0.18	0.06	0.61	0.41	0.62	0.28	-0.04	0	0.09	-0.61	0.08	0.2	0.85	0.49	0.03	-0.06	0.15	-0.08	-0.09	-0.18	-0.27	-0.54	0.4	0.35	0.11	0.26	-0.02	0.51	0.02	-0.24	-0.23	0.27	-0.12	0.08	-0.66	-0.41	-0.09	0.32	0.41	0.35	0.2	0.13
ML1172	-0.66	0.09	0.06	-0.37	-0.23	0.22	-0.01	0.25	0.16	-0.4	-0.13	0.31	0	0.02	-0.3	0.05	-0.24	0.19	0.55	0.38	0.26	0.25	0.4	0.28	0.51	1.03	-0.25	-0.27	1.51	-0.02	-0.16	0.2	-0.24	-0.23	0.25	0.71	-0.31	-0.25	0.04	0.35	0.05	0.23	-0.21	0.51	1.29	0.25	0.54	0.57	0.43
ML1173	-0.17	-0.39	0.6	-0.11	0.01	-0.18	-0.09	-0.06	0	0.06	0.02	0.02	-0.14	0.01	0.17	0.08	0.34	1	1.3	1.54	0.73	0.88	0.86	1.18	1.65	1.58	-0.08	-0.64	-0.53	0.21	0.09	0.13	0.05	0.81	1.08	-0.01	-0.06	-0.22	0.6	0.68	0.09	-0.03	0.04	1.48	2.44	1.64	1.45	1.7	1.94
ML1174	-0.54	0.02	0.09	-0.57	-0.9	-0.43	0.3	0.64	0	1.05	0.65	-0.24	0.04	-0.17	-0.44	0.25	-0.79	1.49	3.53	4.13	2.1	1.58	2.08	3.72	3.11	0.95	0.15	-0.39	-0.57	-0.61	-0.68	0.24	-0.94	0.08	-0.12	-0.22	0.46	0.52	-1.13	-0.46	0.49	-0.95	-0.62	2.47	-0.47	1.26	1.17	2.72	3.68
ML1175	-0.3	0.88	1.2	-0.13	-0.52	-0.45	0	-0.67	1.41	0.56	0.55	-0.41	0.35	0.28	-0.17	-0.02	1.51	1.22	1.94	1.82	2.24	1.11	0.37	1.62	2.93	1.41	2.19	0.42	2.11	0.13	0.21	0.01	-0.6	0.55	1.42	0.68	0.54	0.29	0	0.13	0.6	0.53	0.26	2.22	1.84	1.48	3.88	1.61	1.24
ML1176	-0.47	0.2	-0.05	-0.26	0.5	-0.1	-0.31	0.76	0.69	0	0.39	-0.04	-0.19	0.1	0.19	-0.03	-0.09	-0.7	-0.35	0.02	-0.46	-0.32	-0.07	-0.4	-1.13	-0.3	-0.21	-0.17	-0.44	-0.29	0.17	0.12	0.27	0.15	-0.35	-0.12	-0.21	0.01	-0.11	-0.5	0.26	0.86	-0.3	-0.94	-0.59	-0.34	-0.37	-0.45	-0.33
ML1177	-1.02	0.5	-2.71	-0.36	0	-0.22	-0.37	0.57	0.69	-0.52	0.11	-0.42	0.72	0.15	1.06	-0.04	0.73	0.73	0.19	0.63	0.65	0.54	0.44	0.56	-1.59	0.11	0.29	-0.05	-1.67	0.39	0.85	0.38	0.1	0.96	0.76	-0.14	0.88	0.73	0.53	0.99	0.42	-0.08	0.03	0.59	1.91	0.84	-0.69	0.76	0.65
ML1180	-1.13	-0.65	-0.37	1.96	3.57	-1.09	1.38	2.73	3.86	-0.45	-0.34	-0.3	2.01	0.8	0	0	-0.38	0.73	0.53	1.08	0.35	0.23	0.15	0.93	0.73	0.74	-0.98	-1.06	-0.66	-0.87	-1.04	-0.71	-1.23	-0.39	-0.16	-0.6	-0.85	-0.52	3.41	2.71	-0.65	0	0	0.74	1.73	1.58	1.5	0.59	0.64
ML1182	2.75	-0.85	1.58	2.42	-0.49	-0.68	2.56	-0.68	0.58	0	0.7	-1.26	0.52	-0.09	-0.94	-0.03	1.89	3.97	3.6	3.31	3.15	3.63	3.82	3.44	2.76	0.7	2.77	2.15	1.7	0.43	0.41	0.51	0.44	-2.79	-0.66	-0.76	-0.03	0.01	-2.2	-1.17	0.66	-0.27	-0.16	2.89	1.71	2.18	1.58	2.77	2.92
ML1186	-0.46	0.4	0.02	0	0.13	-0.13	0.41	0.66	-0.02	0.15	0	-0.04	-0.13	-0.74	0	-0.04	-0.51	-0.63	-0.41	-0.65	-0.47	0	-0.01	-0.66	-0.48	0.04	-0.36	-0.5	-0.29	-0.31	-0.21	-0.05	-0.17	-0.56	-0.5	-0.46	0.13	0.02	-0.64	-0.36	0.13	0.36	0.38	-0.68	0.1	-0.65	-0.83	-0.63	-0.7
ML1188	-0.25	-0.44	-0.15	0	-0.31	-0.18	-0.12	-0.23	0.14	0.28	0.03	0.2	0.25	0.27	0.28	0	0.59	0.13	0	-1.28	-1.12	0.07	0.02	-1.03	3.7	0.26	0.09	0.23	1.31	0.83	0.84	0.3	0.57	1.03	0.64	0.85	0.19	0.55	0.39	0.11	0.63	-0.2	-0.17	-1.43	1.81	-1.04	-1	0.41	-1.22
ML1189	-0.24	-0.21	-0.31	-0.6	0.68	0.15	0.21	0.68	0.04	-0.03	-0.05	0.08	0.29	0	-0.05	0.04	-0.41	-0.35	-0.32	0.01	0.01	-0.26	-0.14	-0.24	-0.39	-0.61	-0.41	-1.07	-1.07	0.09	0.15	0.02	-0.05	0.06	0.12	-0.03	-0.23	-0.29	0.42	0.1	-0.31	0.07	0.03	-0.51	0.86	0.75	0.2	-0.29	0.09
ML1190	0.83	-0.18	0.18	0.09	0	0.44	0.43	0.27	-0.62	0.1	-0.21	-0.18	-0.36	-0.53	-0.59	0	-1.52	-0.14	-0.33	-0.67	-0.43	-0.43	-0.29	-0.61	-1.04	-0.41	-1.36	-0.88	-0.73	-0.58	-1.26	-1.26	-1.24	-0.93	-1.45	-1.58	-1.3	-1.61	-0.51	-0.73	-0.61	-0.48	-0.17	-0.67	-0.11	-0.91	-0.87	-0.18	-0.36
ML1191	-0.29	-0.17	0.07	-0.09	0	-0.03	-0.16	-0.07	0.25	-0.23	0.3	0.35	0.52	0.42	0.1	-0.01	0.44	0.66	0.68	0.39	-0.44	0.1	0.89	0.7	-0.28	0.74	1	0.44	0.2	0.39	0.5	0.22	0.41	0.57	0.61	0.64	0.95	0.13	-0.04	0.69	0.43	0.02	-0.11	0.17	-0.32	0	-0.19	0.55	0.22
ML1192	-0.31	-0.07	0.55	-0.03	0.02	0.2	-0.55	-0.7	0.33	0.34	-0.37	0.38	-0.34	0	0.16	-0.06	0.34	-0.39	-0.5	-0.42	-0.26	-0.14	-0.77	-0.44	-0.6	-0.19	0.27	-0.03	0.25	0.82	0.74	0.72	0.25	0.62	1.07	0.73	-0.16	0.02	-0.41	-0.02	0.13	1.09	-0.13	-1.03	-0.3	-1.07	-1.13	-0.24	-1.29
ML1193	-0.24	0.25	-0.49	-0.28	-0.08	0.08	-0.62	0.35	0.21	-0.14	-0.2	0.13	0.04	0.15	0	0.01	0.06	0.7	0.89	0.98	0.7	0.45	0.55	0.68	1.26	0.99	0.32	0.44	0.27	0.32	0.33	0.12	0.14	0.46	0.15	0.76	0.61	0.28	0.61	0.37	0.49	-0.27	-0.22	0.71	1.58	0.67	0.9	1.07	0.62
ML1195	-0.34	-0.15	-0.22	-0.06	0.1	0.2	0.05	0.02	-0.29	0.08	0.15	0	-0.1	0.11	-0.03	-0.03	-0.44	0.66	0.69	0.51	0.72	0.73	0.78	0.66	0.27	0.06	0.16	-0.38	-0.78	-0.21	0.01	0.4	0.44	0.11	0.12	-0.01	0.21	0.42	0.54	0.53	-0.19	0.26	-0.01	0.16	0.97	0.56	0.53	0.72	0.53
ML1198	-0.08	-0.1	-0.04	0.24	-0.02	0.17	0	-0.01	0.12	0.3	-0.46	0.34	0.07	0.01	-0.12	-0.05	1.6	-0.63	-0.38	0.25	-0.31	-0.05	-0.41	-0.13	-0.92	-0.31	1.34	1.17	0.67	1.85	1.79	1.3	1.36	2.09	1.94	1.25	0.71	0.39	-0.1	-0.19	-0.16	0.52	-0.03	-0.71	0.51	0.78	0.36	0.61	0.04
ML1199	-0.36	-0.34	0.83	-0.27	-1.12	-0.57	-0.71	-0.63	0.97	1.03	0	0.99	1.12	0.08	0.22	-0.04	2.05	-0.83	-0.97	0.69	-0.66	-0.75	-0.72	-0.93	1.15	-0.59	0.32	1.94	1.56	0.63	1.54	-0.13	0.07	2.4	1.86	0.36	0.09	0.31	-0.73	0.28	1.57	-0.12	0.42	1.85	-0.58	0.08	1.57	-0.54	1.66
ML1200	-0.4	-0.1	2.39	1.36	-0.75	-0.37	0	0.66	0.84	-0.54	0	0.84	0.58	0	-0.08	-0.1	1.27	0.73	1.45	1.48	0.77	0.82	0.67	1.44	0.83	1.35	0.42	0.54	0.83	0.53	-0.37	-0.06	-0.25	0.32	0	-0.51	-0.19	-0.14	0	-0.4	0.36	-0.58	-0.17	1.68	0.63	1.07	1.53	0.32	0.28
ML1207	0.14	0.18	0.03	-0.32	-0.62	-0.3	-0.38	-0.77	0.17	-0.13	-0.03	0.21	0	0.33	0.14	0.03	0.27	-0.97	-1.56	-1.45	-0.94	-1.14	-1.15	-1.56	-1.18	-0.37	-0.43	0.21	1.46	0.53	0.08	0.18	-0.27	0.07	0.27	0.29	0.08	0.3	-0.04	0.46	0.85	0.18	0.04	-1.39	-1.53	-1.23	-1.72	-1.28	-1.5
ML1209	-0.1	-0.35	-0.19	0.02	0.16	0.02	0	0.22	0.28	-0.06	0	-0.03	-0.03	-0.11	0.18	-0.03	0.34	0.29	0.47	0.49	0.36	0.03	0	0.58	0.54	0.29	0.18	-0.52	0.12	0.03	-0.11	0.02	0.01	0.08	0.02	-0.01	-0.17	-0.17	0.28	0.14	-0.06	-0.25	0.04	0.79	0.76	0.31	0.58	0.43	0.76
ML1210	0.05	-0.18	-0.35	0	0.13	0.06	0.17	-0.06	-0.13	0.13	-0.22	-0.23	0.05	0.11	-0.23	-1.65	0.52	0.26	0.33	0.09	0.52	0.26	0.25	0.13	-0.47	0.09	0.16	0.01	0.18	0.23	0.11	0.01	0.05	0.09	0.5	0.31	0.09	0.14	0.3	0.03	-0.41	-0.7	-1.49	0.16	0.55	-0.14	0.05	0.19	0.13
ML1213	-0.18	0.26	-0.2	0.43	0.26	0.2	-0.06	0.22	-0.1	-0.04	0	0.15	-0.11	0.47	-0.21	-0.07	0.14	-0.29	-0.93	-0.73	-1.07	-0.43	-0.41	-0.7	-1.03	-0.62	0.06	-0.61	-0.88	0.31	0.37	-0.07	-0.02	-0.13	-0.38	-0.42	-0.52	-0.3	-0.23	-0.55	-0.87	-0.3	-0.15	-1.18	-0.88	-1.23	-0.96	-0.76	-0.92
ML1214	-0.2	-0.28	0.5	0.51	-0.17	-0.49	-0.17	-0.21	0.06	0.14	0.33	0.25	0	-0.31	0.45	0.03	0.85	-0.18	0	-1.66	0.01	0.2	-0.13	0.02	2.56	0.08	0.89	0.73	1.05	0.18	0.5	0.42	0.46	0.67	0.73	0.62	0.44	0.27	0.47	0.32	0.18	0.16	0.25	0.19	1.5	0.61	0.76	-0.01	-0.18
ML1216	-0.32	-0.14	-0.27	0.67	0.42	-0.26	-0.02	-0.04	-0.1	0.43	0.45	0.24	0.13	0	0.25	0.01	-0.12	1.01	0.66	1.86	0.37	0.69	0.46	0.58	1.51	0.86	0.31	1.45	1.11	0.24	0.2	-0.02	-0.53	0.73	2.68	0.45	0.91	0.12	0.2	0.02	0.26	0.17	0.11	1.6	0.16	1.55	1.61	0.7	0.81
ML1217	-0.43	0.17	0.1	0.22	0.25	0.02	0	-0.01	0.31	-0.36	0.01	-0.44	-0.01	-0.17	-0.01	0	-0.04	0.05	-0.07	0.6	0.09	0.29	0.22	0.74	0.09	0.55	0.12	-0.19	0.04	0.51	0.66	0.4	0.42	0.13	0.16	0.14	0.2	0.34	0.22	0.08	-0.08	0	0	0.68	0.46	0.02	0.36	0.49	0.48
ML1218	-0.35	-2.08	-0.17	0.2	0.2	0.03	0.1	-0.2	-1.13	0	-0.05	0.06	-0.05	0.15	0.1	0.11	1.19	0.21	0.27	-0.77	-1.53	0.21	0.32	0.5	-1.65	-1.11	1.03	0.41	0.31	1.12	1.33	0.77	1.01	2.39	1.88	1.38	0.47	0.72	0.41	0.16	0.25	0.01	-0.3	-1.06	2.9	-0.53	-0.16	-0.96	-0.92
ML1220	0.02	-0.44	0.01	0.54	0	-0.11	0.01	-0.33	-0.09	-0.3	0.2	-0.01	0.02	-0.09	0.24	0.01	0.67	0.58	0.87	0.57	0.83	0.93	0.79	0.5	0.57	1.34	0.55	0.3	0.97	0.75	0.72	0.51	0.56	0.99	0.66	0.59	0.55	0.92	0.71	0.63	-0.15	-0.31	-0.05	0.41	1.58	0.88	0.77	0.47	-0.01
ML1221	-0.66	0.34	0.33	-0.2	-0.02	-0.37	-0.38	-0.14	0.18	0.14	0.2	0.18	-0.06	0	0.37	0.02	1.22	2.59	2.61	2.85	3.09	2.64	1.74	2.76	2.48	1.98	0.49	0.37	0.88	0.7	0.26	0.2	0.28	0.83	0.7	0.84	0.78	0.48	0.23	0.54	0.51	-3.23	-0.45	2.45	2.56	2.57	2.72	1.63	2.84
ML1222	-0.29	-0.06	-0.2	0.49	-0.03	0.19	-0.41	-0.03	0.06	1.56	0.14	0	-0.1	0.06	0.37	-0.11	0.96	0.29	-1.86	0.72	0.4	2.28	0.43	0.92	-1.6	0.54	0.86	0.7	-0.03	0.9	0.77	1.57	0.64	0.64	1.36	1.11	0.15	0.18	-0.37	-0.07	0.06	-0.24	-0.16	-1.1	2.39	0.84	-1.18	0.66	-1.18
ML1224	-0.65	0.1	-0.57	-0.2	0.14	0.06	-0.3	0.14	0	-0.05	-0.04	0.04	-0.18	0.09	0.32	-0.19	0.46	-1.13	-1.43	-1.19	-1.38	-0.87	-0.71	-1.04	-1.65	-1.44	0.64	0.11	0.04	1.19	1.22	0.86	1.07	1.16	0.97	0.65	-0.01	0.34	-0.38	-0.22	0.06	-0.36	0.05	-1.56	-2.14	-0.07	-0.21	-1.15	-0.9
ML1225	-0.31	-0.28	-0.06	-0.29	-0.37	0.08	-0.46	0.08	0.31	-0.14	0.05	0	0.22	0.16	0.29	-0.06	1.06	0.63	0.87	0.71	0.6	0.71	1.1	0.86	0.66	0.22	0.73	0.3	0.34	0.63	0.33	0.59	0.56	0.74	1.12	0.9	0.47	0.84	0.84	0.27	0.82	0.02	-0.08	0.3	1.68	0.53	0.75	0.73	0.84
ML1226	-0.08	-0.03	0.32	0.07	0.16	0.11	-0.03	0.2	0	-0.18	-0.15	-0.22	0.1	-0.04	0.07	0.12	0	-0.01	0.28	0.19	0.65	-0.03	0.2	0.26	0.14	0.2	-0.43	-0.45	0.32	-0.18	-0.3	-0.27	-0.16	-0.23	-0.76	-0.57	0	-0.19	0.39	0.47	-0.05	0.64	0.07	0.44	1.52	0.55	0.49	0.38	0.16
ML1227	0.12	-0.06	0	-0.25	0.46	0.19	0.1	0.59	0.33	0.65	-0.06	-0.17	-0.01	-0.01	-0.14	-0.03	-0.91	-0.66	-0.67	0.44	-0.96	-0.81	0.04	-0.16	-0.71	-0.77	-0.66	-1.07	-1.19	-0.67	-0.65	-0.48	-0.31	-0.57	-0.99	-0.73	-0.82	-0.75	-0.2	-0.32	-0.73	1.5	0.75	-1.5	-2.09	-0.14	-0.77	-0.9	-0.53
ML1229	0	0.34	0.27	-0.14	-0.71	-0.71	-0.04	-0.71	0.17	-0.15	0.42	-0.32	0.41	0.49	0.44	0.03	-0.95	-0.32	0.14	-0.82	0.11	-0.44	-0.85	-0.72	-0.62	-0.37	-0.36	-0.63	-0.08	-1.25	-0.97	-1.4	-1.26	-0.32	-0.1	-0.94	-0.51	-1.38	-0.96	-0.84	0.38	-0.15	-0.01	-0.5	-0.31	-0.86	-0.38	-0.92	-0.81
ML1230	-0.17	-0.13	-0.16	-0.21	-0.03	0	-0.12	-0.03	0.02	0.44	0.17	0.19	0.04	0.29	0.12	-0.04	0.49	-0.43	0.2	0.74	-0.06	-0.19	-0.09	0.14	0.37	0.01	0.63	0.59	0.17	0.83	0.78	0.86	0.34	0.89	0.92	1.16	0.06	0.31	0.45	0.71	0.13	0.09	0.13	0.41	0.46	0.17	0.13	-0.25	0.06
ML1231	0.2	-0.82	0.75	-0.33	-0.77	0.45	0.06	0.04	0	0.02	-0.45	-0.29	-0.27	-0.53	0.14	-0.01	-2.94	0.42	-0.04	-0.1	-0.26	0.02	-0.13	-0.19	-0.34	0.01	-1.21	-3.98	-3.64	-1.64	-1.32	-0.94	-1.13	-2.85	-0.85	-0.9	-1.23	-0.81	-1.18	-0.59	-0.23	0.15	0.15	-0.04	0.54	0.27	0.14	0.21	0.24
ML1232	0.56	0.07	-0.5	0.18	0.11	-0.04	0	0.14	-0.11	0.21	-0.27	-0.45	-0.02	0	-0.46	0.02	-0.02	-0.32	-0.48	-0.86	-0.8	-0.43	-0.52	-0.89	-1.22	-0.2	0.1	0.12	0.12	0.14	0.17	0.01	-0.12	-0.24	-0.48	-0.22	0.22	0.06	0.8	0.08	-0.4	0.46	0.1	-0.87	-0.31	-1.21	-0.6	-0.62	-0.93
ML1233	0.23	0.19	-0.45	-0.01	0.18	0.04	0.06	0.03	-0.23	0	-0.14	-0.27	-0.03	0.1	-0.36	0.07	-0.63	-1.28	-1.37	-2.04	-1.43	-1.11	-1.25	-1.67	-2.18	-1.11	-0.12	0.43	-0.07	-0.43	-0.2	-0.23	-0.21	-0.51	-0.94	-0.21	0.41	0.42	0.78	0.32	-0.44	0.22	-0.22	-1.7	-2.32	-2.43	-2.32	-1.42	-2.05
ML1234	-0.01	0.23	-0.54	-0.12	0.03	0.25	0.01	0.18	-0.2	-0.03	0	0.28	-0.03	0.2	-0.12	0.06	-0.07	-1.52	-0.75	-1.41	-0.93	-0.75	-0.66	-1.27	-1.85	-0.82	-0.8	0.41	0.05	-0.03	-0.2	-0.32	-0.43	-0.32	-0.8	-0.35	-0.24	-0.55	0.34	0.21	-0.01	0.22	-0.06	-1.07	-2.42	-1.71	-1.83	-0.78	-1.16
ML1241	-0.32	0.05	0	-0.56	0.43	0.19	-0.21	0.4	0.62	-0.34	-0.21	-0.44	0.08	0.2	-0.12	-0.04	-0.36	0.52	0.55	0.47	0.5	0.15	0.44	0.5	-0.08	0.14	-0.51	-0.46	-0.27	-0.24	-0.25	-0.18	-0.2	-0.06	-0.46	-0.46	0.09	0.2	0.31	0.08	-0.09	0.01	0.36	0.05	0.87	0.21	0.32	0.44	0.51
ML1243	0.03	-0.52	0.38	-0.01	-0.52	0	-0.1	-0.54	-0.05	0.67	0.13	0.46	0.16	-0.22	1.14	-0.03	0.29	0.39	-0.01	0.79	0.64	0.58	0.65	0.32	0.23	0.53	-0.16	-0.41	0.07	-0.69	-0.54	0.1	0.05	-0.08	0.24	0.64	-0.67	-0.59	-0.29	-0.48	-0.04	2.41	0.92	0.86	-0.8	0.68	-0.03	0.94	0.81
ML1244	0	-0.08	0.23	-0.01	0.26	0.3	0.18	0.36	-0.02	-0.12	-0.22	-0.07	-0.19	0.05	0.15	0.04	0.01	0.9	0.88	1.03	0.93	1.04	1.01	0.94	1.01	0.83	-0.15	-0.16	-0.28	0.46	0.31	0.01	0.12	0.44	0.54	0.15	-0.01	0.01	0.4	0.05	-0.12	-0.22	0.04	0.93	1.54	1.23	1.14	1.22	1.01
ML1245	-0.55	0.16	-0.17	-0.01	0.36	0.2	0.25	0.16	0.19	0.02	-0.16	-0.17	-0.42	-0.02	0	0.03	1.22	-0.31	-0.07	-0.1	-0.02	1.13	0.56	0.49	-0.1	0.13	0.82	0.08	-0.21	1.1	1.1	0.81	1.02	1.29	1.36	0.72	0.46	0.65	0.18	0.18	-0.11	-0.02	0.02	0.36	0.89	0	0.12	0.07	0.2
ML1246	0.04	-0.24	-0.19	0.09	-0.84	-0.16	0	-0.49	0.41	0.59	0.52	0.52	0.2	-0.5	-0.16	-0.03	0.76	0.92	0.53	0.15	0.35	0.71	0.53	0.23	0.23	0.05	1.03	0.47	0.6	1.81	1.43	1.27	1.27	1.5	1.85	1.46	0.48	0.73	-0.23	0.12	0.15	0.05	-0.1	0.35	0.36	0.16	0.73	0.58	0.34
ML1248	0.45	0.31	0	0.02	0.49	0.42	0.25	0.33	-0.53	-0.52	-0.86	-0.84	-0.5	-0.42	-0.85	-0.03	0.56	-0.9	-1.15	-1.1	-1.17	-0.4	-0.54	-0.86	-1.57	-1.29	0.27	0.21	-0.28	0.59	0.7	0.44	0.44	-0.37	-0.55	-0.51	-0.45	-0.41	-0.57	-0.82	-1.15	-0.09	-0.16	-1.74	-1.36	-1.89	-1.93	-1.32	-1.54
ML1249	0.21	0.02	-0.21	0.03	0.35	0.25	0.24	0.46	-0.06	-0.21	-0.33	-0.23	-0.27	0	-0.29	0.02	-0.47	-0.53	-0.66	-1.08	-0.63	-0.54	-0.33	-0.61	-1.11	-0.49	-0.24	-0.29	-0.66	-0.35	-0.33	0.01	0.09	-0.66	-0.6	-0.47	-0.36	-0.29	0.09	0.24	-0.46	0.24	-0.02	-0.87	-0.63	-0.7	-0.45	-0.51	-0.63
ML1253	0.36	0.27	-0.53	0.03	0.2	0.06	-0.24	0.25	-0.05	0	-0.17	-0.07	-0.18	0	-0.05	0.02	-0.14	0.3	0.37	0.23	0.25	0.1	0.22	0.02	-0.41	-0.13	-0.45	-0.09	-0.43	-0.11	-0.28	-0.38	-0.26	-0.47	-0.8	-0.71	-0.44	-0.28	0.22	0.19	-0.38	-0.32	-0.07	0.02	1.02	0.03	0.11	0.1	-0.26
ML1254	-0.16	-0.22	-0.35	-0.13	0.67	0.34	-0.25	0.03	0.34	0.2	-0.25	0.06	-0.04	0	0.01	0.17	0.48	0.69	0.89	0.51	0.94	0.44	0.68	0.56	0.52	0.6	-0.01	-0.18	0.06	0.1	0.18	0.25	0.5	0.21	0.52	0.39	0.28	0.53	0.38	0.49	0.39	-0.34	-0.55	0.84	1.22	0.64	0.84	0.66	0.84
ML1255	0.28	-0.09	-0.16	0.16	0	0.11	0.23	0.05	-0.68	-0.09	-0.12	-0.03	0.01	0.4	-0.38	0.27	-0.25	-0.09	0.47	0.05	0.41	-0.04	0.07	-0.11	0.09	-0.25	0.24	0.83	0.44	0.43	0.49	0.15	0.1	-0.04	-0.12	0.41	0.41	0.46	0.41	0.22	0	0.06	0.1	-0.01	1.08	0.1	0.12	0.09	0
ML1257	-0.39	-0.03	0.21	-0.09	-0.28	-0.24	-0.13	-0.13	0.24	0.19	0.27	0.59	0	0.33	0.11	0.03	0.4	0.27	0.02	0.29	-0.13	0.3	0.3	0.52	0.18	0.56	0.02	0.22	0.15	0.39	0.3	0.02	0.32	0.35	0.66	0.53	0.23	0.25	0.1	0	0.51	0.19	0.17	0.26	0.96	0.54	0.04	-0.05	0.21
ML1258	-0.09	-0.18	-0.34	0.06	-0.1	-0.05	-0.12	0.19	0.17	0.06	0.31	0	-0.31	0.25	0.32	-0.15	1.4	0.86	0.87	0.97	1.17	0.86	0.83	0.64	0.6	1.32	0.23	1.29	1.08	1.14	1.21	0.22	-0.07	1.38	0.98	0.68	1.24	1.45	0.38	1.04	0.1	0.12	0.07	0.99	0.98	0.44	0.97	1.31	0.77
ML1259	-0.24	-0.4	-0.77	-0.51	0.21	-0.28	-0.5	-0.14	0.83	0	0.22	0.12	0.12	0.59	0.45	0.23	0.14	1.22	0.93	0.59	0.64	0.93	0.96	0.73	0.54	0.01	-0.21	0	0.15	0.36	0.29	0.29	0.37	0.31	0.25	0.8	0.54	0.58	0.96	0.79	0.23	-0.31	-0.37	0.48	2	0.76	0.82	0.69	0.66
ML1260	0	-0.2	0.12	0.16	-0.03	-0.12	-0.08	-0.12	-0.01	-0.03	0.28	0.26	0.12	0.29	0.31	0.06	0.45	1.12	1.21	1.19	1.15	1.34	0.54	0.91	0.84	1.16	0.31	0.24	0.17	0.58	0.5	0.45	0.26	0.65	0.45	0.5	0.36	0.18	0.24	0.29	0.19	-0.48	-0.16	0.94	1.72	0.44	0.93	0.84	0.79
ML1261	-0.15	-0.23	-0.22	0.19	-0.11	-0.17	0.17	0.31	0.05	0.19	0	0.07	-0.03	-0.03	0.37	-0.01	0.31	0.22	0.28	0.46	0.73	0.41	0.51	0.39	0.06	0.62	0.6	0.14	0.23	0.3	0.47	0.1	0.3	0.47	0.6	0.69	0.42	0.61	-0.23	0.44	0.52	-0.17	-0.07	0.31	1.18	0.36	0.47	0.31	0.5
ML1263	-0.09	-0.1	0.18	0.23	-0.23	-0.17	0.16	-0.01	0.2	0	-0.26	-0.21	0.75	0.07	0.03	0.06	0.33	0.79	1	0.96	0.73	1.09	0.6	0.69	0.56	0.72	0.46	0.56	0.12	0.66	0.71	0.61	0.34	0.78	0.6	0.61	0.98	0.58	0.19	0.33	-0.18	-0.4	-0.29	0.78	1.94	0.66	1	1.35	0.66
ML1264	-0.82	-0.11	0.63	0	-0.71	-0.64	-0.8	-0.19	0.3	0.03	0.02	0.17	0.05	-0.02	0.11	-0.14	0.38	2.05	2.11	1.8	2.07	0.65	0.93	1.48	1.34	1.46	1.28	0.97	1.32	0.1	0.29	0.06	0.36	0.19	0.51	0.3	1.06	0.22	0.38	0.49	0.77	-0.87	-0.06	1.55	1.69	1.33	2.12	1.74	1.26
ML1267	-0.14	-0.28	-2.09	0	-0.17	-0.28	-0.19	-0.08	0	0.02	0.43	0.02	0.16	0.36	0.13	0.05	0.32	1	0.94	0.98	1.28	0.88	1.07	0.78	0.62	0.5	0.28	0.08	-0.14	0.6	0.53	0.05	0.33	0.94	0.87	0.45	0.53	0.78	0.72	0.85	0.53	-0.2	-0.3	0.62	2	0.71	1.18	1.1	0.89
ML1269	-0.24	0	0.51	-0.65	0.22	0.62	-0.02	0.6	-0.03	0.37	-0.4	-0.03	-0.11	0.55	0.03	0.02	1.82	0.12	-0.39	1.43	1.18	-0.01	0.12	0.87	0.31	1.88	-0.09	1.36	1.15	-0.33	-0.41	-0.11	0.07	0.61	-0.18	-0.05	-0.53	-0.34	-0.5	-0.55	0.62	-0.03	0.13	0.56	-0.57	0.14	0.14	0.59	0.67
ML1270	-0.62	-0.57	0.11	0.37	-0.06	0	-0.32	-0.27	0.42	0.38	-0.34	0.31	-0.45	0.32	0.6	-0.01	1.59	-0.71	-0.65	-0.18	0.1	-0.44	-0.67	-0.06	0.57	-0.33	1.21	0.57	0.48	1.26	1.29	0.97	1.03	2.13	1.81	1.6	0.74	0.54	-0.03	0.03	0.75	-0.31	-0.05	-0.47	0.44	-0.74	-0.32	-0.23	-0.62
ML1271	-0.72	-0.22	0.36	0.21	-0.21	-0.74	-0.76	-0.45	0.35	0.08	0.15	-0.13	0.51	0	0.13	0.02	1.33	1.24	1.7	3.39	1.2	0.98	2.13	1.92	2.71	3.21	0.67	1.01	0.96	1.12	0.6	0.82	0.64	1.51	1.05	0.93	0.69	0.92	0.54	0.52	2.48	0.39	0.28	4.16	2.18	1.79	2.02	1	1.94
ML1272	0.12	-0.11	-0.4	0.27	0.14	-0.31	0.36	-0.3	0.05	-0.14	-0.02	-0.17	0.06	0.04	0	-0.04	0.06	0.46	0.7	0.19	0.23	0.35	0.15	0.21	0.56	0.02	0.55	0.61	0.3	0.47	0.47	0.4	0.53	0.21	0.31	0.64	0.13	0.51	0.08	0.21	0.04	-0.19	-0.13	0.34	1.35	0.49	0.52	0.35	0.36
ML1273	-0.37	-0.26	0.78	-0.2	0.66	-0.1	0.13	0.67	0.54	-0.15	-0.04	0.79	0	0.11	-0.05	0.02	0.71	-1.19	-1.33	-1.26	-1.25	-1.07	-0.85	-0.88	-1.51	0.32	-0.35	0.54	1.58	0.56	0.52	0.25	-0.09	0	0.08	-0.34	-0.49	-0.57	-0.15	0.18	0.17	0.14	0.04	-0.95	0.63	-0.65	-0.37	-0.61	-0.65
ML1274	0.27	-0.14	-1.56	0.33	-0.36	-0.17	-0.09	0	0.05	-0.15	0.04	-0.08	0.12	0.1	0.38	0.01	0.29	1.58	1.53	1.86	1.74	1.17	1.66	1.24	0.78	1.13	0.28	0.31	0.31	0.84	0.14	-0.01	-0.17	0.48	0.72	0.43	0.28	0.54	0.43	0.09	-0.08	0.41	0.13	1.63	3.22	1.44	1.55	1.65	1.49
ML1275	-0.42	-0.26	0.51	-0.25	-0.08	-0.25	-0.2	-0.1	0.11	0.58	0.56	0.26	0	0.24	0.5	0.04	1.79	0.39	0.36	0.31	0.98	0.75	0.38	0.99	-1.52	0.39	0.95	0.33	-0.08	0.82	0.69	0.66	0.75	1.16	0.64	0.55	0.49	0.38	0.13	0.68	0.4	-0.84	-0.18	-1.37	1.44	0.79	-0.8	0.41	-0.55
ML1276	0	1.13	0.95	0	-0.43	-0.55	0	-0.67	1.05	-0.52	0.73	-0.15	1.64	1.43	-0.62	0.01	1.2	0.77	3.42	0.96	1.65	1.94	1.54	1.19	1.95	0.43	0.2	2.5	1.91	-0.23	-0.2	-0.08	-0.05	1.16	1.22	0.8	2.69	0.49	0.72	0.46	0.14	0.11	-0.59	2.71	-0.79	1.86	2.25	3.16	0.87
ML1277	0.52	-0.14	0.11	-0.03	0	0.41	0.28	0.02	-0.47	0.24	-0.05	0.05	-0.16	-0.26	-0.24	0	-0.58	0.37	0.36	0.31	0.64	0.1	0.18	0.2	0.48	0.33	-0.7	-1.25	-0.88	-0.74	-0.64	-0.47	-0.44	-0.85	-0.89	-0.65	-0.79	-0.67	-0.44	-0.47	-0.12	-0.2	-0.1	0.46	0.96	0.48	0.67	0.47	0.41
ML1278	0.65	-0.21	0.36	-0.12	0.03	0.85	0.48	0.32	-0.64	0.13	0	-0.22	-0.36	-0.44	-0.11	-0.01	-2.61	0.05	-0.2	-0.46	-0.2	0.08	0.36	-0.14	-0.76	0.08	-1.42	-2.83	-3.07	-3.07	-3.18	-1.07	-0.94	-2.73	-2.7	-1.94	-1.5	-1.4	-0.77	-0.8	-0.64	0.57	-0.11	-0.8	-1.14	-0.57	-0.72	-0.18	-0.18
ML1286	-0.14	0.15	-0.29	-0.06	0.29	0.35	0	0.31	-0.04	0.03	-0.01	-0.05	0	0.05	0.26	-0.08	0.48	-0.61	-0.69	-0.29	-0.29	-0.11	-0.21	-0.08	-0.53	-0.01	0.59	0.18	0.04	0.93	0.94	0.67	0.77	0.59	0.47	0.48	0.06	0.33	-0.18	-0.17	-0.13	0.18	0.01	-0.53	-0.53	0.46	1.11	-0.58	-0.1
ML1288	-0.52	0.03	0.03	-0.34	0.25	0.17	-0.32	0.34	0.12	0	-0.65	-0.17	-0.07	0.23	-0.34	0.07	-0.11	0.09	-0.15	0.02	0.29	0.07	0.24	0.49	0.64	0.29	-0.12	-0.15	-0.07	0.29	0.04	0.3	0.36	0.15	0.16	0.22	0.02	0.05	0.27	0.12	-0.39	-0.11	0.01	-0.22	1.03	0.61	0.76	0.47	0.36
ML1289	0.63	0	0.67	0.42	0.34	0.61	0.5	0.53	-0.46	-0.1	-0.12	-0.3	-0.37	-0.25	-0.15	0.03	-0.51	0.93	0.51	0.47	0.38	0.47	0.54	0.44	0.13	0.07	0.19	-0.06	-0.31	-0.14	-0.18	0.15	0.24	-1.14	-0.78	-0.48	-0.68	-0.61	-0.39	-0.57	-0.81	0.06	-0.3	-0.12	-0.08	-0.1	0.06	0.48	0.16
ML1292	-0.64	0.13	-0.01	-0.22	-0.12	-0.08	-0.16	0.14	0	0.13	-0.02	0.03	0.19	0.16	0.61	0	0.16	0.12	0.15	0.3	0.41	0.14	0.21	0.34	-1.74	0.33	0.28	0.52	-0.2	0.5	0.88	0.53	0.63	0.99	0.14	0.22	-0.12	0.45	0.01	0.16	-0.3	0	0	-1.65	1.65	0.69	0.71	-1.57	-1.48
ML1293	-0.67	0.1	-0.22	-1.21	0.88	0.41	-0.12	0.49	0	-0.45	-0.64	-0.27	0.13	0.16	0.11	0.1	-0.58	-0.89	-1.22	-1.12	-0.6	-0.67	-0.7	-1.09	-1.6	-0.55	-0.65	-0.74	-1.22	-0.1	-0.15	-0.01	-0.07	0.35	0.2	-0.07	0.54	0.43	0.81	0.45	-0.19	-0.77	-0.49	-1.34	-1.05	-1.32	-1.23	-0.75	-1.1
ML1294	-0.65	0.93	2.61	-0.12	-0.42	-0.31	-0.28	-0.14	0.85	-0.01	0.73	0.73	0.13	0	0.6	-0.02	0.78	3.54	3.55	1.32	1.69	1.04	1.84	3.79	2.35	4.06	0.48	0.19	2.05	0.76	0.77	0.45	0.44	0.6	0.97	1.45	0.7	0.78	0.26	0.44	2.74	-0.15	-0.37	3.27	1.93	3.22	3.55	2.92	1.89
ML1296	-0.49	0.19	0.06	-0.04	-0.42	-0.19	-0.14	0.1	-0.06	-0.16	0.24	0.06	0.43	0.04	0	0.04	-0.03	0.54	0.82	-1.11	-0.13	0.63	-0.16	0.4	-1.7	-1.53	-0.19	-0.17	-2.01	0.1	-0.21	-0.29	0.04	0.21	-1.2	0.03	0.18	0.21	-0.25	0.22	0.09	0.16	0.24	-1.27	2.15	-0.86	-1.12	0.26	-1.23
ML1297	0.14	-0.38	-0.03	-0.07	0.03	0.34	0.29	0.32	-0.53	0.2	0.11	-0.02	-0.31	-0.32	0	-0.02	-1.2	0.12	0.13	0.75	1.5	-0.34	0.14	0.58	0.63	0.39	-0.85	-1.24	-1.3	-0.92	-0.93	-0.53	-0.42	-0.81	-1.37	-1.23	-1.22	-1.02	-0.14	-0.31	-0.12	-0.54	-0.26	0.51	-0.05	0.64	0.06	0.28	1.03
ML1298	-0.38	0	-0.24	-0.08	0.37	0.27	0.12	0.43	0.03	-0.03	0.01	0.08	-0.19	-0.2	-0.17	0.15	-0.67	-0.24	-0.31	-0.34	-0.15	-0.37	0.03	-0.21	-0.49	-0.23	-0.92	-1.48	-1.52	-0.72	-0.83	-0.74	-0.53	-0.44	-1.08	-1.06	-1.08	-0.59	-0.07	-0.2	-0.3	-0.17	0.05	-0.31	1.12	-0.19	0	-0.14	0
ML1299	-0.71	0.62	-0.09	0	-0.67	0.17	-0.43	-0.23	0.13	-0.09	1.24	0.48	0.6	0.35	-0.09	0.15	0.6	-0.34	-1.87	-1.72	-0.72	-0.81	-0.34	-1.84	2.91	0.07	0.1	-0.44	-0.2	0.69	0.54	0.06	-0.11	1.01	0.52	0.65	-0.27	-0.12	0.07	0.19	0.67	-0.71	-0.28	-1.75	1.57	-1.61	0.58	0.25	-0.1
ML1300	0.45	0	0.53	0.55	0.35	0.57	0.44	0.42	-0.57	-0.04	-0.2	-0.44	-0.43	-0.41	-0.3	-0.19	-0.74	1.18	0.78	0.64	0.86	0.84	0.84	0.75	0.35	0.23	-0.06	-0.6	-0.97	-0.4	-0.46	-0.01	0.17	-1.73	-0.98	-0.77	-0.85	-0.81	-0.7	-0.74	-1.22	0.73	0.53	-0.08	0.43	0.08	0.23	0.48	0.41
ML1301	-0.09	-0.33	-0.4	0	-0.08	-0.21	0	-0.1	0.13	0.21	0.5	0.2	0.26	0.5	0.36	-0.15	0.7	0.49	0.91	0.92	0.89	0.78	0.57	0.43	1.41	0.83	0.2	0.19	0.12	0.38	0.59	0.13	0.12	0.92	0.89	0.58	0.43	0.28	0.31	0.37	0.37	-0.19	0.49	0.95	2.17	1.11	1.28	1.03	0.99
ML1302	-0.09	0.09	0.32	0	-0.08	-0.21	0.21	0.24	-0.04	-0.01	0.05	-0.16	-0.27	0.48	0.54	0.08	0.44	-0.29	-0.12	0.46	0	0.11	0.08	-0.09	0.3	0.56	0.12	0.3	0.13	0.09	0.01	-0.16	-0.08	0.41	0.68	0.27	-0.34	-0.03	-0.28	-0.05	0.01	0.52	0.25	-0.35	0.95	0.14	0.21	-0.13	0.04
ML1304	-0.55	-0.59	0.57	0	-0.1	-0.47	-0.27	-0.08	0.06	0.05	0.34	0.42	0.12	-0.02	0.35	0	2.16	0.42	0.55	0.83	0.24	0.25	0.44	0.57	-1.24	0.17	0.73	-1.4	1.37	0.78	1.05	0.49	0.54	1.5	1.49	1.14	0.66	0.77	0.43	0.14	0.42	0	0	1.04	2.18	0.02	-0.11	1.25	0.66
ML1305	-0.04	0.04	0.3	0.38	-0.34	0.01	0	0.29	0.26	-0.02	0.09	-0.07	-0.23	-0.24	-0.03	0.03	0.59	0.61	0.68	0.51	0.8	0.86	0.77	0.78	0.26	0.75	0.6	0.68	0.57	0.41	0.64	0.52	0.51	0.16	0.68	0.57	0.94	0.35	0.08	0.71	0.43	-2.06	-1.12	0.22	0.98	0.4	0.5	0.54	0.85
ML1306	0.8	-0.27	1.2	0.46	0.5	0.82	0.63	0	-1.11	0.03	-0.04	-0.51	-0.17	-0.71	-0.14	-0.19	-2.49	0.79	0.51	1.53	0.35	0.62	0.56	0.84	0.7	1.27	-1.46	-2.13	-2.34	-2.95	-3.04	-0.78	-0.53	-0.91	-2.34	-1.51	-1.9	-1.95	-1.34	-1.21	-0.13	-0.26	-0.38	1.32	-0.08	1.04	1.11	1.71	0.71
ML1307	0.08	1	0.78	0.43	-0.2	-1.23	-1.1	-0.8	0.64	0	-0.78	-0.2	0.69	0.71	-0.58	0.01	0.85	-0.14	1.41	1.11	1.23	0.26	0.25	0.25	0.36	0.48	-0.59	1.45	1.11	-0.4	0.39	-0.76	-1.76	0.09	0.55	0.93	-0.34	-0.96	-0.78	-0.14	-0.47	0.03	-0.06	0.96	-0.89	-0.18	0.46	0.12	0.8
ML1309	0.14	-0.09	-0.28	0	0.41	0.11	0.15	0.12	0.04	-0.19	-0.28	-0.4	-0.17	-0.02	0.01	0	0.52	0.08	0.03	-0.5	-0.01	0.14	-0.01	-0.16	-0.15	0.1	0.18	-0.16	-0.53	0.47	0.44	0.46	0.49	0.33	0.29	0.06	0.24	0.21	0.31	0.1	-0.47	-2.15	-1.72	-0.3	0.91	0	-0.2	0.26	-0.12
ML1310	-0.22	-0.24	0.1	-0.17	-0.32	-0.45	0.01	-0.49	0	-0.17	0.11	0.08	0.06	0.14	0.16	-0.07	0.52	1.08	1.06	1.04	0.7	0.69	0.63	1.11	1.31	1.33	0.2	-0.23	-0.15	-0.01	0.26	0.22	0.13	0.44	0.43	0.45	0.29	0.22	0.64	0.61	0.38	0.15	0.21	0.95	2.69	1.24	1.34	1.08	1.02
ML1312	0.18	0.11	-0.04	0.45	-0.03	-0.06	0.07	0.23	0.61	0.03	-0.09	-0.07	-0.16	0	-0.18	0.09	-1.03	-0.45	-0.44	0.06	-0.37	-0.42	-0.45	-0.79	-0.23	0.76	-0.33	-0.92	-0.41	-1.49	-1.05	-0.52	-0.65	0.66	-1.26	-0.89	-1.05	-1.13	-0.06	0.15	-0.1	0.41	-0.15	0.42	-0.76	0.13	-0.05	-0.36	0.09
ML1313	-0.21	-0.26	-0.22	-0.14	0.19	0.08	0	0.29	0.02	-0.18	0.17	-0.06	0	0.12	-0.05	0.07	0.23	0.75	0.85	0.81	0.62	0.56	0.64	0.79	0.03	0.45	0.12	0.03	-0.18	0.37	0.2	0.19	0.33	0.39	0.8	0.11	-0.15	0.1	0.61	0.44	0.21	-0.12	-0.09	0.83	1.89	0.63	0.6	0.87	0.74
ML1314	0.76	0.13	0	-0.21	0.05	0.23	0.29	0.41	-0.33	-0.04	0.17	-0.12	-0.07	-0.06	-0.46	0.55	-0.07	1.23	1.2	0.95	1.21	0.72	1.04	0.82	0.21	0.37	0.15	0.19	-0.01	-0.05	-0.09	-0.22	-0.51	-1.08	-0.39	-0.06	-0.19	-0.07	0.07	-0.18	-0.3	-1.08	-0.54	0.81	0.37	0.64	0.53	0.8	0.86
ML1315	-0.05	-0.32	-0.16	-0.06	0.1	0	-0.09	-0.06	0.3	0.1	0.36	-0.23	0.04	0.07	0.06	0.07	0.72	0.53	0.76	0.68	0.79	0.48	0.5	0.44	0.52	0.65	0.71	0.09	-0.08	0.19	0.14	0.19	0.36	0.51	0.41	0.4	0.02	0.26	0.43	0.11	-0.08	-0.38	-0.25	0.86	1.83	0.57	0.89	0.65	0.82
ML1316	0.14	0.02	-0.26	0	0.4	0.22	0.06	0.16	-0.08	-0.09	-0.3	-0.08	0.12	-0.01	-0.28	-0.01	0.3	0.3	0.03	-0.03	0.41	0.36	0.22	0.26	-0.09	0.25	0.56	0.45	0.18	0.79	0.82	0.45	0.54	0.53	0.17	0.32	0.14	0.33	0.23	-0.03	-0.24	0.07	-0.14	0.02	0.6	0.44	0.14	0.35	0.37
ML1320	0.17	-0.84	-0.07	0.1	0.13	0.37	0.36	0.05	-0.6	0.49	-0.16	0	-0.17	-0.04	-0.11	0	0.54	-0.41	-0.45	0.7	0.24	0.71	0.42	0.59	0.84	0.18	0.7	-0.71	-0.62	0.36	0.35	0.68	0.74	0.46	0.25	0.42	-0.27	-0.37	-0.33	-0.1	0.17	-0.27	-0.03	-0.77	-0.38	0.51	0.85	0.07	0.5
ML1321	0.43	0	-0.05	0.11	-0.04	0.35	-0.01	0.23	-0.21	0.03	-0.22	-0.1	0.02	0.16	-0.3	-0.07	0.14	-0.07	0.33	-0.17	0.15	-0.32	-0.34	-0.31	0.39	-0.42	-0.24	-0.47	-0.56	-0.12	-0.15	-0.49	-0.58	0.42	0.12	-0.39	-0.21	-0.35	0.06	-0.31	-0.22	-0.41	0.05	-0.15	0.27	-0.19	-0.13	-0.22	-0.04
ML1322	0.01	0.29	-0.6	0	0.42	0.25	0.11	0.26	-0.18	-0.25	-0.15	-0.28	-0.21	0.04	-0.07	0.05	-0.42	-0.27	0.06	-0.59	0.1	0.26	0.27	-0.18	-0.72	0.08	-0.3	-0.21	-0.61	-0.12	-0.14	-0.18	-0.09	-0.59	-1.04	-0.7	-0.23	-0.2	0.26	0.18	-0.16	-0.13	-0.28	-0.81	-0.45	-0.96	-1	-0.51	-0.79
ML1323	0.14	-0.41	0.88	0.12	-0.82	0	-0.07	0.36	-0.51	0.37	0.09	0.13	-0.02	-0.49	-0.19	0.05	-0.3	0.76	0.57	0.51	0.59	0.49	0.77	0.47	0.23	0.59	-1.17	0.72	0.16	-1.1	-0.9	-0.92	-0.9	-0.57	-0.41	-1.12	-0.76	-1.16	-1.02	-1	-0.1	0.1	0.12	-0.18	0.56	0.29	0.26	0.36	0.57
ML1328	-0.23	0	-0.32	-0.07	-0.15	0.2	-0.01	-0.25	0	0.07	0.2	-0.19	0.29	0.31	0.02	-0.03	-0.18	0.48	0.36	0.53	0.65	0.82	0.33	0.99	0.51	-0.1	0.17	-0.31	-0.14	-0.21	-0.12	0.23	0.3	-0.31	-0.13	0.42	0.64	0.29	0.19	0.24	-0.04	0.67	0.1	0.36	0.76	0.43	0.8	0.53	0.23
ML1329	-0.1	0.09	-0.08	0	-0.18	-0.36	-0.68	0.23	-0.24	0.06	0.31	0.29	0.07	0.19	-0.14	-0.08	-0.14	0.23	0.33	0.45	0.74	0.06	0.32	0.22	0.62	0.34	-0.1	-0.01	0.07	0.16	0.19	-0.17	0.02	-0.45	-0.08	0.31	-0.1	0.03	0.31	0.82	0.41	-0.16	0.22	0.87	0.46	0.67	0.67	0.58	0.27
ML1330	-0.31	-0.75	0.46	0.54	0	-0.11	0.34	-0.26	-0.09	0.4	-0.43	0.71	-0.42	0.07	0.64	0.04	1.87	-2.29	-2.45	-1.11	-1.44	-1.24	-1.73	-1.03	-1.43	-0.75	1.55	0.41	0.25	2.01	2.09	1.68	1.8	2.43	2.31	1.82	0.93	1.13	-0.1	-0.18	0.43	0.22	-0.03	-2.23	-0.81	-1.56	-1.59	-1.74	-1.58
ML1331	-0.01	0.23	0.4	-0.1	-0.1	0.02	-0.32	0	0.2	-0.11	-0.05	0.02	-0.38	0.26	0.1	-0.27	0.62	0.4	0.48	0.68	0.89	0.09	0.4	0.42	-0.01	0.31	-0.01	-0.37	0.24	-0.09	0.1	0.37	-0.25	0.05	0.52	0.49	0.01	0.05	0.49	0.37	0.11	-0.73	0.09	0.75	2.01	0.79	0.73	0.61	1.13
ML1332	-0.57	-0.43	0.02	-0.15	0.35	-0.32	-0.49	0	0.64	-0.13	0.09	0.19	-0.26	0.19	0.65	-0.02	0.61	0.27	0.71	0.47	0.45	0.19	0.46	0.34	1.75	0.99	0.19	0.03	0.3	0.71	0.58	0.28	0.27	0.56	0.74	0.63	0.34	0.91	0.3	0.59	0.39	0	0	1.54	1.46	1.2	1.21	1.01	0.76
ML1333	0	0.13	-0.26	0.36	0.12	-0.62	-0.28	0.06	0.32	-0.24	-0.22	-0.48	0.45	-0.14	0.37	0	-0.41	0.54	0.36	0.08	0.58	0.56	0.81	0.64	0.8	0.7	-0.01	-0.13	-0.63	-0.28	-0.26	-0.47	-0.54	-0.32	-0.11	-0.02	0.17	0.25	-0.03	0.06	-0.49	0.18	-0.1	0.41	0.82	0.56	0.54	0.73	0.57
ML1334	-0.02	0.02	-0.47	0	0.38	0.22	0.08	0.27	-0.08	-0.1	-0.12	-0.16	-0.16	0.04	0.04	-0.14	-1.09	-1.24	-1.35	-1.82	-1.34	-0.99	-0.86	-1.21	-1.8	-1.39	-1.03	-0.92	-1.22	-0.64	-0.63	-0.45	-0.51	-1.04	-1.73	-1.04	-0.95	-0.91	-0.2	-0.3	-0.33	0.21	0.17	-2.03	-2.66	-2.15	-1.71	-1.25	-1.44
ML1338	0.21	0.12	-0.19	0.17	0.44	0.41	0.32	0	0.21	-0.09	-0.38	-0.32	-0.16	-0.04	-0.3	0.01	0.06	-0.91	-1.14	-1.18	-1.02	-0.73	-0.81	-0.4	-0.84	-1.01	0.41	0.35	0.07	0.53	0.52	0.12	0.21	0.37	0.19	0.18	0.11	0.83	0.12	-0.09	-0.34	-0.44	-0.12	-0.34	-0.54	-0.92	-0.52	-0.64	-0.8
ML1339	0.09	-0.19	-0.2	0.43	0	0.05	0.06	0.18	-0.3	0.02	-0.01	0.02	-0.3	-0.07	-0.18	-0.06	0.12	0.02	-0.23	-0.32	-0.39	-0.21	-0.02	-0.08	-0.81	-0.35	0.27	0.14	-0.02	0.7	0.6	0.46	0.52	0.08	0.18	0.19	-0.27	-0.18	-0.22	-0.2	-0.25	-0.52	-0.25	-0.38	-0.42	-0.08	-0.68	-0.24	-0.32
ML1340	-0.17	0.03	-0.43	-0.08	0.25	0.16	-0.09	0.18	0.28	-0.2	0.1	0.1	0	-0.01	-0.19	0.1	0.73	0.17	0.34	1.24	0.15	0.2	0.12	0.68	2.55	0.21	0.5	0.46	0.25	0.66	0.54	0.54	0.53	0.75	1.1	0.4	0.03	0.15	0.26	-0.01	0.12	-0.49	-0.27	0.58	2.22	0.66	0.99	0.24	0.61
ML1344	-0.4	-0.17	-0.61	0.06	0.08	0.11	-0.07	0.29	0.13	-0.12	-0.1	0	-0.28	0.02	0.18	-0.09	-0.16	-0.51	-0.41	-0.82	-0.66	-0.6	-0.42	-0.63	-1.36	-0.54	0.13	-0.06	-0.16	0.16	0.22	0.07	0.25	0.03	0.02	-0.04	-0.18	-0.09	0.38	0.43	0.32	-1.91	0.09	-0.98	-0.35	-1.03	-0.87	-0.45	-0.72
ML1346	0.23	1.23	0.67	0.72	0.53	-0.72	-0.41	-0.31	0.59	-0.37	-0.45	-0.14	0.28	-0.5	0	-0.1	-1.03	-0.94	-0.97	-1.28	-1.68	-0.88	-1.29	-0.75	-1.55	-0.69	-1.41	-1.61	-1.03	-2.05	-2.43	-1.33	-1.84	-1.08	-1.73	-1.93	-1.16	-1.95	-0.07	-0.25	-0.39	0.18	0.2	-1.01	-1.18	-1	-0.8	-1.25	-1.11
ML1347	-0.45	0.94	0.78	-0.48	-0.74	-0.97	-0.76	-0.91	0.3	0.34	1.14	0	0.1	-0.12	0.74	0.04	1.17	0.72	1.97	0.84	1.85	0.59	0.4	1.54	1.21	0.54	-0.26	0.5	0.3	0.55	0.52	0.28	0.04	0.97	0.68	0.16	0.64	0.24	-0.38	0.11	0.07	-0.12	-0.46	1.23	1.5	0.49	1.11	1.61	1.15
ML1351	0	0.08	0.42	-0.24	0.28	-0.12	-0.13	0	0.03	0.07	-0.33	0.1	-0.01	-0.02	-0.05	-0.22	-0.48	0.04	0.03	-0.18	0.25	-0.06	-0.07	-0.33	-0.49	-0.11	-0.3	-0.08	-0.57	-0.35	-0.37	-0.41	-0.32	-0.43	-0.47	-0.11	0.25	-0.03	0.44	0.33	0.01	0.5	0.31	-0.15	0.99	-0.33	0.02	0.18	-0.29
ML1352	-0.71	0.42	0.57	-0.4	-0.35	-0.04	-0.33	-0.4	-0.38	0.64	1.59	1.6	0.02	0	0.15	0.09	1.01	0.1	-0.47	0.38	0.24	-0.26	-0.79	-0.16	-0.05	0.11	0.26	1.23	0.76	0.63	0.08	1.14	0.49	2.09	1.6	1.73	0.89	0.42	0.04	0.09	0.78	0.52	0.46	1.18	-0.4	-0.09	-0.02	0.88	0.34
ML1357	-2.19	1.98	-1.01	0	0.09	-0.72	-0.15	-0.13	0.33	0.14	0.38	-0.22	1.95	-1	0.15	-0.09	0.99	1.01	1.38	1.12	0.28	2.24	1.41	0.3	-0.48	2.2	-0.43	-0.28	0.17	0.2	1.19	-0.16	-0.38	1.56	-0.22	-0.47	-0.16	-1.07	-1.1	-0.72	1.05	-0.42	0.33	0.69	-0.08	0.15	-0.33	1.43	1.65
ML1358	-0.29	-0.23	0.02	0.28	0.36	-0.22	-0.01	0.12	0.02	0.2	0	-0.26	-0.32	-0.12	0.14	-0.19	1	0.09	0.14	0.46	0.56	0.38	0.13	0.6	0.23	0.09	0.75	0.45	0.1	1	0.98	0.75	0.79	1.28	1	0.9	0.15	0.35	0.7	0.49	0.01	0.16	-0.04	0.75	1.58	0.31	0.08	0.4	0.16
ML1359	0.41	-0.07	-0.35	0	-0.09	-0.38	-0.46	0	0.53	0	0.34	0.64	0.27	-0.12	0.59	0.05	-0.3	0.94	0.93	0.5	0.52	0.81	0.9	0.66	0.5	0.62	-0.12	-0.25	0.07	-0.21	-0.08	-0.22	-0.33	-0.12	-0.03	-0.06	0.48	0.22	-0.05	0.3	0.1	0.43	0.16	0.87	1.36	1.19	0.57	0.7	0.58
ML1360	0	-0.16	-0.42	0.1	-0.01	0.07	0.09	-0.4	1.23	0.22	-0.29	0.77	-0.22	-0.07	1.48	0.09	0.35	-0.98	-1.11	-1.38	-1.14	-0.8	-0.97	-1.11	-1.92	-1.2	0.56	0.19	-0.22	0.48	0.61	0.7	0.72	0.91	0.52	0.2	-0.1	-0.05	-0.14	-0.14	1.26	0.15	-0.07	-1.31	-1.36	-1.59	-1.25	-0.84	-1.49
ML1361	-0.81	0.11	0.38	-1.18	-0.71	0	-0.12	0.07	-0.28	-0.83	0.18	0.13	-0.46	0.02	0.56	0.02	0.08	-1.44	-1.15	-1.12	-1.59	-1.44	-1.07	-1.09	-1.16	-0.62	-0.39	-0.49	0.53	-0.36	-0.43	-0.54	-0.62	-0.23	0.14	-0.17	0.25	-0.2	-0.43	-0.53	0.51	0.5	0.01	-0.87	-1.34	-0.95	-0.48	-0.86	-1.28
ML1362	-1.06	0	-0.21	-0.17	0.19	-0.09	-0.43	0.21	0.43	0.16	-0.16	0.11	-0.29	0.06	0.08	0.03	1.1	-0.48	-0.67	-0.45	-0.57	0.25	0.7	0.04	0.3	0.08	0.75	-0.09	-0.22	1.55	1.06	1.16	0.84	1.11	1.25	0.83	0.27	0.38	0.06	0.71	0.55	-0.18	0	-0.69	0.34	-0.43	-0.04	-0.4	-0.24
ML1363	-0.15	-0.03	0.41	0.21	0.07	0.02	0	-0.07	-0.38	0.21	0.21	0.08	-0.62	-0.52	-0.26	-0.05	-0.9	-0.63	-0.49	-0.84	-0.57	-0.76	-0.31	-0.77	0.48	-1.19	-0.33	-0.61	-0.56	-0.87	-1.01	-0.57	-0.8	-1.01	-1.08	-1.51	-1.09	-1.53	-0.19	0.03	-0.47	-0.18	-0.24	-1	0.48	-0.62	-0.41	-0.78	-0.94
ML1365	0.83	0	0.37	1.01	-0.28	0.7	1.07	0.18	-0.65	0.27	-0.05	-0.11	-0.55	-0.47	-0.32	-0.05	-1.13	-1.81	-2.05	-2.08	-2.25	-1.93	-1.9	-2.27	-2.1	-2.25	-1.32	-1.33	-1.47	-0.94	-0.49	-0.31	-1.51	-0.67	-0.86	-1.43	-1.98	-1.95	-1.65	-1.85	-0.95	0.21	0.16	-2.51	-1.93	-2.44	-2.51	-1.76	-2.24
ML1367	0.01	0.08	-0.56	-0.2	0.52	-0.38	-0.44	0.5	0.21	-0.08	0	-0.38	0.13	0.09	-0.01	0.03	0.34	0.06	0.6	0.49	0.58	0.58	0.28	0.43	0.18	0.58	1.33	0.39	-0.03	0.52	0.43	0.38	0.47	0.28	0.49	0.6	0.61	0.74	0.76	1.15	0.13	0.34	-0.3	0.1	1.17	0.39	0.61	0.5	0.23
ML1368	-0.62	-0.25	-0.65	-0.1	0.54	0.03	-0.24	0.34	0.54	-0.17	0.05	-0.01	0.04	0	0.05	-0.03	0.22	1.12	0.97	1.08	1.07	0.43	0.79	0.38	0.68	0.84	0.9	-0.07	-0.44	0.42	0.35	0.3	0.42	0.41	0.58	0.18	-0.05	0.21	1.14	0.82	0.06	-0.19	0.02	0.82	1.74	0.93	1.02	0.77	0.84
ML1369	0.08	0.25	-0.18	0.16	0.05	-0.01	0.01	0.41	-0.15	-0.38	-0.27	0	0.11	-0.29	-0.11	-0.14	0.06	0.26	0.12	-0.32	0.03	-0.3	-0.2	-0.2	-0.32	0.47	0.58	0.46	0.51	0.53	0.5	0.24	0.27	-0.01	0.14	0.14	-0.14	0.23	-0.08	0.12	-0.16	-0.64	-0.23	0.31	-0.07	-0.24	-0.03	0.11	-0.15
ML1370	0.1	0.39	0.05	0.21	-0.09	-0.07	-0.01	-0.17	0.15	-0.24	-0.06	-0.01	0.42	0.24	0	0.02	-0.87	0.35	0.27	-0.17	0.1	-0.23	0.12	0.41	-0.33	0.21	-0.14	0.19	-0.11	-0.49	-0.96	-0.45	-0.48	-1.01	-0.88	-0.46	-0.16	-0.53	0.08	0.25	0.07	-0.18	-0.39	-0.15	0.44	-0.28	-0.29	0.26	0.09
ML1371	0.07	-0.22	-0.28	0	0.03	0.21	0	-0.19	-0.25	-0.26	-0.29	0.03	0.11	0.09	0.17	0.04	0.07	-0.04	0.05	-0.4	-0.19	0.02	0.03	-0.26	-0.59	-0.13	0.27	0.17	0.19	0.61	0.15	-0.11	-0.14	0.14	0.33	0.52	0.41	0.28	0.3	0.13	0.17	0.35	0.07	-0.38	0.78	-0.37	-0.02	-0.04	-0.33
ML1372	-0.53	-0.15	0.53	-1.02	-0.84	-0.59	-0.92	-0.14	1.92	1.83	0.11	0	0.87	0.21	1.77	0.04	0.66	0.17	0.24	1.42	1.18	-0.09	0.48	0.77	0.73	2.06	0.27	1.89	1.63	0.76	0.17	-0.46	-0.31	1.1	1.08	0.72	-0.56	0.04	-0.15	0.68	2.29	0.1	0.06	1.05	0.22	0.53	1.03	-0.15	0.32
ML1380	0.23	0.27	0.05	0.29	0	0	0.47	-0.27	-0.25	0.26	-0.09	-0.06	-0.26	-0.15	-0.15	0.07	-0.52	-0.03	0.01	0.74	0.02	-0.36	-0.41	0.18	0.35	0.1	-0.25	-0.41	-0.75	-0.74	-0.83	-0.45	-0.51	-0.85	-0.92	-0.56	-0.58	-0.57	-0.04	-0.63	-0.47	0.73	0.18	0.38	0.98	0	0.19	0.03	-0.31
ML1381	0.1	-0.38	0	-0.14	-0.19	-0.04	0.05	-0.44	-0.03	0.19	0.03	0.43	0.3	0.36	-0.51	-0.01	-0.01	-0.38	-0.63	-0.26	-0.46	-0.31	-0.4	-0.55	-0.77	-0.77	-0.32	-0.71	-0.55	-0.21	-0.1	-0.06	-0.03	0.27	0.18	0.15	-0.69	-0.8	-0.76	-1.01	-0.21	-0.01	-0.03	-0.58	0.25	-0.39	-0.78	-0.42	-0.41
ML1382	0.47	-0.04	-0.21	0.18	-0.63	0.17	0.36	0.14	-0.39	0.22	-0.12	-0.27	0.16	0	-0.23	0.07	-0.73	0.74	0.89	1.48	1.93	1.79	0.95	0.65	1.15	1.6	-0.08	0.24	-0.31	-1.34	-1.38	-0.17	-0.98	-1.62	-0.85	-0.29	0.46	0.37	0.7	0.45	-0.18	-0.26	-0.17	1.22	0.64	1.15	1.37	0.68	1.33
ML1383	-0.38	-0.23	-0.44	-0.36	-0.06	0.09	0.05	0	-0.18	0.14	0.03	0.03	-0.39	0.03	0.45	0.15	0.4	-0.4	-0.43	-0.6	-0.82	-0.44	-0.3	-0.5	-0.84	-0.54	0.36	0.24	0.26	0.36	0.78	0.73	0.37	0.48	0.53	0.6	0.63	0.73	0.43	0.49	-0.16	-0.17	-0.24	-0.37	0.79	-0.29	-0.35	-0.31	-0.28
ML1384	-0.02	0.34	-0.61	0.33	-0.04	0.37	-0.24	-0.12	-0.31	0.07	0.33	0	0	0.3	0.21	0.09	0.39	-0.71	-0.32	-0.24	-0.03	-0.05	-0.1	-0.54	-0.9	-0.07	0.09	0.21	-0.04	0.47	0.54	0.09	0.58	0.29	-0.46	-0.33	-0.16	0.06	-0.18	-0.38	0.12	-0.78	-0.4	-0.42	-0.81	-0.21	-0.38	-0.45	-0.57
ML1387	-0.13	-0.29	1.11	0.17	-0.29	0.22	0.23	-0.91	-0.51	0.14	0	0.71	-0.4	-0.04	0.01	0.05	1.16	-0.12	0.15	1.54	0.96	-0.25	-0.15	0.85	0.62	0.3	1.17	0.07	-0.2	1.34	1.22	0.91	1.12	2.04	1.29	0.88	-0.84	-0.31	-0.45	-0.57	0.39	0.02	-0.04	0.84	0.83	0.8	1.91	-0.01	0.08
ML1389	0.01	-0.65	-0.03	0.22	-0.58	0	-0.01	-0.9	-0.92	1.12	0.03	0.8	0.07	-0.19	0.08	0.01	0.79	-0.66	-0.95	1.09	0.08	0.31	0.12	0.02	-0.62	-0.12	1.18	-0.37	-0.64	1.25	1.23	1.54	1.58	1.56	2.1	1.79	-0.79	-0.82	-1.14	-1.21	-0.2	-0.17	-0.25	-0.69	-0.65	0.69	0.35	0.16	0.63
ML1390	0	-0.22	-0.27	-0.3	0.11	-0.23	0.09	0.28	-0.11	0.05	0.22	-0.13	0.22	0.09	-0.12	-0.04	0.01	0.56	0.79	0.62	0.49	0.39	0.59	0.41	0.2	0.41	-0.32	-0.09	-0.62	-0.25	-0.14	-0.33	-0.35	0.2	0.1	-0.2	0.18	-0.09	0.21	0.22	0.06	0.28	0.28	0.43	2.04	0.49	0.56	0.67	0.69
ML1391	-0.22	-0.24	-0.08	-0.1	0.03	-0.11	-0.19	0.51	0.13	0.19	0.22	0	-0.03	0.18	0.12	0.01	1.13	0.72	0.86	1.34	0.91	0.76	0.83	1.25	2.59	0.81	0.58	0.07	0.06	0.68	0.59	0.3	0.15	1.05	0.97	0.26	0.11	0.33	0.18	0.73	0.33	0.06	0.32	1.25	2.79	1.34	1.26	1.16	1.34
ML1392	0.05	0.38	-0.54	-0.29	0.76	0.57	0.26	0.56	0	-0.2	-0.43	-0.23	0	-0.12	-0.1	-0.05	-0.68	0.83	0.8	0.57	0.84	1.12	1.08	0.81	0.61	0.5	-0.69	-0.89	-1.09	0.24	0.32	-0.29	-0.2	-0.44	-0.56	-0.5	-0.32	-0.27	0.04	-0.09	-0.55	0.11	-0.04	0.41	0.76	0.19	0.65	0.62	0.55
ML1393	-0.37	0.38	-0.26	-0.19	0.04	0.25	0.18	0.15	0.74	0.07	-0.3	-0.26	-0.25	0	-0.21	0.02	-1.71	0.06	-0.39	-0.21	-0.11	0.07	0.01	0.02	-0.36	-0.5	-1.35	-1.86	-1.4	-2.02	-2.12	-0.9	-0.85	-1.24	-1.3	-1.39	-1.52	-1.38	-0.33	-0.37	-0.39	0.16	-0.03	-0.69	-0.91	-0.65	-0.7	-0.17	-0.24
ML1394	-0.65	-0.61	0.13	-0.06	0.2	-0.08	0	0.22	-0.25	0.17	-0.08	0.22	-0.41	0.14	0.33	-0.03	1.84	-0.18	-0.13	-0.2	0.11	-0.09	0.03	-0.06	-0.57	0.38	0.98	0.24	0.32	1.55	1.56	1.24	1.33	2.25	2.01	1.66	0.44	0.74	0.44	0.23	0.04	-0.18	-0.45	-0.39	1.16	0.12	0.18	0	0.15
ML1395	0.22	-0.02	1.58	0.83	-0.47	1.35	0	-0.71	-0.1	-0.07	-2.91	-0.44	0.62	0.16	0.36	-0.19	1.25	-0.21	-2.66	-2.19	-2.45	-2.69	-2.95	-2.49	4.57	-2.46	0.17	-0.15	-0.31	0.1	1.26	1.03	1.08	0.87	0.59	0.51	-0.33	-0.13	0.39	0.55	0.62	-0.36	-2.15	-2.32	1.21	0.41	-0.97	-2.27	-2.1
ML1396	-0.35	-1.03	0.48	-0.03	-0.28	0.02	0.2	0.35	-0.1	0	-0.31	0	-0.69	0.14	0.18	0.08	0.87	-0.85	-1.77	-1.99	-1.71	-1.63	-1.83	-1.58	-1.07	-0.73	0.48	-0.04	-0.19	0.75	0.88	0.54	0.59	1.72	1.05	0.79	0.05	0.18	-0.07	-0.43	0.53	-0.05	0.03	-1.16	-2.27	-2.04	-1.57	-1.47	-1.18
ML1397	0.01	-0.02	0	0.63	-0.25	-0.23	-0.28	0.03	0.39	0.27	-0.18	0.11	-0.06	-0.02	0.25	0.17	-0.01	0.16	-0.33	-0.17	-0.26	0.21	0.28	0.13	-0.18	-0.42	0.31	-0.12	-0.16	0.47	0.04	-0.1	-0.11	0.77	0.67	0.42	0.18	-0.29	0.6	0.34	0.11	-0.5	-0.48	-0.05	0.52	0.92	1.38	0.09	0.18
ML1399	-0.36	-1.1	0.19	-0.23	-1.44	0.14	-0.92	-1.28	0.17	-0.33	1.01	0	0.54	0.24	0.27	0.19	-0.09	0.77	0.23	0.11	-0.05	0.1	0.12	0.19	0.49	0.65	-0.06	-0.6	-0.46	-0.89	-0.84	-0.62	-0.7	-0.36	-0.69	-0.25	-0.76	-0.57	-0.38	-0.68	1.22	-0.57	-0.2	0.76	-0.02	0.7	0.92	1.13	0.65
ML1401	0.05	0.04	-0.61	-0.11	0.29	0.07	0	0.04	-0.2	0	-0.12	-0.03	-0.05	0.09	-0.27	0.03	0.39	-1.29	-1.5	-1.79	-1.64	-1.05	-1.07	-1.48	-2.24	-1.36	0.21	0.72	0.31	0.7	0.72	0.36	0.27	0.62	0.12	0.44	0.41	0.36	0.66	0.37	0.03	-0.1	-0.1	-1.43	-1.83	-1.96	-2.18	-1.02	-1.41
ML1402	-0.16	0.2	2.24	0	-0.1	-0.03	-0.14	-0.06	0.82	0.11	-0.09	0.2	-0.02	0.31	0.62	0.05	1.14	0.23	0.4	0.31	0.29	0.12	0.3	0.08	-0.04	0.62	0.1	-0.27	0.32	0.39	0.07	0.08	0.04	0.72	0.5	0.35	0.7	-0.04	0.5	0.45	0.29	0.84	0.23	0.2	1.21	0.54	0.56	0.3	0.34
ML1406	-0.63	0.06	-0.4	-0.32	-0.35	-0.3	-0.33	-0.49	0.38	0.21	0.27	0.11	0	0.21	0.11	0	0.58	-0.16	0.38	0.13	0.29	0.45	0.51	0.7	-0.07	-0.06	0.43	0.79	0.5	0.38	1.01	1.04	0.47	1.38	0.96	0.56	1.03	0.51	0.44	0.33	0.5	0.34	0.27	0.25	-0.55	-0.35	-0.06	0.41	0.13
ML1407	-0.36	0	0.15	-0.2	-0.03	-0.21	-0.37	0	0.25	-0.03	0.49	0.36	0.28	0.38	0.79	0	0.79	0.03	-1.44	0.9	-1.46	0.46	0.26	-1.13	-1.55	-1.08	0.56	0.18	0.33	0.8	0.82	0.53	0.62	1.22	0.97	0.89	0.64	0.6	0.29	0.7	0.42	-0.48	-0.37	-1.56	1.63	-1.05	-1.31	-1.14	-1.29
ML1408	0.05	-0.17	-0.11	-0.26	0.02	0.21	0.14	0.11	-0.35	0.33	0	-0.15	-0.15	-0.05	0.04	0.12	0.1	0.77	1.2	0.84	1.06	0.59	0.8	1	0.92	0.31	-0.15	-0.68	-0.17	-0.3	-0.19	-0.15	0.08	-0.04	-0.3	-0.19	-0.5	-0.37	-0.36	-0.46	-0.47	-0.01	0.1	0.57	0.55	0.91	0.59	0.62	0.7
ML1409	-0.34	-0.65	0.58	0.44	-0.14	-0.22	-0.19	0	0.46	0.22	-0.21	0.11	-0.12	0.23	0.15	-0.03	0.54	-0.1	-0.09	-0.36	0.19	-0.18	-0.2	-0.46	-0.35	0.05	0.57	0.13	0.22	0.43	0.4	0.28	0.42	2.01	1.24	0.98	0.6	0.09	0.35	0.15	0.87	0.48	0.1	-0.18	1.05	0.04	0.09	-0.09	-0.09
ML1410	0	-0.02	-0.34	0.24	0.29	-0.42	-0.21	-0.29	0.86	-0.26	-0.08	0.06	1.43	0.11	0.08	-0.04	0.94	0.81	0.97	0.43	1.68	1.12	0.86	0.99	0.53	0.29	0.44	0.59	0.65	0.5	0.74	0.58	0.69	1.16	1.34	0.55	0.9	1.39	0.31	0.39	0.64	-0.07	0.01	0.61	1.41	0.87	0.67	1.09	0.77
ML1411	-0.37	-0.31	-1.89	-0.08	0	0.06	-0.29	0.21	0.13	0.03	-0.02	0.04	-0.39	0.23	0.28	0.01	1.11	-1.7	-2.1	-1.67	-2.05	0.13	0.1	-1.8	-1.74	-1.63	0.93	0.66	0.55	1.53	1.44	0.88	1.2	1.03	0.92	0.71	0.34	0.49	0.25	0.36	0.18	-1.24	-0.87	-1.47	1.8	-1.29	-1.17	-1.86	-1.42
ML1412	-0.1	-0.62	-0.09	0.04	0.22	0	-0.01	0.26	0.5	-0.03	-0.14	0.02	0.04	0.14	-0.01	0	1.43	0.37	0.2	0.63	0.46	0.09	0.42	0.06	1	0.76	1.46	0.57	0.91	0.59	0.62	0.5	0.54	1.51	1.43	1.49	0.23	0.31	-0.18	0.1	0.46	-0.24	-0.1	1.18	1.15	1.1	1.1	0.86	0.83
ML1413	-0.63	-0.34	1.33	0.17	-0.34	-0.19	-0.32	-0.01	0.67	0.5	0	0.11	0.82	-0.42	0.72	0.01	2.56	-0.22	1.72	-0.01	-0.41	0.63	0.04	-0.03	3.45	0.15	0.47	1.1	1.63	0.16	-0.23	-0.17	-0.14	0.72	0.96	0.75	0.8	1	0.4	0.73	0.51	-0.1	0.09	3.68	0.56	0.95	3.23	0.77	-0.04
ML1417	-0.64	0.39	-0.6	-0.51	0	-0.15	-0.33	0.18	0.11	-0.12	0.13	-0.15	0.16	0.11	0.56	0.11	0.45	-0.22	0.1	-0.44	0.2	0.33	0.61	-0.01	-0.64	0.21	0.38	0.03	0.4	0.72	0.71	0.5	0.06	0.75	-0.05	0.18	0.5	0.66	0.71	0.63	0.21	-0.26	-0.12	-0.58	-0.58	-0.56	-0.5	-0.48	-0.35
ML1418	0.57	-0.21	-0.52	0.3	0	-0.11	0.16	0.24	-0.44	0.17	0.08	-0.17	0.63	-0.14	-1.09	0.06	-1.94	0.01	0.15	-0.81	-0.17	-0.14	-0.23	-0.76	-1.37	-1.06	-0.84	-0.47	-1.09	-1.82	-1.85	-1.39	-1.41	-2.75	-2.5	-1.81	-0.38	-0.56	0.58	0.05	-0.64	-0.22	0.07	-0.8	-1.91	-1.54	-1.31	-0.64	-1.31
ML1419	0.26	-0.16	0.02	0.07	0	0.18	0.22	0.26	-0.39	0.01	-0.21	-0.24	-0.33	-0.36	-0.4	0.09	-1.14	0.01	-0.12	-0.1	0.26	-0.05	0.08	0.06	-0.49	0.05	-0.85	-1.19	-1.33	-0.81	-0.87	-0.46	-0.36	-1.3	-1.15	-0.83	-1.13	-0.97	-1	-0.76	-0.46	0.16	0.21	-0.78	-1.49	-0.38	-0.48	-0.2	-0.33
ML1420	-0.17	-0.1	-0.45	-0.34	0.02	0.21	0	0.16	-0.05	0.17	0.31	0.05	0	0.01	-0.03	0.22	-0.62	0.37	0.19	0.16	-0.04	0.38	0.56	0.03	-0.19	-0.43	-0.37	-0.7	-1.06	-0.18	-0.13	-0.19	-0.04	-0.45	-0.5	-0.49	-0.55	-0.34	-0.21	-0.45	-0.21	-0.13	-0.14	0.3	0.46	0.22	0.37	-0.21	-0.04
ML1423	-0.06	0	-0.24	-0.11	0.36	-0.03	0.18	0.13	0	-0.07	0.06	-0.03	0.28	0.1	-0.12	0.01	0.66	0.76	0.8	0.51	0.86	0.42	0.46	0.33	0.01	0.7	0.32	0.46	-0.08	0.58	0.4	0.63	0.61	1.19	0.63	0.39	0.29	0.16	0.64	0.32	-0.02	-0.2	0.25	0.21	1.3	0.34	0.53	0.55	0.16
ML1424	-0.04	-0.33	-0.2	0.08	-0.74	0.07	0.13	0.14	0	0.05	-0.25	-0.07	-0.05	0.3	0.08	0	0.98	-1.46	-0.46	-1.55	-1.28	-1.77	-1.79	-1.27	-1.88	-1.06	0.95	0.88	0.38	0.15	1.25	1.16	1.32	1.46	1.08	1.05	1.04	1.13	0.91	0.65	1.47	0.97	0.29	1.19	-2.54	0.45	0.75	-1.07	-0.77
ML1425	-0.27	0.72	0.37	-0.26	-0.07	-0.44	0.28	0.09	-0.07	0	-0.19	0.5	-0.28	0.15	0.05	-0.06	0.5	-0.67	-0.32	-0.61	-0.55	-0.7	-0.96	-0.8	-1.31	-0.64	0.39	0.11	-0.12	1.01	0.96	-0.01	0.07	0.74	0.39	0.14	-0.01	0.1	0	-0.5	-0.12	-0.35	-0.21	-0.37	-0.1	-0.93	-0.9	0.13	-0.37
ML1426	-0.35	-0.54	0	-0.07	-0.08	-0.23	-0.05	-0.21	0.35	0.73	0.36	0.4	0.28	0.22	0.49	0.04	1.55	0.24	0.63	0.46	0.51	0.65	0.54	0.4	0.12	1.08	0.61	0.33	0.52	0.9	1.09	0.49	0.36	1.94	1.34	0.81	0.2	0.16	0.31	0.36	0.38	-0.3	-0.06	0.85	2.58	-0.79	-0.53	0.71	0.15
ML1427	0.26	-0.29	-0.48	0.22	-0.12	-0.01	0.09	-0.01	-0.14	0.37	0.29	-0.03	0.1	0.07	0	0.13	-0.97	-2.61	-2.87	-3.03	-2.69	-2.14	-2.22	-2.15	-2.59	-1.27	-0.72	-0.57	-0.83	-0.53	-0.6	-0.63	-0.6	-0.98	-1.22	-0.86	-0.88	-0.84	-0.15	-0.36	-0.03	-0.14	-0.25	-3.41	-3.14	-2.06	-0.81	-1.68	-1.82
ML1430	-0.13	-0.24	0.95	0.23	0.41	-0.24	0.14	0	0.37	0.11	-0.06	-0.29	-0.09	0	-0.03	0.12	1.53	-0.05	-0.11	0.17	0.28	-0.04	0.08	-0.18	-0.29	0.02	0.71	0.36	0.24	1.52	1.46	0.8	0.7	1.31	1.01	0.72	0.2	0.44	0.2	-0.12	-0.14	-0.21	-0.34	-0.06	1.41	-0.03	0.13	0.01	0.16
ML1439	-0.47	-0.26	0.38	-0.45	0.34	-0.13	-0.07	0.01	0.32	0.01	0	-0.14	0.26	-0.16	0.06	0.19	0.08	1.02	1.17	0.54	0.63	0.83	0.74	1.14	0.81	0.69	-0.14	-0.94	-0.67	-0.12	-0.25	-0.34	-0.2	-0.22	0.07	-0.41	-0.12	-0.24	0.4	0.31	-0.27	-0.46	-0.38	1.03	1.95	1.37	1.6	1.12	1.04
ML1440	0	-0.38	-0.19	0.07	0.38	-0.25	-0.13	0.39	0.61	-0.11	-0.37	-0.14	0.31	0.1	0	0.06	0.04	-0.1	0.15	0.27	0.24	0.16	-0.1	0.1	0.06	-0.42	-0.12	-0.33	-0.3	0.18	0.23	0.06	0.27	0.24	-0.16	-0.14	-0.18	-0.03	0.88	0.5	-0.09	0.17	-0.1	0.26	1.1	0.58	0.65	-0.05	0.26
ML1441	0.12	0.03	-0.59	0.23	0.11	0.24	0	0.26	-0.2	-0.22	-0.15	-0.03	-0.36	0.05	-0.02	-0.02	-0.19	-1.35	-1.46	-1.27	-1.47	-1.29	-1.26	-1.51	-1.81	-1.21	-0.39	-0.15	-0.59	0.08	0.21	-0.26	-0.06	-0.54	-1.04	-0.59	-0.57	-0.44	-0.12	-0.11	-0.34	0.18	0.19	-1.67	-0.92	-1.23	-1.22	-1.31	-1.67
ML1444	-0.11	-0.05	-0.3	-0.1	0.11	0.29	0.14	0.33	0	-0.03	0.06	0.14	0.08	-0.08	-0.16	0.04	0.86	0.34	0.48	0.44	0.42	0.22	0.17	0.38	0.99	0.39	0.19	0.12	0.19	1.04	0.92	0.6	0.45	0.7	0.64	0.28	0.07	0.25	0.29	0.42	0.13	-0.25	-0.36	1.12	1.83	1.62	1.72	0.8	0.98
ML1445	-0.95	-0.29	0.19	-0.13	-0.13	-0.32	-0.5	0.1	1	0	-0.07	0.3	0.38	0.3	0.64	0.1	0.78	0.75	0.81	0.8	1	0.72	2.57	2.74	2.33	1.46	0.5	0.17	0.92	0.36	0.63	0.24	0.33	1.63	1.28	0.79	0.47	0.31	0.94	0.78	0.91	-1.14	-0.37	1.82	1.99	2.52	1.93	1.92	1.96
ML1446	0.15	0.13	-0.52	0.14	-0.24	0.05	-0.13	0.04	-0.33	0	0.07	0.17	-0.18	-0.22	-0.45	0.14	-0.65	0.2	-0.11	-0.52	-0.13	-0.26	0.28	-0.29	-0.76	-0.25	-0.37	-0.2	-0.49	-0.19	-0.15	-0.45	-0.26	-0.92	-0.48	-0.29	-0.56	-0.52	0.27	0.15	-0.03	-0.12	-0.33	-0.14	-0.29	-0.48	-0.26	-0.03	-0.1
ML1448	-0.98	0.38	0.73	-0.06	0	-0.5	-0.5	0.05	1.21	-0.44	-0.06	0.39	-0.39	0.63	0.61	0	0.02	-0.5	-0.78	-0.17	-0.48	-0.11	-0.67	0.02	-0.9	0.4	0.07	0.91	1.33	1.09	0.38	-0.1	0	1.18	0.97	0.75	0.69	-0.01	-0.71	-0.62	0.05	1.36	0.64	-0.38	-1.25	-0.33	-0.38	0.55	-0.68
ML1452	-0.17	-0.36	-0.14	-0.1	0.09	-0.02	0.09	0.02	0	-0.09	0.06	0.13	-0.2	0.06	0.22	-0.03	0.47	1.24	0.63	1.77	1.42	0.37	0.61	1.19	1.59	0.54	0.31	0.11	0.34	0.52	0.22	0.53	0.32	0.93	0.79	0.49	0.96	0.51	0.4	0.42	0.59	-0.01	0.21	0.94	1.67	2.08	1.57	0.48	1.16
ML1453	-0.44	-0.48	0.54	0.11	-0.44	-0.07	-0.24	-0.42	0.49	0	0.12	0.48	-0.24	0.01	0.32	-0.07	0.83	0.46	0.02	0.49	0.73	-0.01	0.33	0.37	1.97	-0.1	0.49	-0.18	-0.27	0.46	0.18	0.2	0.58	1.2	1.48	1.31	0.41	0.44	-0.15	-0.2	0.5	-0.85	-0.66	0.55	1.77	1.06	1.2	0.54	0.67
ML1454	-0.37	0.24	-0.08	0.48	0	0.27	-0.2	0.29	-0.06	-0.16	-0.07	0.02	0.07	-0.08	0.07	-0.01	-0.54	1.23	1.27	1.04	0.73	0.71	0.9	0.84	0.67	0	-0.35	-0.48	-0.21	-0.32	-0.23	-0.12	-0.31	-0.5	0.44	-0.61	-0.69	-0.31	-0.01	0.23	-0.47	0.22	0.35	1.14	1.64	0.6	0.53	0.44	1.08
ML1458	-0.62	0.05	-0.54	-0.19	0.37	0.14	0	0.44	0.07	0	-0.1	0.14	-0.18	-0.16	-0.06	-0.03	0.54	-0.17	-0.44	-0.43	-0.59	0.84	0.09	0.16	0.6	-0.15	0.17	-0.3	-0.27	0.68	0.64	0.42	0.4	0.59	0.46	0.09	0.15	0.31	0.4	0.08	-0.41	0.44	-0.01	0.05	0.3	0.08	0.08	-0.43	-0.26
ML1463	0.15	-0.13	0.83	0	-0.12	0.22	0	-0.12	0.65	-0.09	0.06	-0.08	0.09	-0.02	0.3	-0.06	0.96	0.87	1.2	0.95	1.16	0.76	1.05	0.85	1.81	0.91	-0.02	-0.03	1.07	0.18	0.15	-0.04	0.15	0.06	0.56	-0.06	0.06	0.14	0.49	0.39	0.29	-0.09	-0.12	0.92	2.09	1.33	1.83	0.76	0.61
ML1464	0.03	0.05	-0.26	-0.09	-0.1	-0.24	-0.18	-0.22	0.19	0.09	0.02	-0.18	0.02	0	0.09	0.1	0.27	0.49	0.7	0.85	0.51	0.49	0.58	0.91	1.11	0.36	0.14	-0.15	0.01	0.16	0.15	0.35	0.19	0.23	0.43	0.12	-0.18	0.06	0.14	0.07	0.25	-0.28	-0.33	0.89	2.12	1.13	1.13	0.39	0.41
ML1465	-0.57	-0.25	0.29	-0.19	0	-0.06	-0.56	-0.41	0.14	0.34	0.29	-0.18	0.96	0.41	0.73	0.07	0.18	0.27	-0.1	0.31	0.17	0.3	0.36	0.81	0.16	0.4	0.42	0.64	1.01	0.1	0.08	-0.02	0.08	0.62	0.92	0.15	0.95	0.82	0.17	0.09	0.62	-0.09	-0.25	0.68	1.42	0.2	0.12	1.09	0.78
ML1466	-0.71	-0.57	-0.44	-0.27	2.2	1.42	-0.32	1.88	2.57	-0.36	0	-0.4	0.22	0.24	2.38	0.01	3.2	0.81	2.68	0.78	0.44	0.35	0.47	0.76	4.04	0.7	0.82	0.03	0.14	0.11	0.08	0.12	2.11	0.58	0.56	0.11	0.23	0.49	3.18	3.11	0.05	0.32	-0.29	0.98	4.27	3.27	3.55	3.22	0.85
ML1467	0	-0.12	-0.09	-0.02	0.02	0.11	-0.14	-0.09	0.27	0.08	0.01	-0.23	-0.11	0.03	0.36	-0.1	0.42	0.26	0.06	0.36	0.13	0.6	0.64	0.54	0.6	0.07	0.35	-0.1	-0.32	1.04	1.05	0.76	0.71	0.6	1.19	1.04	0.08	0.25	-0.14	0.44	0.29	-0.5	-0.24	0.21	0.65	-0.05	0.05	0.01	0.31
ML1468	-0.1	-0.02	-0.39	0.07	0.24	0.21	-0.03	0.29	-0.14	0.05	0	-0.21	-0.11	0.07	0.03	-0.05	0.05	0.9	1.22	1.34	0.95	0.88	1	0.73	0.6	1.47	0.49	0.25	-0.01	0.54	0.51	0.45	0.61	-0.06	0.42	0.71	0.39	0.63	0.61	0.43	0	-0.11	0.13	1.6	1.13	1.72	1.83	0.61	1.48
ML1469	-0.12	-0.17	0	-0.17	-0.39	-0.4	-0.3	-0.31	0.39	0.03	0.07	0.24	0.2	0.55	0.29	0.03	1.08	0.35	0.51	0.24	0.32	0.52	0.34	0.09	-1.65	0.17	0.18	0.46	1.38	0.33	0.84	0.56	0.37	1.21	1.44	0.47	0.5	0.2	0.47	0.62	0.62	-0.51	-0.25	0.89	2.51	-0.62	-0.49	0.84	0.57
ML1470	0	-0.35	-0.23	-0.27	-0.12	-0.12	-0.34	-0.38	0.37	0.05	0.22	0.16	0.33	0.33	0.8	-0.1	0.97	0.62	0.02	-0.18	-0.55	0.76	0.92	0.34	-0.1	-0.32	0.39	-0.45	0.03	0.6	0.91	0.55	0.82	0.98	0.82	0.41	1.06	0.87	-0.08	0.18	0.1	0.28	0.1	0.36	1.27	-0.19	0.38	0.39	0.59
ML1471	-0.22	-0.2	-0.09	0.04	0.26	0.26	-0.09	0.41	-0.03	0.35	0	-0.09	-0.29	0.45	0.15	0	1.01	0.07	0.43	0.41	0.62	0.48	1.08	0.73	0.3	0.38	0.06	0.22	0.22	0.12	0.26	0.3	0.38	0.51	0.26	-0.12	-0.17	-0.11	0.12	-0.06	0.58	-0.05	-0.09	0.16	1.29	0	-0.02	0.3	0.42
ML1472	0.83	0.09	-0.18	0.52	0.11	0.2	0.37	-0.16	-0.5	-0.06	-0.1	-0.36	0.31	0	-0.49	-0.01	-0.82	0.27	0.3	-0.18	0.12	0.37	0.35	-0.11	-0.88	-0.27	0	0.29	-0.31	-0.61	-0.6	-0.34	-0.36	-1.09	-0.73	-0.22	0.48	0.51	0.85	0.52	-0.2	0.16	0.01	-0.13	-0.32	-0.62	-0.57	0.37	-0.26
ML1477	-0.19	0.04	0.28	0.57	0	-0.25	-0.27	0.57	0.61	-0.45	-0.13	0.37	-0.07	-0.54	0.7	0.03	0.34	-0.1	-0.48	0.36	0.69	-0.13	-0.18	0.9	0.32	0.2	0.37	-0.65	0.13	0.82	0.82	0.16	0.15	0.34	0.3	-0.17	0.38	-0.05	-0.29	0.2	0.41	0.05	-0.03	-0.4	-0.61	0.15	0.48	0.24	-0.16
ML1478	-0.27	0.03	0	-0.12	0.16	0.1	-0.03	0.26	0.16	-0.25	0.01	-0.2	0	-0.16	-0.29	-0.01	0.17	0.64	0.54	0.79	0.45	0.6	0.47	0.33	0.38	0.72	0.23	-0.06	-0.38	0.32	0.19	0.26	0.39	0.36	0.19	0.36	-0.09	0.14	0.46	0.12	-0.21	-0.47	0.08	0.54	1.48	0.68	0.46	0.45	0.61
ML1479	-0.5	-0.7	2.14	0.31	0.16	-0.23	-0.2	-0.14	0.94	0	-0.29	0.89	0.25	-0.35	2.12	-0.02	2.88	-1.21	-0.53	0.17	-0.89	0.77	0.79	-0.28	1.53	0.97	0.77	0.3	1.55	0.69	0.76	0.41	1.01	3.83	2.47	1.88	-0.1	-0.37	-0.54	-0.14	2.27	0.5	-0.13	-1.19	0.01	2.3	1.26	2.28	1.43
ML1480	-0.3	-0.61	0.42	0.43	-0.95	0.17	0	-0.8	-0.88	0.4	-0.02	0.66	-0.31	0.16	0.6	0.11	0.29	-0.93	-0.7	-0.38	-0.51	-0.13	-0.47	0.32	0.08	-0.79	0.9	-0.61	-0.78	1.54	1.54	1.51	1.56	0.46	1.49	1.24	-1.34	-1.39	-1.41	-1.18	0.08	-0.71	-0.21	-0.99	-1.22	-0.21	-0.46	0.2	-0.35
ML1481	-0.64	-0.96	0.53	0.16	-1.51	-0.93	-1.02	-1	0	0.02	0.04	0.22	0.02	-0.27	0.35	0.05	2.29	-2.2	-0.73	-0.76	-0.99	-1.18	-1.18	-1.1	-3.05	-0.95	0.63	1.35	1.16	0.46	0.7	0	0.12	1.12	1.58	1.24	1.34	0.41	-0.03	-0.21	0.91	-0.2	-0.32	-2.21	0.74	-0.31	-2.14	-0.87	-0.64
ML1484	-0.75	0	0	-0.36	-0.24	-0.53	-0.35	-0.24	0.4	0.17	-0.28	0.11	0.17	0.13	0.5	1.13	0.21	-0.04	-0.22	0.28	-0.39	-0.19	0.13	-0.04	1.28	0.65	0.27	1.17	0.78	1	0.67	0.98	0.27	0.71	0.71	0.32	0.71	0.59	-0.09	-0.22	0.6	0.66	4.26	0.3	0.43	0.17	0.51	0.27	0.02
ML1485	-0.21	-0.15	0	-0.23	0.14	0.34	0	0.1	-0.18	0.23	-0.29	0.08	-0.26	0.24	-0.21	0.09	0.67	0.36	0.67	-0.14	0.67	0.55	0.36	0.12	-0.03	0.98	0.17	0.36	0.5	0.5	0.46	0.35	0.58	0.48	1.02	0.12	0.46	0.67	0.63	0.24	0.09	-0.12	-0.45	0.26	0.95	0.31	0.33	0.39	0.05
ML1486	-0.41	0.21	-0.79	-0.16	-0.26	0.27	-0.12	0.47	0.09	0.16	0	-0.21	-0.06	0.02	0.01	0.03	-0.14	0.22	0.16	-0.43	0.14	0.42	0.45	0.11	-0.41	0.34	0.11	0.14	0.29	0.27	0.31	0.08	0.17	0.27	-0.07	-0.19	-0.01	0.12	0.23	0.46	0.13	0.11	0.21	-0.13	0.93	-0.34	-0.23	0.05	-0.11
ML1488	1.23	0.34	0.92	-0.12	0.57	0.86	1.06	0.32	-0.94	-0.37	0	-0.68	-0.02	-0.33	-0.45	-0.08	-0.37	0.86	0.69	1.24	1.49	0.87	1.13	1.27	1.35	0.3	0.02	-0.94	-1.15	-1.34	-1.35	-0.68	-0.74	-1.89	-1.23	-0.87	-0.78	-0.79	-1.47	-1.42	-1.53	-0.23	-0.13	0.59	0.1	0.86	1.31	0.91	1.48
ML1489	-0.2	-0.03	-0.26	-0.33	-0.24	0.33	0	0.32	1.29	-0.19	-0.02	0.22	0.68	0.44	1.36	-0.03	1.11	-0.98	-0.9	-0.22	-0.52	-0.39	-0.58	-0.16	0.72	-0.37	1.2	1.3	0.86	1.32	0.84	1.02	0.63	1.13	1.32	1.52	0.51	0.57	0.09	0.75	0.93	0.75	0.09	-0.21	0.1	-0.21	-0.19	-0.17	-0.02
ML1492	-0.11	0.37	-0.13	-0.24	0	-0.12	0.01	-0.07	0.38	-0.09	0.52	0.16	-0.29	0.12	0.6	0.05	-0.03	-0.21	-0.03	-0.25	-0.29	-0.13	0.47	-0.4	-0.1	0.47	0.12	0.21	0.55	-0.02	0.12	0.12	0.23	0.13	-0.25	0.47	0.04	0.25	0.46	0.46	0.62	-0.02	-0.05	-0.46	-0.34	-0.47	-0.39	-0.31	-0.73
ML1494	-0.08	-0.26	0.19	-0.1	0.07	0.23	0.2	0	0.84	0.28	-0.03	-0.03	-0.18	0.05	-0.29	0.01	0.89	0.31	0.14	-0.28	-0.04	0	-0.05	-0.28	0.77	0.74	0.38	-0.18	0.69	0.8	0.86	0.69	0.7	0.82	0.54	0.72	0.5	0.55	0.21	0.54	0.35	-0.09	-0.17	0.48	0.17	0.16	0.15	0.39	-0.49
ML1495	-0.16	0.27	0.18	0.22	-0.26	-0.1	-0.31	0.01	0	-0.02	0.08	0.13	0.01	-0.02	-0.05	-0.08	1.52	0.36	0.7	0.6	0.6	0.27	0.03	0.46	0.08	0.44	0.02	-0.15	0.19	1.22	1.13	-0.05	-0.01	0.81	0.56	0	-0.18	-0.07	-0.01	0.57	0.3	-0.04	-0.14	0.79	1.01	0.38	0.64	0.3	-0.1
ML1497	-0.45	-0.18	-0.25	0.06	0.32	0.1	0.01	0.08	-0.22	0.18	0.1	0	-0.28	-0.12	-0.1	-0.01	0.19	-0.13	-0.26	1.1	-0.62	-0.28	-0.26	-0.24	-0.27	-0.15	0.35	0.78	0.41	0.32	0.79	0.29	-0.05	-0.46	-0.23	-0.29	-0.82	-0.54	-0.09	-0.36	-0.16	0.22	0.11	0.99	-0.24	0.89	1.07	-0.35	-0.63
ML1498	0.37	-0.01	-0.14	0.12	0.05	0.18	0.14	0.12	-0.57	0	0.16	-0.25	-0.58	-0.52	-0.24	-0.06	-1.39	-1.44	-1.3	-1.68	-1.36	-1.22	-1.4	-1.62	-1.02	-1.55	-0.58	-1.05	-1.18	-0.66	-0.79	-0.53	-0.5	-1.52	-1.32	-1.62	-1.8	-1.78	-0.98	-1.26	-0.59	-0.22	-0.09	-1.39	-0.95	-1.79	-1.7	-1.25	-1.41
ML1503A	-1.06	0.22	0.92	-0.76	-0.89	-1.24	0.43	-0.4	1.15	0.6	0.03	0.23	-0.11	-0.69	0	-0.21	1.26	-0.22	0.14	0.41	0.13	0.21	-0.12	0.14	1.11	0.62	1.03	1.39	1.13	0.72	0.02	0.74	-0.26	1.13	1.61	1	-0.25	-0.42	-0.64	0.09	0.57	-0.9	0.44	0.7	0.94	0.74	0.7	-0.27	0.87
ML1504	0.21	0.05	-0.25	0.07	0.4	0.23	0.27	0	-0.33	-0.02	-0.34	-0.11	-0.05	0.04	-0.35	0.02	-0.46	-1.35	-1.45	-1.15	-1.46	-1.01	-1.15	-1.51	-1.21	-1	-0.28	-0.06	-0.58	-0.17	-0.04	-0.05	-0.12	-0.12	-0.5	-0.35	-0.18	-0.22	0.4	0.04	-0.23	0.2	0.08	-1.64	-1.27	-1.06	-1.71	-1.3	-1.65
ML1505	-0.7	0.01	0.26	-0.59	0.11	-0.32	-0.71	0	0.3	-0.23	-0.19	0.12	0	0.18	0.1	0.16	0.8	-0.65	-0.38	-0.44	-0.04	0.35	-0.09	-0.05	-0.16	-0.57	-0.31	-0.56	-0.64	0.01	0.24	-0.18	0.16	0.46	0.7	-0.06	0.26	0.01	0.37	0.2	-0.08	0.35	0.01	-0.44	-0.09	-0.18	-0.09	0.1	-0.33
ML1506	0.25	-0.09	0	-0.2	0.03	-0.19	-0.03	0.03	-0.06	-0.2	0.03	0.09	0.47	0.04	-0.47	-0.01	-0.08	-0.1	-0.03	0.54	-0.26	-0.24	-0.35	-0.18	0.63	0.09	-0.05	0.1	0.34	0.06	0.03	-0.01	0.1	-0.03	0.12	0.29	0.56	0.34	0.59	0.23	0.22	-0.03	-0.07	0.5	0.71	0.33	0.14	0.3	0.43
ML1508	0.64	0.63	2.13	-0.3	-0.54	0.42	0.32	-0.12	-0.63	0	0.02	1.46	-0.26	-1.04	-0.44	0.04	-2.46	0.47	0.42	-0.05	0.25	0.14	0.5	0.6	0.15	0.44	-1.68	-2.98	-3.03	-3.68	-3.72	-1.11	-1.68	-3.63	-2.72	-2.49	-1.85	-2.46	-1.13	-1.34	-0.56	0.9	0.34	-0.2	0.4	0.33	0.18	0.19	0.33
ML1511	-0.72	0.3	-0.27	0.16	-0.26	0.41	-0.73	0.27	0	-0.2	0.3	-0.27	0.03	0.13	-0.51	-0.04	0.58	-0.45	-0.59	-0.96	-0.7	-0.27	-0.3	-0.91	-1.34	-0.52	0.13	0.39	0.14	0.6	0.3	0.13	0.14	-0.05	-0.42	0.13	0.29	0.51	0.06	-0.23	-0.19	-0.06	0.04	-0.73	-0.83	-0.76	-0.71	-0.44	-0.62
ML1512	0.04	-0.79	0.8	0	-0.62	0.05	0.16	-0.76	0.58	0.06	-0.14	1.02	-0.69	-0.65	-0.13	-0.05	0.04	-0.67	-0.7	-0.42	-0.52	-0.32	-0.06	-0.05	-0.18	0.53	0.49	0.65	0.76	0.95	0.86	0.6	0.06	0.62	1.1	0.62	-0.62	-1.01	-1.66	-0.52	0.26	0.04	0	-0.66	-0.27	0.54	0.54	-0.14	-0.14
ML1513	0.31	-0.12	-0.44	-0.25	0	0.3	0.05	-0.15	0.06	-0.29	0.02	0.03	-0.06	0.27	0	0.04	0.19	0.09	0.09	0.49	0.07	0.57	0.77	0.11	0.78	-0.01	0.66	0.34	0.25	0.28	0.3	0.28	0.14	-0.09	0.77	0.49	0.59	0.35	-0.07	0.05	0.07	0.18	-0.05	0.43	1.06	0.42	0.36	0.33	0.54
ML1514	0	0.54	0.19	-0.42	0.87	0.57	-0.14	0.51	0.13	-0.55	-0.33	-0.42	-0.19	0.15	-0.04	0.1	-0.32	-0.26	0.01	-0.13	-0.17	-0.21	-0.18	0.33	-2.24	-0.15	-0.19	-0.27	-0.8	-0.21	-0.13	0.11	0.17	-0.04	-0.39	-0.78	0.44	-0.36	-0.02	-0.32	-0.11	0.24	-0.05	0.23	0.73	0.09	0.35	0.4	-0.17
ML1517	-0.21	-0.45	-0.21	-0.08	0	-0.07	-0.2	0.14	0.07	0.31	0.31	0.38	-0.03	0.26	0.19	0.02	0.1	0.14	0.17	0.13	0.17	0.24	0.19	0.31	0.74	0.23	-0.12	-0.18	-0.67	0.72	0.63	0.38	0.57	0.61	0.46	0.11	0.21	0.34	0.61	0.45	0.24	0.03	-0.49	0.34	1.55	0.76	0.78	0.3	0.32
ML1518	-0.03	-0.03	-0.34	0.15	-0.13	0.17	0.01	-0.23	-0.12	0.2	0.04	0.3	0	-0.01	0.17	0.12	0.08	-0.64	-0.7	-0.84	-0.6	-0.37	-0.46	-0.7	-1.37	-0.85	-0.14	-0.5	-0.52	0.06	-0.04	0.25	0.3	0.16	-0.02	-0.02	-0.43	-0.36	0.02	-0.09	0.07	0.2	0.31	-1.16	-1.07	-0.88	-1.33	-0.48	-0.97
ML1519	0.54	-0.22	1.12	0.56	-0.4	-0.16	-0.01	-0.34	0	0.03	0.28	-0.21	0.34	0.15	-0.29	0	-0.14	0.87	0.75	0.16	0.53	-0.01	0.7	0.09	0.12	-0.09	0.45	0.53	0.2	0.26	0.3	-0.2	-0.07	-0.91	-0.4	-0.46	-0.05	0.14	0.1	0.22	0.39	-0.04	-0.16	0.77	0.79	0.13	0.39	0.47	0.82
ML1523	-0.74	0.23	-0.3	0.13	0.39	-0.22	0.15	-0.15	0	-0.26	-0.37	-0.03	0.02	0.26	0.13	-0.29	-0.01	0.21	0.31	0.25	0.26	0.64	0.24	0.02	-0.06	0.67	0.44	0.13	-0.09	0.36	0.39	0.32	0.42	0	0.08	0.26	0.45	0.55	0.17	0.73	0.15	-0.15	0.31	-0.12	0.43	0.16	0.12	0.17	-0.1
ML1525	0.01	0.57	-0.09	-0.09	0	-0.09	-0.06	-0.1	-0.29	0.38	0.44	0.33	0.21	0.23	-0.05	-0.09	0.23	0.31	0.01	0.21	0.31	0.59	0.59	0.32	-0.68	-0.09	0.17	0.64	0.59	0.13	0.17	0.2	0.2	0.47	0.47	0.63	-0.23	-0.1	0.64	0.39	0.31	-0.31	0.15	0.27	0.47	0.21	0.04	0.65	0.62
ML1526	0.49	-0.14	-0.45	-0.19	-0.05	-0.43	-0.12	0.07	0.62	-0.15	0.22	0.28	0.2	0.56	0	-0.18	0.95	0.75	1.25	1.74	1.6	0.67	0.57	1.73	1.59	1.71	1.16	0.92	0.59	1.18	1.16	0.57	0.95	1.29	0.74	0.59	0.5	0.24	0.82	0.72	0.9	-0.59	0.24	2.12	1.82	1.46	2.02	2.02	1.84
ML1532	0.64	-0.37	0.33	0.01	0	0.35	0.51	0.15	-0.74	0.08	-0.12	-0.19	-0.19	-0.36	-0.31	0.01	-1.44	0.45	0.08	0.61	0.06	0.3	0.47	0.09	0.42	0.89	-1.32	-1.78	-2.08	-1.58	-1.47	-0.72	-0.57	-0.85	-1.39	-1.31	-0.92	-1.01	-0.02	-0.23	-0.31	0.03	0.12	-0.07	0.96	0.35	0.76	0.84	0.51
ML1536	-0.02	0.25	0	-0.77	0.45	0.1	0.05	0.23	-0.04	0.19	-0.32	-0.47	0.1	-0.07	-0.33	0.02	-0.26	-0.84	-1.28	-1.22	-0.79	-0.46	-0.54	-1.07	-1.78	-1.36	0.24	0.01	-0.29	-0.43	-0.43	0	0.1	-0.89	-0.43	-0.18	0.51	0.49	0.23	-0.08	-0.39	0.13	-0.03	-1.23	-2.15	-1.89	-1.78	-0.93	-1.41
ML1537	0.17	0.18	-0.52	-0.12	0.23	0.16	0.09	0.44	-0.1	-0.05	-0.32	-0.13	0.06	0	-0.53	0.01	-0.56	-0.21	-0.22	-0.44	-0.15	0.01	0.08	-0.31	-1.06	-0.28	-0.1	-0.21	-0.75	0.12	0.02	-0.05	0.03	-0.4	-0.36	-0.22	0.35	0.26	0.77	0.54	-0.18	0.08	0.14	-0.49	-0.28	-0.73	-0.61	-0.26	-0.31
ML1538	-0.36	0.43	-0.08	-0.41	0.74	0	-0.03	0.59	0.41	0.4	0.01	-0.06	0.51	-0.01	-0.05	-0.05	0.82	0.12	-0.18	-0.49	-0.37	0.3	0.14	-0.18	-0.03	-0.25	0.66	0.62	0.36	1.11	1.11	1.04	1.17	1.21	0.81	0.84	0.95	0.31	0.17	0.65	0.46	-0.52	-0.65	-0.12	0.17	-0.69	-0.42	-0.03	-0.57
ML1539	0.05	-0.03	0.13	0	0.19	0.27	0.23	0.17	-0.39	-0.31	-0.22	0.01	-0.33	-0.22	-0.05	0.11	-0.08	-0.72	-0.84	-0.75	-0.81	-0.57	-0.66	-0.86	-1.25	-0.8	0.15	-0.76	-0.72	0.42	0.47	0.36	0.45	-0.08	0.06	0.13	-0.02	0	0.14	0.02	0.12	-0.01	0.13	-0.97	-0.13	-0.84	-0.77	-0.77	-1.02
ML1540	-0.44	-0.39	-0.07	-0.13	-0.09	-0.07	-0.19	0.15	0.7	0.24	0.19	0	0.36	0.28	0.42	0.03	0.72	0.62	0.65	0.85	0.46	0.35	0.58	0.55	0.5	0.56	0.21	0.14	0.17	0.22	0.47	-0.03	0.26	0.79	0.87	0.9	0.23	0.57	0.59	0.53	0.17	-0.2	-0.22	0.59	1.57	0.87	1.24	0.54	1.01
ML1543	-0.16	0.79	0	-0.4	0.84	0.56	-0.18	1.03	0.56	-0.16	-0.21	-0.52	0.67	0.36	-0.74	0	-1.04	1.91	1.83	1.52	2.02	1.22	1.98	1.64	0.94	1.36	-0.79	-0.79	-0.91	-1.14	-1.11	-0.69	-0.6	-0.78	-0.86	-0.32	0.94	0.95	0.65	0.39	-0.8	0.25	-0.12	1.32	0.45	1.06	1.21	1.5	1.27
ML1544	0.32	-0.25	-0.4	0.63	0.58	-0.12	0.38	-0.47	0	0.1	-0.08	-0.2	0.7	0.46	-0.44	0	-1.2	0.05	-0.16	-0.26	0.31	0.42	0.22	0.06	0.06	-0.59	-0.19	0.64	0	-0.59	-0.7	-0.15	-0.26	-0.48	-0.7	-0.08	1.16	1.1	0.61	-0.02	-0.34	0.33	0.15	1.58	-0.17	0.42	0.03	1.05	0.9
ML1546	-0.5	0.09	0	-0.17	0.18	-0.3	0.16	0.02	0.3	-0.11	-0.28	0.49	-0.05	0.03	-0.09	0.12	-0.2	-0.55	-0.65	-0.35	-0.49	-0.43	-0.27	-0.15	0.31	-0.52	-0.14	-0.4	0.1	0.59	0.62	1	0.42	0.81	1.14	0.75	1.14	0.53	0.14	0.08	-0.51	0.33	0.19	0.72	-0.54	-0.47	0.55	-0.06	-0.04
ML1547	0.25	-0.59	-0.17	0.73	-0.4	0.06	0.12	-0.36	0	0.07	0.16	-0.3	0.07	-0.05	-0.25	0.06	0.85	0.99	0.66	0.89	1	0.3	0.4	0.96	1.15	0.27	1.28	1.18	1.01	1.5	1	0.92	0.39	0.38	0.84	0.38	-0.21	-0.08	-0.22	0.08	-0.42	0.38	-0.1	1.1	1.78	0.83	0.51	0.5	0.68
ML1548	0.45	-0.08	-0.27	-0.13	0.25	0.17	0.38	0.08	-0.15	0.02	0	-0.06	0.02	-0.03	-0.22	0.03	-0.8	0.21	0.21	-0.18	-0.12	0.2	0.13	-0.14	-1	-0.36	-0.63	-0.64	-1.08	-0.51	-0.5	-0.34	-0.27	-0.64	-0.37	-0.36	0.12	0.09	0.28	0.09	-0.22	0.29	0.07	-0.15	0.23	-0.48	-0.37	0.11	-0.26
ML1553	0	-0.68	0.07	-0.23	-0.31	-0.32	-0.24	-0.34	0.01	0.35	0.24	0.53	-0.29	0.05	0.27	-0.05	-0.65	-0.93	-1.01	-1.31	-1.04	-1.03	-1.08	-1.12	-1.32	-1.25	-0.28	-0.37	-0.45	-0.32	-0.3	-0.11	0	-0.35	-0.21	-0.27	-1.01	-0.91	-0.33	-0.2	0.45	-0.39	-0.33	-0.98	-0.15	-1.36	-1	-0.9	-1.1
ML1555	-0.23	0	1.07	-0.02	0.05	0.1	-0.17	0.13	0.03	-0.11	-0.28	0.16	-0.16	0.17	-0.06	0.08	0.58	0.84	0.88	0.81	1.41	0.79	0.82	0.71	0.48	0.6	0.81	0.85	0.73	0.57	0.68	0.52	0.48	0.36	0.46	0.44	0.36	0.61	0.77	0.65	0.31	-0.07	0.09	0.71	1.69	0.35	0.5	0.35	0.37
ML1556	0.04	0	-0.12	0.16	0.17	0.33	0.17	0.07	-0.28	-0.04	0.11	-0.14	-0.5	-0.27	-0.23	0.04	-0.5	-1.35	-1.17	-1.1	-1.14	-1.33	-1.14	-1.2	-1.43	-1.54	-0.08	-0.46	-0.94	-0.2	-0.23	-0.03	-0.02	-0.72	-0.78	-0.88	-1.26	-1.25	-0.36	-0.48	-0.38	-0.04	-0.07	-1.22	0.11	-1.1	-1.11	-1.02	-0.84
ML1557	0.34	-0.46	0.26	-0.08	0.01	-0.43	-0.04	0	-0.04	0	-0.33	-0.05	0.44	0.19	0.12	-0.16	0.37	-0.79	-0.2	-0.68	-0.91	-0.87	-0.65	-0.57	-0.11	-0.17	1.09	0.12	1.01	0.23	0.77	-0.13	-0.32	1.15	0.76	0.18	0.12	0.31	-0.82	-0.03	0.09	0.25	0.41	-0.29	0.55	-0.47	-0.54	-0.8	-0.35
ML1558	0.39	-0.14	-0.35	-0.01	-0.02	0.06	0.05	0.15	-0.17	0.33	0.17	-0.26	0	0.05	-0.36	0.11	-0.35	0.34	0.16	-0.04	0.16	-0.05	0.16	-0.11	-0.28	0.06	-0.47	-0.33	-0.78	-0.66	-0.72	-0.55	-0.46	-1.04	-0.99	-0.61	-0.42	-0.3	-0.06	-0.43	-0.48	-0.24	0.02	-0.24	0.66	-0.17	-0.02	0.13	0
ML1560	0	0.72	-0.24	0.31	-0.06	-0.53	-0.05	-0.03	0.41	-0.12	0.47	-0.21	0.47	0.23	0.14	0.04	1.3	0.63	1.96	1.28	1.29	0.75	1.05	0.83	0.89	1	1.29	0.93	0.61	1.71	1.76	0.68	0.77	1.96	1.16	1.23	0.4	0.37	-0.17	0.17	0.33	-0.46	-0.04	1.2	2.04	1.08	1.57	1.04	1.19
ML1561	-0.45	-0.2	0.16	-0.09	-0.23	0	-0.34	0.14	0.44	0.03	-0.24	0.16	-0.01	0.01	0.24	0.01	1.17	0.42	0.75	0.86	0.25	0.39	0.19	1.47	0.99	2	0.73	0.51	1.02	0.85	0.82	0.87	0.97	1.41	0.94	0.75	0.21	0.56	0.35	0.32	0.27	-0.7	-0.63	1.51	1.85	0.79	0.78	0.75	1.38
ML1562	-0.56	0.2	0.48	-1.53	-0.68	-0.94	-0.92	-0.79	0.08	-0.46	0.24	0	0.89	0.17	0.1	-0.03	1.43	-0.4	-0.78	-0.37	-0.52	-0.53	-0.52	-0.34	-0.46	0.65	-0.17	0.01	-0.04	0.3	0.08	0.15	0.09	0.61	0.26	0.36	0.35	-0.06	-0.07	0.5	0.26	-0.11	-0.3	-0.48	-0.65	0.09	-0.2	-0.15	0.05
ML1572	-0.05	-0.27	-0.05	-0.16	-0.08	-0.03	-0.21	0.11	0.56	0	0.02	0.11	0	0.12	0.17	-0.08	0.2	0.85	1	1.31	1.26	0.67	1	0.84	1.02	1.17	0.01	0.29	0.48	-0.01	0.16	0	0.05	0.08	0.28	0.32	0.31	0.24	0.37	0.24	0.82	0.07	0.04	0.63	2	0.92	1.25	0.88	0.93
ML1573	0.42	0	-0.1	-0.02	0.13	0.14	-0.29	0.65	-0.11	0.02	-0.06	-0.11	0.18	0.15	-0.02	0.07	0.14	0.89	0.74	0.65	0.87	0.73	0.98	0.89	0.47	-0.27	0.27	0.37	0.22	0.18	0.26	0.03	0.15	-0.35	0.1	0.61	0.62	0.7	0.16	0.37	0.14	-0.48	0.1	0.61	1.47	0.7	0.41	0.96	0.81
ML1575	-0.47	0.13	1.14	0	-0.1	-0.09	0.03	-0.11	-0.04	0	-0.07	0.45	0.08	0.03	0.38	0.04	0.51	-0.36	0.01	0.14	0.7	0.06	-0.06	-0.05	-0.17	1.02	0.44	0.46	1.06	0.34	0.33	0.41	0.32	0.56	0.48	0.41	0.9	0.62	0.64	0.57	0.77	-0.12	0.54	-0.32	0.82	-0.28	-0.12	0.17	-0.31
ML1576	-0.01	0	0.84	0.26	-1.1	-0.16	0.11	-1.38	-1.13	1.8	0.4	1.29	0.5	-0.26	-0.26	-0.07	1.33	-0.7	-0.95	1.14	0.65	0.55	-0.26	0.13	-0.52	-0.37	1.25	-0.6	-0.39	1.11	1.27	1.37	1.58	1.44	2.56	1.55	-1.6	-1.82	-2.86	-2.77	-0.33	-0.15	-0.44	-1.28	-1.29	-0.02	-0.38	0.54	0.25
ML1577	-0.82	0	0.16	-0.22	-0.04	-0.26	-0.37	-0.37	0.53	0	0.1	0.21	0.15	0.15	0.4	0.01	1.28	-0.03	0.66	-1.34	1.03	0.93	0.51	-1.37	0.74	0.69	0.9	0.2	1.03	1.37	1.33	0.87	0.96	1.54	1.23	0.83	0.46	0.09	0.1	0.3	0.66	-0.21	-0.05	-1.45	1.82	0.85	1.16	1.43	1
ML1581	-0.61	-0.27	0.07	0	0.39	-0.14	-0.27	0.4	0.25	-0.18	0.06	-0.1	-0.34	0.03	0.27	-0.02	0.61	0.43	0.55	0.4	0.66	0.34	0.47	0.37	0.28	0.13	0.06	0.33	0.69	0.28	0.16	0.16	0.21	0.6	0.68	0.36	-0.11	0.09	0.8	0.6	-0.07	0.12	0.31	0.43	1.58	0.79	0.56	0.44	0.64
ML1582	0.49	0	-0.61	0.27	0.11	-0.12	0.17	0.01	-0.14	0.15	-0.17	-0.44	0.19	-0.04	-0.48	0.04	-0.66	0.39	0.14	-0.14	0.07	-0.33	-0.43	-0.2	-0.29	0.23	-0.14	0.37	-0.05	-0.27	-0.39	-0.16	-0.05	-0.51	-0.56	-0.22	0.32	0.33	0.7	0.2	-0.58	-0.08	-0.16	0.32	-0.06	-0.47	-0.31	0.27	0.04
ML1583	-0.49	0	-0.71	-0.34	0.53	-0.1	-0.15	0.2	0.45	-0.14	0	-0.28	0.15	0.08	0.27	0.06	0.57	0.47	0.45	-0.08	-0.11	0.78	0.82	0.27	-0.2	0.32	-0.05	-0.28	0.19	0.56	0.52	0.11	0.34	0.56	0.39	-0.1	0.72	0.85	0.89	0.82	0.38	0.34	0.03	0.41	1.65	0.14	0.28	0.29	0.12
ML1584	-0.41	0.56	0.95	-0.08	0	0.17	0.12	-0.2	0.45	0.75	-0.06	-0.22	-0.14	-0.06	0.39	0.17	0.72	0.21	-0.5	0.37	-0.68	-0.23	-0.07	-0.15	-0.76	-0.6	0.24	-1.57	2.52	-0.09	0.17	0.17	-0.31	-0.52	-0.07	-0.38	-0.8	-0.32	-0.28	-0.3	-0.17	-0.66	0.26	2.12	0.6	-0.35	-0.24	-0.16	-0.29
ML1589	-0.22	-0.42	-0.48	0.03	-0.28	0.01	0.09	-0.2	-0.17	0.48	0.02	0.29	-0.16	0.02	0	0.02	0.39	-1.41	-1.38	-0.89	-1.03	-1.06	-0.8	-0.91	-0.92	-0.36	0.39	-0.09	-0.47	0.7	0.75	0.52	0.56	0.71	0.71	0.6	-0.37	-0.57	-0.22	-0.5	0.44	-0.02	0.07	-1.51	-0.48	-0.74	-0.69	-0.52	-0.69
ML1590	-0.04	-0.16	-0.21	0.35	0.04	0	-0.08	0.13	-0.05	0.1	-0.37	0.03	0.2	0.18	0	0.05	0.01	0.02	-0.05	-0.33	0.1	0.15	0.05	-0.09	-0.08	-0.19	0.32	0.15	-0.12	0.05	0.13	0.14	0.27	0.33	0.22	0.06	0.14	0.27	0.12	0.03	0.23	-0.35	-0.2	-0.38	0.03	-0.3	-0.57	-0.19	-0.44
ML1591	-0.09	0	-0.14	0	0.3	-0.21	0.01	0.2	0.28	0.04	-0.04	-0.06	0.39	-0.02	0.04	-0.04	0.15	0.26	0.02	0.41	0.51	0.29	0.38	0.28	-0.26	0.31	-0.2	0.13	-0.11	0.24	0.22	-0.15	-0.15	-0.09	-0.24	-0.43	0.05	0.28	0.14	0.27	-0.22	-0.03	-0.08	0.1	1.25	-0.02	0.35	0.38	0.08
ML1596	-0.01	-0.13	0.28	0.49	0.27	0.42	0.29	0	-0.15	-0.01	0.02	-0.21	-0.28	-0.17	0.13	0.09	0.65	-0.08	0.7	1.06	1.62	1.9	0.22	0.95	0.31	1.59	0.55	0.14	-0.28	1.15	1.13	0.43	0.72	0.54	0.25	0.59	0.16	-0.14	-0.09	-0.24	-0.25	0.27	0.13	1.59	1.03	0.97	1.09	1.08	0.73
ML1597	-0.03	0	0.19	0.19	0.51	-0.27	-0.4	0.35	0.36	-0.38	-0.48	-0.56	-0.09	0.28	0.38	0.13	0.11	1.18	1.33	0.47	1.31	1.14	1.27	0.86	0.52	2.14	0.05	-0.24	-0.08	0.15	0.12	0.27	0.35	0.12	-0.06	0.27	-0.27	-0.22	-0.6	-0.61	0.45	0.82	0.05	0.44	0.16	-0.21	0.5	1.11	0.52
ML1598	-0.53	0.46	-0.3	-0.14	0.18	0	-0.02	0.8	0.3	0.03	0.05	-0.08	-0.45	-0.05	0.14	-0.03	0.06	0.04	0.37	-0.01	0.38	0.5	0.82	-0.09	0	0.4	-0.17	-0.44	-0.71	0.41	0.29	0.13	0.39	0.03	-0.56	-0.43	-0.19	-0.04	0.24	0.19	-0.02	-0.48	-0.27	-0.42	0.51	-0.32	-0.02	-0.61	0.04
ML1600	0.51	-0.88	0.11	-0.66	-0.47	-0.84	0.27	0.47	0.17	0.39	-0.22	-0.37	0.29	0	-0.38	0	-1.96	-2.77	-3.57	-3.27	-3.16	-2.7	-2.73	-3.05	-3.3	-2.93	-1.68	-2.72	-2.2	-2.4	-3.1	-1	-0.78	-2.7	-2.15	-1.61	-0.82	-1.06	-2.6	-0.68	-0.96	-0.06	0.32	-3.11	-4.04	-3.41	-3.55	-2.09	-2.16
ML1601	0.55	0.14	-0.53	-0.03	0.21	0.14	0	0.11	-0.12	-0.18	-0.08	-0.24	0.05	0.09	-0.2	-0.15	-0.57	-0.05	0.69	0.74	0.24	-0.02	-0.21	-0.35	-0.12	-0.03	-0.13	0.03	-0.39	-0.58	-0.7	-0.29	-0.31	-0.68	-0.67	-0.53	0.19	0	0.37	0.4	-0.31	0.1	0.19	-0.02	0.22	0.39	0.64	0.02	0.05
ML1602	-0.19	-0.37	-0.11	0.52	0.01	0	0.56	-0.08	0.05	-0.08	0.03	0.41	-0.02	-0.06	0.36	-0.07	0.69	1.15	1.27	1.1	0.77	0.18	1.35	1.23	1.52	2.49	0.25	-0.11	0.58	1.06	0.48	1.11	0.67	1.09	1.08	1.07	0.6	0.29	0.1	0.57	0.41	-0.37	0	1.12	1.03	1.04	2.07	1.13	1.07
ML1603	-1.46	0.76	-0.79	-0.98	1.34	0.5	0.38	0.76	0	-0.44	1.25	-0.68	1.36	-0.63	-0.61	0.15	1.27	0.07	2.23	0.53	-0.08	-0.03	1.83	1.78	7.49	0.05	-1.4	-1.11	-1.12	0.84	0.65	-1.27	0.43	2.11	-0.7	-1.02	0.82	1.02	2.12	1.37	-1.16	-1.17	-0.38	0.29	3.93	3.16	3.26	0.57	0.27
ML1604	0	-0.26	0.08	-0.22	0.14	0.3	0.03	0.15	-0.18	0.29	-0.07	0	-0.12	-0.06	-0.08	-0.07	0.42	-0.57	-0.95	-0.47	-0.66	-0.47	-0.27	-0.45	-0.82	-0.5	0.1	-0.16	-0.29	0.49	0.5	0.57	0.65	0.96	0.75	0.38	0.01	0.07	0.17	0.08	0.2	-0.49	-0.17	-0.45	-0.3	-0.3	-0.8	-0.53	0.23
ML1605	0.14	-0.77	0.06	-0.74	-0.48	-0.19	0	0.19	0.24	0.49	-0.05	0.12	0.01	-0.42	-0.26	-0.01	-0.69	0.19	0.13	0.22	0.39	-0.11	0.3	0.18	0.02	-0.15	-0.96	-1.26	-0.9	-1.3	-1.29	-0.97	-1.21	-0.98	-0.8	-0.66	-0.69	-0.72	-0.78	-0.51	-0.3	-0.68	-0.25	-0.15	0.86	0.19	0.21	0.25	0.6
ML1607	0.11	-0.22	-0.45	-0.14	-0.22	0.03	-0.04	0	0.12	0.06	0.16	-0.48	0	0.08	0.3	0.03	-0.23	1.13	1.23	0.82	1.17	0.91	0.88	0.78	0.4	0.57	-0.45	-0.27	-0.3	-0.2	-0.22	-0.4	-0.22	-0.29	-0.3	-0.32	0.31	0.23	0.24	0.48	-0.16	-0.55	-0.24	0.62	1.81	0.75	0.93	0.68	0.51
ML1610	-0.05	0.24	-0.08	-0.17	0.27	0.36	0.03	0.38	-0.2	0	-0.03	0	-0.29	0.04	-0.07	-0.05	-0.21	0.13	0.14	-0.1	0.2	0.42	0.56	0.11	-0.46	0.03	-0.93	-0.55	-0.76	-0.69	-1.13	-0.79	-0.65	-0.75	-0.18	-0.64	-0.86	-0.76	-0.29	-0.33	-0.38	-0.37	-0.25	-0.26	0.4	-0.29	-0.26	0.16	0.14
ML1611	0.84	0.16	-0.5	0.55	0.34	-0.04	0.5	-0.29	-0.35	-0.16	0	-0.45	0.66	0.16	-0.41	0.22	-0.61	0.63	0.62	0.44	0.44	0.55	0.2	0.52	0.6	0.23	0.23	0.95	0.3	-0.42	-0.45	-0.24	-0.28	-1.05	-0.83	-0.16	1.13	0.96	0.81	0.96	-0.25	-0.09	0.18	0.54	0.66	0.49	0.19	0.41	0.24
ML1612	-0.32	0	0.24	-0.23	0.15	0.38	-0.14	0.19	-0.17	-0.05	0.09	0.06	-0.14	0.3	-0.01	-0.03	0.47	0.47	0.51	1.16	0.96	0.58	0.9	0.59	0.38	0.6	-0.19	-0.01	0.34	0.28	0.19	0.12	0.36	0.6	0.36	0.25	-0.02	0.3	0.58	0.29	-0.01	-0.4	-0.03	0.18	2.25	0.63	0.5	0.47	0.21
ML1613	-0.42	0.39	0.12	0	-0.45	-0.02	-0.45	-0.17	0.35	-0.04	0.27	-0.03	0.4	0.05	0.58	0.13	0.84	0.85	0.93	1.23	1.12	0.85	1.02	1.01	1.2	0.91	0.28	-0.01	0.56	0.29	0.16	0.01	0.13	0.57	0.38	0.99	0.26	0.36	0.59	0.54	1.04	-0.21	-0.08	0.94	2.94	1.42	1.89	0.93	1.01
ML1615	0.42	-0.72	-0.33	-0.11	0	-0.01	0.18	-0.5	0.4	-0.07	0.07	-0.3	0.33	0.26	1.22	-0.05	0.11	1.01	0.65	0.44	0.66	0.63	0.46	0.51	0.92	0.13	0.97	0.92	0.78	0.48	-0.13	0.09	-0.06	0.78	0.46	0.73	0.41	0.66	-0.56	0.35	0.67	0.08	-0.2	1.02	0.9	0.73	0.39	0.91	0.64
ML1616	1.12	0.23	0.4	0.62	-0.35	-0.67	0	-0.36	-0.38	0	0.41	0.13	-0.1	0.01	-0.2	0.01	1.02	0.66	0.74	0.38	0.25	0.97	0.07	0.27	0.04	0.01	-0.07	0.91	1.23	0.06	-0.42	-0.46	0.02	0.54	0.85	0.43	0.96	0.99	0.01	-0.1	-0.42	0.14	-0.11	0.78	1.1	0.21	0.51	0.66	0.55
ML1617	0.85	0.65	0.02	0.44	-1.17	-0.84	0.5	-1.12	0.29	-0.39	-0.44	0.63	-0.48	0	-0.08	0.31	-1.22	0.35	-0.48	0.2	-0.38	-0.38	-0.11	-0.55	-2.75	-0.43	-0.5	-0.97	-1.36	-0.63	-1.46	-0.83	-1.24	-0.6	-0.7	-0.39	-0.16	-0.39	-1.14	-0.03	-0.73	-1.23	0.38	-0.02	0.99	-0.23	-1.85	-0.25	-0.15
ML1618	-0.75	-0.58	0.38	0.34	-0.56	-0.49	-0.39	-0.47	0.43	0.15	0.08	0.12	0	0.1	0	0.13	1.32	0.79	1.19	2.29	1.04	0.84	0.98	1.64	1.44	0.99	1.01	0.51	2.66	1.13	1.26	0.92	1.46	0.81	3.1	0.86	1.04	0.31	0.71	0.54	0.97	-0.45	-0.27	3.12	1.54	2.09	1.72	1.62	1.09
ML1622	0.37	0.17	-0.29	0.05	0.4	0.3	0.22	0.3	-0.27	0	-0.23	-0.25	-0.07	-0.06	-0.35	-0.07	-0.53	0.23	0.19	0.07	0.26	0.37	0.38	0.03	-0.48	-0.25	-0.43	-0.41	-0.98	-0.26	-0.24	-0.19	0	-0.7	-0.65	-0.56	-0.08	-0.14	0.09	-0.23	-0.6	0	-0.2	-0.36	0.15	-0.4	-0.46	0.05	-0.2
ML1623	-0.24	0.06	-0.4	-0.47	0.13	0.11	-0.06	0.41	0	-0.01	0.15	-0.14	0.06	-0.02	0.17	0.03	-0.11	1.07	1.16	1.02	1.23	1.01	1.32	0.82	0.78	1.01	0.07	-0.47	-0.37	-0.34	-0.32	-0.35	-0.15	0.11	0.01	0.19	0.16	0.49	0.73	0.52	0.1	0.01	-0.04	0.9	1.78	0.76	0.95	0.89	1.1
ML1624	0	-0.43	-0.16	0.05	0.26	-0.03	-0.01	0.21	-0.05	0.21	0.07	-0.04	0.06	0.05	-0.07	0.05	-0.3	-0.25	0.02	0.12	-0.19	-0.16	-0.45	-0.05	0.57	-0.54	-0.42	0.54	-0.05	-0.27	-0.11	-0.34	-0.14	-0.22	0.58	-0.25	-0.14	0.03	-0.37	-0.33	-0.21	0.14	0.08	-0.05	0.4	-0.24	0.06	0.04	0.08
ML1628	0.12	0.17	-0.4	0.01	-0.04	0.17	0.04	-0.05	-0.04	0.26	0.12	-0.03	-0.17	0	0	0.04	-0.2	-1.39	-0.9	-1.62	-1.13	-1.18	-1.07	-1.3	-1.66	-0.99	-0.17	0.05	-0.14	0	0.08	-0.17	-0.11	-0.12	-0.45	-0.16	-0.34	-0.27	0.41	0.18	-0.11	0.47	-0.11	-1.54	-1.53	-1.42	-1.43	-1.19	-1.38
ML1629	-0.05	-0.4	0.07	-0.79	0.01	0	-0.79	0.06	0.26	0.52	-0.7	0.42	0.04	-0.5	-0.44	0.01	-0.47	-0.39	-0.18	0.51	-0.22	0.55	0.62	0.28	0.21	0.09	-0.81	-0.28	-0.61	0	-0.57	-0.14	-0.63	-0.1	0.16	-0.1	-0.65	-0.66	-0.38	-0.71	0.32	0.1	0.19	0.01	-0.25	-0.16	-0.6	0.54	0.21
ML1630	-0.61	0.01	0.42	-0.13	-0.29	-0.21	-0.4	-0.1	0.71	0	0.05	0.83	0.17	-0.37	0.31	0.08	-0.84	0.04	-0.23	0.05	-0.62	-0.49	0.42	0.06	-0.51	0.43	-0.72	-0.85	-0.25	-0.5	-0.52	-0.42	-0.41	-0.42	-0.68	-0.93	-0.7	-0.72	-0.07	-0.01	0.53	-0.13	-0.06	-0.45	0.51	0.03	-0.02	-0.23	0.3
ML1631	0	-0.42	-0.21	-0.15	0.23	-0.17	-0.02	-0.23	0.62	0.28	-0.06	0.57	0.13	0.29	0.13	-0.08	1.17	0.14	0.16	-0.23	-0.26	0.26	-0.23	-0.14	0.55	-0.07	0.68	0.22	0.74	0.35	0.84	0.8	0.4	1.5	1.7	0.67	0.1	0.66	0.17	0.62	0.82	-0.13	-0.2	0.24	1.06	0.22	0.22	0.21	0.29
ML1632	0.3	-0.49	0.06	-0.02	-0.04	0.49	0.31	0.23	-0.18	0.2	0.26	-0.17	0	-0.09	-0.07	-0.07	-0.33	0.96	0.97	0.43	0.98	0.45	0.79	0.69	0.34	1.34	0.16	-0.44	-0.7	-0.2	-0.19	-0.28	-0.14	-0.58	-0.67	-0.14	-0.76	-0.63	-0.11	0.11	-0.11	-0.04	0.31	0.78	0.62	0.88	1.07	0.64	0.76
ML1633	-0.23	0.16	-0.22	0.08	-0.09	-0.28	-0.2	-0.29	0.08	0	0.32	0.29	0.88	0.05	-0.02	-0.02	0.69	0.64	0.52	0.54	0.89	0.68	0.25	0.69	0.34	-0.1	0.75	0.44	1.57	0.12	0.21	0.45	-0.05	0.79	3.1	1.04	1.44	0.35	0.14	0.6	0.39	-0.01	0.09	1.74	2.69	0.69	1.35	1.01	0.88
ML1635	-0.44	-0.18	-0.69	-0.09	0.35	0.07	-0.15	0.3	0.12	0.23	0	-0.14	-0.06	0.2	0.03	-0.02	0.9	0.24	0.01	0.26	0.28	0.25	0.42	0.37	0.57	0.12	0.71	-0.23	-0.11	1.16	0.91	0.84	0.74	0.87	0.9	0.49	0.48	0.47	0.41	0.29	0.07	0.81	0.15	0.51	1.57	0.63	0.54	0.46	0.52
ML1637	0.64	0.41	-0.6	0	0.61	0.26	0.52	-0.31	-0.32	-0.21	-0.11	-0.29	0.47	0.26	-0.4	0.1	-1.33	-0.23	-0.43	-0.77	-0.37	-0.35	-0.67	-0.57	-0.65	-0.78	-0.53	0.13	-0.3	-0.57	-0.69	-0.2	-0.21	-0.88	-0.44	-0.12	0.61	0.57	0.39	0.16	-0.81	-0.32	-0.09	-0.86	-0.48	-0.95	-0.91	-0.43	-0.96
ML1638	-1.62	0	0.34	-0.38	-0.89	-0.93	-0.74	-0.84	0.4	0.63	0.4	0.5	0.06	-1.02	0.02	-0.15	-0.33	0.98	0.77	1.06	1.3	0.9	1.16	-0.92	1.39	0.27	-0.39	-0.75	1.41	-1.68	-1.29	-1.06	-0.71	-0.63	0.79	-1.21	-0.11	2.49	-0.82	-0.79	0.08	1.48	0.47	-0.9	-1.47	0.06	0.22	0.91	1.27
ML1639	0.34	0.4	0	-0.52	-0.26	-0.36	0.4	0.29	0.35	-0.25	-0.38	-0.52	0.5	-0.24	0.37	-0.01	-0.1	-0.95	-1.18	-1.46	-1.11	-0.84	-0.82	-1.07	-1.16	-1.3	-0.58	0.34	-0.02	-0.41	-0.28	-0.43	-0.4	-0.27	-0.59	0.23	-0.59	-0.55	-0.37	-0.49	0.09	0.1	0.13	-0.99	-1.5	-1.53	-1.72	-0.95	-1.45
ML1644	-0.09	-0.12	-0.33	0.33	-0.5	-0.1	0.1	0.01	-0.19	0.32	0.17	0.05	0.14	0	-0.22	0.06	-0.42	-0.02	0.11	-0.57	-0.35	-0.13	-0.2	-0.5	-0.85	-0.04	0.1	0.08	-0.27	-0.57	-0.53	-0.59	-0.5	-0.05	0.21	-0.94	-1.22	-1.07	-0.69	-0.73	0.02	0.31	-0.08	-0.27	-0.07	-0.25	0.27	0.02	0.24
ML1649	0.24	0.51	-0.12	0.01	0.56	0.46	-0.04	0.72	-0.22	-0.45	-0.35	-0.15	0.19	0	-0.64	-0.02	-0.46	0.31	0.21	-0.18	0.45	-0.03	-0.17	0.05	-0.14	0.4	-0.02	0.29	0.06	-0.19	-0.66	-0.38	-0.37	-0.77	-0.37	-0.34	0.21	0.17	0.18	0.12	-0.75	0.12	-0.07	-0.42	0.49	-0.3	-0.52	0.28	-0.13
ML1651	0.19	-0.31	-0.42	0	0.54	-0.01	0.17	0.11	-0.15	0.01	-0.2	-0.05	-0.12	0.06	0.07	-0.03	0.91	0.14	0.2	-0.28	0.13	-0.11	0.11	-0.29	-0.38	-0.31	0.63	0.34	0.26	0.96	1.01	0.57	0.62	1.06	0.59	0.71	0.18	0.34	0.33	0.06	0.05	-0.12	-0.07	-0.41	0.66	-0.59	-0.28	-0.35	-0.09
ML1652	-0.38	1.67	1.66	0.15	-0.74	-0.4	-0.62	-0.57	2.98	0.14	-0.22	0	0.21	0.34	-0.2	-0.06	2.35	1.22	1.93	1.07	1.21	1.26	0.69	1.81	2.68	2.17	1.48	2.82	6.5	1.02	0.46	0.9	0.5	2.12	1.97	1.53	2.08	0.65	-0.35	0.71	1.11	0.94	-0.06	3.12	0.69	2.77	1.84	0.98	3.05
ML1653	-0.33	-0.12	-0.1	-0.14	0.16	0.08	-0.32	0.13	0.18	0.09	0.13	-0.21	0.44	-0.03	0	-0.07	0.53	0.75	0.64	1.3	1.43	0.95	0.8	1.01	2.25	0.81	0.88	0.32	0.16	0.54	0.71	0.6	1.17	0.4	0.41	0.64	0.93	0.81	-0.2	-0.07	-0.05	-0.22	-0.17	1.15	2.19	1.43	-0.38	0.96	1.1
ML1654	-0.53	0	0.18	0.07	-0.2	-0.24	-0.27	-0.47	0.48	0.18	-0.11	0.71	-0.08	0.68	0.53	0.37	1.62	0.22	0.3	1.79	0.76	1.24	1.01	1.06	0.62	0.62	1.7	0.27	0.66	1.18	1.64	1.68	0.81	1.76	3.07	1.93	0.5	0.3	0.36	0.42	0.12	-0.19	-0.28	-1.8	1.86	1.91	1.41	1.2	0.81
ML1655	-0.28	-0.01	-0.08	0.03	-0.09	-0.13	-0.36	0.09	0.32	0.03	0.43	-0.19	0	0.21	0.4	-0.07	0.31	1.12	1.51	0.99	1.2	0.67	0.83	0.93	1.58	1.1	0.11	0.29	0.07	0.28	0.4	0.18	0.41	0.56	0.48	0.3	0.11	0.24	0.68	0.35	0.07	-0.19	-0.24	0.93	2.52	1.17	1.35	1.03	0.93
ML1656	-0.16	-0.05	0.35	0.09	-0.66	-0.46	-1.06	-0.33	0	0.19	0.94	0.15	0.02	-0.23	0.34	-0.02	0.63	1.07	0.79	1.17	0.92	0.67	0.93	1.35	0.84	1.11	0.75	0.29	0.84	0.35	0.63	0.33	0.38	0.48	0.83	1.03	0.56	0.37	0.31	0.63	0.53	0.14	0.2	1.4	1.62	1.06	0.72	1.63	1.6
ML1657	-0.02	-0.55	-0.13	0.23	0.17	-0.29	0.01	-0.15	0.52	0	0.33	0.13	0.03	-0.24	-0.07	0.07	0.29	0.87	1.1	0.65	0.63	0.25	0.55	0.66	1.96	0.82	0.32	0.33	0.89	0.15	-0.04	-0.14	-0.06	0.54	0.48	0.12	-0.32	-0.29	0.27	0.5	0.67	-0.31	-0.15	1.07	2.38	0.63	0.88	1.5	0.82
ML1658	1.17	2.3	1.4	-0.57	-0.19	-0.3	-0.38	0.19	1	-0.14	-0.21	-0.16	0.7	0	0.18	0.04	0.65	0.51	0.53	1.32	1.29	0.6	1.73	1.41	1.5	0.8	0.94	1.46	3.06	0.52	-0.01	0.04	0.11	-0.04	0.29	0.63	1.03	-0.05	-0.6	1.31	0.05	-0.24	-0.06	1.08	0.69	1.21	1.41	1.25	1.21
ML1659	-0.46	0.19	-0.37	0.04	0	0	-0.22	0	0.1	-0.08	-0.14	0.18	0.04	0.29	-0.08	-0.01	0.4	0.36	0.15	0.21	0.3	0.26	0.55	0.47	0.46	0.48	-0.08	-0.08	0.16	0.31	0.41	0.08	0.2	0.22	0.56	0.4	0.23	0.08	0.43	0.43	-0.04	-0.09	-0.18	0.58	1.14	0.51	1.2	0.33	0.91
ML1660	0.05	-0.14	0.21	-0.45	0.26	-0.54	-0.6	-0.15	0.21	0.04	0.13	-0.29	0	-0.25	0.05	0.03	-0.11	0.79	0.98	0.89	0.97	0.79	1.04	0.84	0.61	0.75	-0.2	0.12	0.68	-0.15	-0.4	-0.37	-0.18	-0.18	0.36	0.33	0.12	0.29	0.91	0.37	0.07	0.18	0.39	0.98	2.86	1.2	1.42	1.1	0.95
ML1661	-0.18	-0.03	-0.37	0.09	0.2	0.24	-0.05	0.63	-0.14	0	0.14	0.33	-0.15	0.09	-0.15	-0.03	-0.17	-0.44	-0.57	-0.21	-0.5	-0.18	-0.13	-0.45	-0.29	-0.38	0.04	-0.8	-0.69	0.51	0.54	0.15	0.34	0.28	0.12	-0.02	0.43	0.64	0.49	0.42	0.07	-0.1	-0.09	-0.44	0.18	-0.41	-0.18	-0.43	-0.31
ML1663	-0.39	-0.24	2.23	-0.67	-0.36	-0.57	-0.36	0.34	0.13	-0.64	0.84	0.02	0	0.32	0.02	0.2	0.64	-0.05	1.72	1.6	0.44	1.44	0	3.18	1.93	0.66	0.23	0.28	0.72	0.31	0.29	0.63	-0.39	0.45	3.57	1.13	0.87	0.59	0.25	0.08	0.85	1.02	0.37	3.78	0.16	3.06	3.14	0.75	4.57
ML1664	1.88	-0.59	-0.3	-0.39	2.29	-0.22	-0.39	-0.11	0.21	0.12	0	0.07	0.08	-0.08	0.26	0.23	1.27	2.33	0.46	0.94	0.39	3.12	2.69	2.74	6.53	0.75	0.88	0.78	0.58	2.45	2.35	2.19	2.05	3.12	0.74	7.27	0.4	2.43	2.69	2.43	0.45	-0.7	0.04	0.88	4.47	1.37	1.17	0.98	0.79
ML1666	0	0.1	-0.63	0.31	-0.79	-0.18	-0.79	-0.44	0.01	-0.4	0.01	0.14	-0.25	0.15	0.29	-0.03	-0.04	1.97	0.52	0.41	1.03	0.49	-0.04	0.25	0.34	1.03	-0.22	0.67	1.58	0.2	0.15	0.51	-0.06	0.01	0.71	0.77	0.17	-0.01	-0.25	-0.05	0.37	-0.23	-0.45	1.66	0.72	0.42	0.99	1.16	1.52
ML1667	-0.5	0.19	-0.38	-0.29	0.02	0	-0.41	0.07	-0.05	0.05	0.1	-0.1	-0.08	0.24	0.21	-0.05	0.5	0.44	0.61	0.59	0.82	0.46	0.62	0.56	0.55	0.86	0.29	0.1	-0.01	0.65	0.45	0.49	0.38	0.66	0.52	0.42	0.47	0.33	0.46	0.54	0.32	0.11	-0.13	0.62	2.24	0.68	0.85	0.77	0.52
ML1669	-0.27	-0.22	-0.03	-0.8	0.13	0.15	-0.11	0.36	0.08	0.07	0.2	0	0.21	-0.04	-0.53	0.03	-0.57	-0.42	-0.49	-0.34	-0.01	-0.5	-0.17	-0.16	-0.83	-0.89	-0.87	-0.81	-0.9	-0.83	-1.19	-0.63	-0.53	-1.17	-1.06	-0.79	-0.28	-0.12	0.04	-0.16	-0.15	-0.19	-0.45	-0.63	-0.41	-0.68	-0.74	-0.38	0.3
ML1671	0.1	-0.17	-0.61	-0.59	-0.72	0	-0.84	-0.49	0.09	0.27	0.27	0.36	0.22	0.25	-0.13	0.02	-0.79	-1.49	-1.78	-1.58	-1.26	-1.31	-1.24	-1.34	-1.31	-0.36	-0.88	-0.56	-0.51	-0.28	0.25	-0.5	-0.39	-0.09	0.38	0.09	-0.5	-0.39	0.09	0.68	0.49	-0.15	-0.08	-2.06	-1.28	-0.93	-0.54	-0.88	-0.97
ML1675	-0.23	0.32	-0.39	-0.38	0.6	0.31	-0.18	0.33	0.74	0	-0.22	-0.34	-0.02	0.28	0.33	0.1	0.65	0.53	1.15	1.62	1.39	0.78	0.85	0.72	1.77	0.38	-0.07	0.13	0.37	0.66	0.44	-0.03	0.1	0.54	-0.06	0.53	-0.02	0.02	0.03	-0.16	0.05	0.77	0.03	1.41	2.07	1.39	1.69	0.86	1.28
ML1676	-0.45	0	0.05	-0.49	-0.43	-0.55	-0.33	0.06	0.12	0.04	-0.12	-0.34	0.23	0.17	0.16	0.24	0.35	0.12	0.82	0.14	0.42	0.17	0.23	0.15	0.67	0.44	1.04	0.67	0.54	0.58	0.57	0.75	0.91	0.76	0.65	1	0.25	0.24	0.79	0.57	0.28	-0.5	0.05	0.12	0.41	0.22	0.26	0.11	-0.5
ML1677	0.25	0.06	-0.34	0.01	-0.09	0.2	0.06	0.14	-0.6	0.15	-0.44	-0.06	0	-0.18	-0.24	-0.15	-0.43	0.31	0.05	1.99	0.55	-0.06	0.86	0.09	0.54	1.02	-0.4	-0.21	-0.87	-0.23	-0.24	-0.04	0.01	-0.84	-0.64	-0.34	-0.27	-0.03	0.46	-0.09	-0.17	0.17	0.07	1.88	0.19	1.45	1.58	0.34	0.9
ML1678	-0.31	-0.11	1.63	0	-0.19	-0.07	0.38	0.05	0.64	-0.32	-0.16	0.82	0.75	-0.26	1.37	-0.03	1.27	1.27	0.97	3.16	1.9	1.37	0.64	1	2.25	2.67	1.57	0.53	1.41	1.88	1.14	0.78	0	1.01	1.38	0.35	1.18	-0.1	-0.16	0.07	1.75	-0.26	-0.36	1.86	0.48	2.79	2.74	1.21	1.14
ML1679	-0.64	-0.1	-0.29	0.13	-0.25	-0.38	-0.38	-0.4	0.49	0.2	0.1	0.18	0.23	0	0.2	-0.06	0.91	0.77	1.95	1.21	2.14	0.96	1	1.17	0.96	1.1	1.74	0.24	0.34	0.26	0.4	0.45	-0.08	1.54	0.97	0.66	0.19	0.21	0.14	-0.02	0.9	0.14	0.16	1.06	1.9	1.54	1.79	1.4	1.31
ML1680	0.32	-0.48	0	0.81	0.32	0.21	0.54	-0.15	-0.3	0.11	-0.21	0	-0.49	-0.15	-0.07	0.09	-0.51	-0.82	-1.02	-0.65	-0.64	-1.06	-1	-1.13	0.41	-1.07	-0.1	-0.63	-0.79	-0.07	-0.07	-0.1	-0.41	0	-0.41	-0.5	-1.19	-1.01	-0.29	-0.7	-0.43	0.55	0.1	-0.21	0.46	-0.95	-0.61	-1.03	-1.02
ML1681	0.24	-0.02	0.19	0.59	-0.04	0.34	0.56	0	-0.58	0.09	0.43	-0.1	-0.53	-0.4	-0.06	-0.07	-1.88	-1.31	-1.62	-2.24	-2.13	-1.96	-2.06	-2.52	-2.27	-2.23	-0.68	-1.04	-1.21	-1.56	-1.55	-0.79	-0.7	-2.55	-2.14	-1.83	-2.24	-2	-0.72	-1.16	-0.61	-0.04	0.01	-2.4	-2.87	-2.06	-2.14	-1.97	-2.38
ML1682	-0.08	-0.04	0.25	-0.12	-0.08	-0.18	0	-0.04	0.66	-0.02	0.02	0.34	0.16	0.21	0.34	0	0.66	0.49	0.38	0.25	0.75	0.3	0.16	0.53	-1.34	0.32	-0.04	-0.2	0.25	0.32	0.16	0.09	0.08	0.26	1.58	0.4	0.32	0.18	0.01	-0.04	0.49	-0.12	-0.24	-1.23	2.98	0.56	0.71	0.5	0.85
ML1683	-0.96	-0.5	-0.02	0.09	0	-0.67	0.51	0.15	0.72	-0.25	0.04	0.22	-0.02	-0.11	0.29	-0.03	1.51	-0.78	-0.81	0.72	-0.41	-0.06	-0.36	-0.25	0.24	-0.06	1.52	0.2	0.13	0.11	1.02	0.34	0	0.79	1.09	1.04	0.3	0.68	-0.59	0.09	0.01	-0.49	-0.25	-0.29	1.13	-0.06	-0.21	-0.24	0.71
ML1684	0.2	-0.23	-0.23	0.49	-0.32	-0.24	-0.41	-0.17	0.75	-0.02	0.52	0.37	0.44	0	0.5	-0.04	0.87	1.56	2.31	1.35	1.77	1.08	1.41	1.8	1.55	1.67	0.56	0.77	0.46	0.66	0.36	0.28	0.41	0.65	0.85	1.05	0.77	0.48	0.35	0.49	0.95	-0.24	-0.25	1.65	2.71	1.81	1.47	1.26	1.38
ML1685	0.11	-0.21	-0.15	0.19	-0.29	0.15	0	-0.58	-0.38	1.07	-0.03	0.75	0.19	-0.01	0.26	0.03	1.23	-1.02	-1.17	-0.38	-0.5	-0.3	-0.41	-0.67	-1.4	-0.62	0.91	-0.02	0.34	0.97	0.94	1.18	1.05	1.05	2.25	1.47	-0.05	0.09	0	-0.08	0.12	0.74	0	-1.25	-1.4	-1.11	-1.38	-0.04	-0.65
ML1688	0.15	0	0.05	0.21	-0.01	0.22	0.16	0.22	-0.16	0.07	-0.08	-0.61	-0.31	-0.26	-0.11	-0.01	-0.68	-0.22	-0.12	-0.39	0.03	-0.46	-0.15	-0.33	-0.68	-0.53	-0.13	-0.51	-0.65	-0.55	-0.78	-0.48	-0.32	-1.12	-0.93	-1	-1.02	-0.84	-0.36	-0.42	-0.48	0.26	0.16	-0.85	-0.24	-0.77	-0.56	-0.51	-0.5
ML1689	-0.12	0.17	-0.06	-0.24	-0.11	-0.33	-0.36	-0.2	0.59	0	0.02	0.3	0.52	0.52	0.13	0.07	0.34	1.27	0.98	1.32	1.4	1.32	0.89	1.16	1.02	1.42	0.2	0.36	-0.1	0.29	0.12	0.12	0.32	0.59	0.62	0.2	0.58	0.43	0.28	0.77	0.15	-0.49	0.02	1.51	1.89	0.99	1.81	1.54	1.13
ML1691	-0.08	-0.09	0.32	-0.09	-0.25	-0.18	0.16	0.11	0.54	-0.14	0	-0.08	0.11	0.06	0.19	0.13	0.73	0.77	1	1.26	1.75	0.7	0.68	0.97	1.08	1.19	0.91	0.93	0.51	0.26	0.21	-0.13	-0.03	0.37	0.66	0.24	0.15	0.08	0.32	1.04	0.53	-0.25	-0.14	1.78	2.02	1.2	1.38	0.63	1.07
ML1692	0.33	0.24	0.24	0.31	0.4	-0.1	0.29	0.28	0	-0.34	-0.23	-0.2	-0.39	-0.34	-0.03	-0.02	0.04	-0.03	-0.25	0.27	0.23	0.43	0.11	0.21	-0.31	0.05	0.33	0.23	-0.07	0.5	0.44	0.33	0.39	0.15	0.05	0.11	0.32	0.3	-0.33	-0.01	0.15	-0.15	0.03	-0.13	0.53	0.01	0.05	0.21	-0.08
ML1694	0.25	-0.24	-0.16	0.06	0.18	-0.22	-0.19	-0.05	0.1	-0.23	0.14	0	0.36	0.31	-0.12	0.11	0.09	0.95	1.15	0.76	0.98	0.81	0.59	0.79	0.76	0.33	0.23	0.01	-0.41	0.26	0.27	0.04	0.37	0.01	0.15	0.31	0.34	0.33	0.61	0.35	-0.03	0.02	0.18	0.79	1.92	0.8	0.76	1.05	0.64
ML1695	-0.57	-0.22	0.59	-0.06	-0.07	-0.2	-0.13	-0.3	0.43	0.7	0	0.45	0.09	0.55	0.22	0.04	0.8	0.96	1.63	1.18	1.54	0.65	0.42	1.43	1.09	1.12	0.6	0.42	0.8	0.5	0.7	1.59	0.68	1.19	1.7	1.22	-0.02	0.5	0.23	0.48	0.64	0.04	-0.09	0.9	1.8	1.57	1.16	1.14	1.15
ML1696	0.51	0.17	-0.22	0.62	-0.15	0.21	0.03	0.28	-0.41	-0.18	0	0.17	-0.16	-0.23	-0.3	0	-0.47	0.29	0.49	0.2	0.27	0.11	0.49	-0.14	-0.42	0.05	0.41	0.86	0.41	0.51	0.5	-0.15	-0.08	-0.39	-0.3	0.16	-0.24	-0.2	0.14	0.35	0.08	-0.02	0.07	0.52	-0.01	0.17	-0.18	0.2	0.03
ML1698	-0.23	0	-0.22	0.3	0.81	0.46	0.01	1.13	0.27	-0.18	0.21	-0.03	-0.3	-0.33	-0.38	-0.05	0.22	0.73	1.65	1.42	1.05	0.64	1.26	1.06	1.51	1.16	-0.19	-0.68	-0.15	0.59	0.67	0.12	0.26	0.07	-0.14	0.01	0.18	0.42	0.65	0.56	-0.41	-0.28	-0.24	1.79	1.69	2.24	2.18	2.02	1.83
ML1699	-1.03	0.59	0.2	-1.51	-0.98	-0.86	-1.46	-0.98	0.02	0.79	0.65	0.62	0	0.88	-0.58	-0.05	0.49	-0.18	-0.03	-0.53	-0.13	-0.03	0.01	-0.23	-0.21	0.02	0.42	0.49	1.46	-0.03	0.43	0.34	-0.09	1.22	1.69	2	1.11	1.13	1.29	1.25	0.94	-0.23	-0.23	0.25	-1.15	-0.79	-0.73	0.03	-0.43
ML1700	0.74	0	-0.18	-0.27	0.18	0.06	0.32	0.27	-0.42	0.24	-0.36	-0.79	0.13	-0.24	-0.66	0	-1.51	0.25	0.06	-0.18	0.25	-0.21	0.03	-0.13	-0.61	-0.91	-0.76	-0.25	-0.64	-1.56	-1.57	-1	-1.02	-1.96	-1.81	-1.18	-0.45	-0.48	-0.24	-0.64	-0.92	0.15	-0.12	-0.51	0.91	-0.73	-0.73	-0.16	-0.16
ML1701	-0.04	-0.46	-0.45	0.21	-0.14	-0.14	0	-0.42	-0.02	0.42	0.27	0.22	0.52	0.25	0.37	0.02	0.47	-0.85	-1.01	-1.37	-0.75	-0.68	-0.75	-0.56	-0.38	-0.27	-0.24	0.23	-0.12	0.22	0.21	0.31	0.35	1.46	1.2	0.36	1.26	0.21	0.46	0.13	0.36	-0.18	-0.01	-0.01	-1.75	-0.94	-0.91	-0.64	-0.36
ML1702	-0.28	-0.29	-0.21	0.05	0.1	-0.5	0.02	0.12	0.39	-0.27	-0.24	0.19	0.44	0	-0.16	0.03	1.02	0.75	0.29	1.3	0.32	1.56	0.46	0.58	0.13	0.84	0.85	1.1	0.5	0.96	0.93	0.45	0.24	0.88	0.77	0.51	0.6	0.39	0.16	0.31	0.05	0.53	-0.03	1.05	1.87	-1.35	0.84	1.06	0.59
ML1703	-0.28	-0.56	-2.6	-0.45	-0.14	-0.71	0.3	1.17	1.24	0	0.82	0.26	1.08	-0.05	0.07	0.05	0.82	-1.92	-1.87	-1.5	-1.87	-1.55	-1.44	-1.72	-1.88	1.77	-0.01	-1.7	-2.15	0.8	0.18	0.49	0.76	0.93	0.69	0.17	0.29	-0.04	-0.3	-0.15	0.18	-0.83	-0.35	-1.62	2.12	-1.39	-1.25	-1.47	-1.6
ML1704	-1.04	-0.09	-0.56	-0.47	0.34	0.02	0.07	0.25	0.07	0	0.07	-0.03	-0.17	0.12	-0.03	-0.18	0.51	-0.02	-1.9	-0.09	-2.14	0.13	0.28	-1.54	-2.2	-0.22	-0.04	-0.66	-0.57	0.69	0.55	0.36	0.47	0.36	0.72	0.14	-0.12	0.18	0.35	0.37	0.5	0.15	0.41	-1.64	1.44	-1.68	-1.4	0.04	-1.8
ML1705	-0.69	0.55	0.62	0	0.18	-0.4	-0.22	0	-0.16	0.09	0.79	0.38	-0.42	-0.51	-0.19	0.02	0.24	0.29	0.62	0.97	1.08	0.76	1.17	0.72	0.71	0.73	0.41	-0.64	-0.31	0.36	0.27	0.34	-0.03	0.01	0.57	0.11	0.03	0.22	0.78	0.54	-0.25	0.23	0.01	0.54	0.35	0.25	0.21	1.06	0.73
ML1706	0.27	0.41	0.25	-0.06	-0.59	-0.68	-0.78	0.23	0.38	-0.45	0.26	0.07	0	-0.39	-0.09	-0.07	-0.49	0.23	0.18	-0.07	0.49	0.35	0.33	0.16	-0.21	0.86	-0.79	-0.74	0.68	-0.53	-0.5	-0.74	-1.12	-0.54	0.1	-0.3	-0.2	0.05	-0.78	-0.28	-0.39	-0.07	-0.17	0.73	0.97	0.29	0.65	0.49	0.39
ML1707	-0.41	-0.55	0.11	0.19	-0.07	-0.47	-0.58	-0.12	0.14	0.42	0.33	0.13	0.13	0	-0.08	0.06	1.37	0.58	1.21	0.65	0.53	0.38	0.66	0.55	0.11	0.51	0.36	-0.17	0.27	0.29	0.44	0.06	0.17	1.35	0.93	0.69	0.56	0.15	0.69	0.19	0.55	0.4	0.26	0.75	2.26	0.72	0.62	1.12	0.84
ML1708	0.47	-0.09	1.15	-0.03	-0.37	0	0.17	-0.06	0.95	0.38	-0.14	0.77	0.03	-0.11	-0.07	0.03	1.27	1.2	1.06	1.4	1.22	0.93	1.06	1.44	0.73	2.19	0.33	0.09	-0.31	-0.03	-0.05	0.13	0.27	1.25	1.72	-0.14	-0.23	-0.32	-0.17	0.05	-0.24	1.65	0	1.09	1.27	1.46	1.82	0.65	1.14
ML1711	0	0.13	-0.27	-0.13	-0.21	-0.28	0.07	-0.19	0.12	0.18	-0.06	-0.14	0.17	0.27	0.58	0	-0.14	-0.24	-0.49	-0.09	0.32	-0.26	-0.14	-0.02	-0.1	-0.09	0.05	0.57	0.3	0.1	0.05	0.05	0.27	0.17	0.01	0.19	0.77	0.32	0.48	0.17	0.23	-0.12	-0.21	-0.02	-0.11	-0.12	0.07	0.1	0.23
ML1712	0.33	0.06	-0.62	-0.1	0.09	0.05	0	0	-0.11	-0.19	0.18	-0.14	-0.03	0.07	-0.12	-0.09	-0.55	-1.14	-1.17	-1.52	-1.51	-1.17	-1.32	-1.54	-0.92	-0.7	-0.34	0.06	-0.14	-0.06	-0.32	-0.29	-0.19	-0.46	-1.14	-0.5	-0.56	-0.5	0.17	0.14	-0.21	0.08	-0.39	-0.98	-1.59	0.26	0.56	-1.27	-2.01
ML1713	-0.01	-0.1	0	-0.26	0.35	0.04	-0.21	0.4	0.08	-0.24	0.3	0.61	-0.17	0.01	-0.12	0.01	0.32	-0.22	0.4	-0.13	0.21	0.15	0.59	0.02	0.44	0.06	0.38	-0.03	0.79	0.53	0.43	0.44	0.53	0.2	-0.11	-0.03	-0.11	-0.01	0.69	0.39	0.2	0.02	-0.24	0.41	1.15	0.43	0.11	0.07	0.04
ML1714	-0.3	-0.1	-0.24	0	-0.09	-0.3	-0.17	0.32	0.25	-0.08	0.26	0.07	0.15	0.4	0.27	0.01	0.34	0.39	0.49	1.18	0.8	0.76	0.87	1.15	0.91	1.1	0.11	0.62	0.26	0.2	0.59	0.06	0.31	0.4	0.7	0.56	0.35	0.28	0.49	0.1	0.59	-0.13	0.16	1.49	1.67	1.43	0.71	0.95	0.66
ML1715	-0.44	0.08	0.18	0.1	-0.16	-0.18	-0.25	0	0.89	0.23	-0.19	0.05	-0.05	-0.12	0.41	-0.11	-1.16	0.51	0.27	0.24	0.15	0.42	0.06	0.46	-0.09	-0.45	-0.39	-1.42	-1.61	-1.47	-1.66	-0.09	-0.29	-1.11	-1.38	-0.74	-1.04	-0.98	-0.43	-0.41	-0.92	0.14	0.01	-0.34	0.24	-0.36	0	-0.3	-0.34
ML1717	0.46	0.06	0.21	0.28	0	0.33	0.34	0.53	-0.41	-0.21	-0.02	-0.36	-0.13	-0.28	-0.59	0.12	0.13	0.21	0.04	0	0.03	-0.46	0.05	-0.39	-0.73	-0.12	0.05	0.22	-0.04	-0.46	-0.46	-0.62	-0.6	-1.32	-0.3	-0.37	-0.37	-0.1	-0.26	-0.43	-0.45	-0.06	-0.02	-0.09	-0.69	-0.65	-0.62	-0.2	0.28
ML1719	0.14	-0.71	0.07	0.12	0	0.04	0.27	0.05	-0.45	-0.05	-0.39	-0.04	-0.5	-0.29	0.01	-0.08	0.04	-1.56	-1.62	-1.94	-1.67	-1.71	-1.61	-1.44	-1.2	-0.74	0.1	-0.12	-0.28	0.27	0.31	0.28	0.44	0.62	0.22	0.24	-0.22	-0.1	-0.17	-0.2	0.11	-0.06	0.52	-2.01	-1.33	-1.79	-1.66	-1.6	-1.46
ML1720	-0.2	0.04	-0.14	-0.16	-0.14	-0.29	-0.22	0.29	-0.31	0.74	0.3	0.95	0.35	0	0.41	-0.1	1	0.44	0.49	0.64	0.99	0.79	0.92	0.53	0.24	0.48	0.38	-0.14	0.25	0.39	0.11	0.44	0.51	0.33	2.42	0.64	-0.1	0.21	-0.5	0.06	0.31	-0.19	-0.35	-0.27	1.52	0.26	0.31	0.25	0.28
ML1723	-0.28	-0.15	-0.3	0.08	-0.1	0	-0.26	0.01	0.36	-0.55	0.12	0.51	0.22	-0.32	1.28	0.04	0.76	0.19	0.55	0.14	0.77	0.48	0.09	0.34	0.46	0.55	0.27	0.25	2.25	-0.16	-0.26	0.07	0.13	1.21	0.79	-0.01	-0.05	0.01	0.5	0.89	1.41	-0.26	-0.21	0.9	-0.04	0.73	1	0.48	0.63
ML1724	-0.38	0.33	-0.14	-0.29	0.08	0.24	0.01	0.17	0	0.09	-0.1	-0.25	-0.12	0.37	-0.1	-0.24	1.73	-0.46	-0.81	-0.67	-0.61	-0.46	-0.48	-0.64	-0.87	-0.21	0.09	0.63	1.2	0.17	-0.97	-0.07	-0.3	0.77	-0.08	-0.71	-0.07	-0.34	0.1	0.46	-0.15	1.04	0.27	-0.37	0.32	-0.76	-0.68	-0.63	-0.22
ML1726	-0.56	-0.1	0.37	0.08	-0.11	-0.22	-0.52	0.05	0.03	0	0.29	0.31	-0.17	0.52	-0.12	0.01	0.65	0.07	0.41	0.55	0.65	0.15	0.29	0.21	-1.39	-1.06	0.07	0.53	0.54	0.45	0.49	0.24	0.38	0.92	0.63	0.48	0.34	0.16	0	-0.16	0.54	-0.12	-0.17	0.64	2.3	-0.94	-0.71	0.6	0.79
ML1727	-0.45	-0.11	-0.29	0	-0.25	0	-0.18	0.01	0.05	-0.16	0.31	0.15	-0.02	0.17	0.31	0.02	0.02	0.12	0.37	0.79	-0.05	0.24	0.05	0.72	0.9	0.3	0.03	-0.25	-0.18	0.16	0.62	0.44	0.19	0.6	0.64	0.12	-0.1	0.31	0.15	0.21	0.21	0.16	-0.11	0.86	1.76	0.6	1.07	0.62	1.24
ML1728	0.71	-0.04	-0.46	0.21	0.42	0.14	0.34	0.1	-0.19	-0.14	-0.28	-0.23	0.69	0	-0.51	-0.05	-0.87	0.83	0.92	0.07	0.45	1.12	0.85	0.27	-0.3	0.13	-0.07	-0.04	-0.58	-0.48	-0.53	-0.19	-0.21	-1.2	-0.41	-0.09	1.05	0.82	1.24	1.12	-0.34	-0.65	-0.47	0.29	-0.45	-0.44	-0.39	0.4	-0.41
ML1729	-0.73	0.01	0.5	-0.32	0.1	-0.34	-0.29	-0.36	0	0.37	-0.01	0.2	-0.15	0.21	0.5	-0.04	1.73	-0.06	0.56	-0.54	-0.2	0.03	0.05	0.17	-0.29	-0.03	0.45	0.54	0.66	0.7	0.76	0.46	0.55	1.05	0.44	0.63	0.43	0.62	0.77	0.49	0.6	0.21	0.04	0.12	0.94	0.24	0.34	-0.29	0.48
ML1730	0.08	-0.24	0.33	0.82	0.68	-0.1	0.32	-0.36	-0.09	0	-0.04	-0.43	0.5	0.48	-0.51	0	-1.51	0.2	-0.08	-0.07	-0.11	0.62	0.45	0.3	-0.13	-0.46	-0.69	0.15	0.25	-1.14	-1.08	-0.23	-0.15	-1.56	-1.29	-0.56	1.12	1.21	0	-0.15	-0.6	-0.09	0.18	0.16	0.31	-0.86	-0.77	0.06	0.41
ML1731	-0.07	0.01	-0.02	0.17	0.07	0.03	-0.09	0.25	-0.46	0.12	0.22	-0.08	-0.15	-0.08	0	0.07	-0.93	0.22	0.11	0.63	1.01	0.24	0.22	0.31	0.61	0.74	-0.51	-0.82	-0.8	-0.83	-0.58	-0.37	-0.36	-0.88	-0.65	-0.3	-0.44	-0.5	0.15	0.12	0.05	-0.13	-0.13	1.29	1.22	1.32	0.54	0.24	0.79
ML1733	-0.36	-0.46	0.44	-0.08	-0.31	0	0.13	-0.17	0.32	0.19	0.28	0.28	-0.29	0.06	-0.2	-0.05	0.15	1.11	1.11	1.01	0.7	0.55	0.93	0.66	0.33	0.62	-0.36	0.1	1.03	-0.71	-0.37	-0.53	-0.16	-0.26	-0.05	-0.39	-0.46	-0.18	0.13	0.21	0.14	-0.31	0.03	0.84	1.66	1.04	1.24	0.84	0.65
ML1734	0.36	-0.06	0.28	-0.19	-0.29	0.33	0.3	-0.1	-0.62	0.29	0.11	0.45	0	-0.06	-0.33	-0.06	0.42	-0.28	-0.21	0.21	0.62	-0.2	-0.14	-0.12	-0.72	0.32	0.21	0.3	0.16	0.85	0.84	0.53	0.62	0.62	0.57	0.9	0.06	0.03	0.15	0.31	0.46	-0.33	-0.13	-0.65	-1.01	-0.36	-0.37	-0.26	-0.54
ML1735	-0.13	0.27	0.08	-0.42	0.6	-0.33	-0.34	0.46	0.78	0.02	0.23	0	-0.25	-0.17	-0.27	0.1	-0.72	0.21	0.68	1.35	1.95	1.25	1.52	1.19	0.98	0.72	-0.26	0.11	0.17	-0.45	-0.44	-0.58	-0.29	-0.88	-0.75	-0.37	-0.14	-0.05	1.45	1.2	-0.36	-0.67	-0.3	1.19	1.37	0.92	1.08	1.62	1.27
ML1736	-0.13	-0.35	-0.04	-0.47	0.7	0.18	-0.55	0.4	1.5	0	0.35	0.64	-0.16	-0.32	0.29	-0.07	1.11	0.23	0.22	0.78	0.73	0.2	0.94	0.25	-1.92	0.36	0.43	0.05	0.5	0.15	0.08	0.4	0.16	2.05	1.84	0.92	1.2	1.42	1.63	1.44	0.79	-0.11	1.49	0.84	2.4	1.16	1.33	0.29	1.21
ML1740	0	-0.74	0.17	0.19	-1.25	0	-0.01	-1.56	-1.13	1.08	0.04	1.02	-0.04	-0.41	0	-0.01	0.19	-0.96	-1.74	0.47	-0.39	0.05	-0.29	-0.03	-0.76	-0.75	0.51	-1.95	-2.02	0.28	0.29	0.89	1.05	0.76	0.91	0.65	-2.51	-3.04	-2.93	-2.99	-0.42	-0.19	-0.26	-1.84	-2.19	-0.37	-0.97	0	-0.33
ML1750	-0.71	-0.05	-0.76	0.02	0.29	-0.39	-0.54	0.08	0.06	0.09	0	0.05	-0.05	0.22	-0.06	0.01	0.06	-0.33	-0.33	-0.6	-0.24	-0.15	-0.06	-0.34	-1	0.03	0.35	0.32	-0.15	0.31	0.29	0.26	0.28	0.23	0.21	0.23	0.49	0.53	0.29	0.76	0.26	-0.19	-0.1	-0.34	0.01	-0.58	-0.58	-0.12	-0.32
ML1751	0.11	-0.03	-0.07	0.15	-0.42	0.13	0.07	-0.01	0.14	-0.01	0.07	-0.05	-0.17	0	0.17	-0.03	0.58	0.19	0.29	1.44	1.92	0.5	1.03	1.45	1.14	1.35	0.64	-0.39	0.61	0.16	0.2	0.09	-0.22	0.66	0.74	0.38	0.14	0.14	-0.23	-0.54	0.31	0.05	0.03	1.09	1.33	1.06	1.43	0.83	0.56
ML1752	-0.27	-0.14	-0.07	0.06	0.31	0.03	0	0.16	-0.02	0.3	0.41	0.14	-0.27	-0.01	-0.15	0.08	-0.07	-0.73	-0.88	-0.57	-0.88	-0.07	0.19	-0.05	1.29	-0.53	0.13	-0.72	-0.97	0.47	0.49	0.29	0.44	-0.04	0.71	0.12	-0.5	-0.59	-0.33	-0.16	0.02	0.24	0.31	-0.44	0.1	-0.35	-0.31	-0.67	-0.75
ML1753	0.24	-0.55	0.24	-0.25	-0.29	0.39	0.26	0.01	-0.42	0.03	0	0	-0.45	-0.36	-0.32	-0.01	1.03	0.74	0.72	0.12	0.72	0.5	0.73	0.42	0.09	1.16	-0.05	-0.57	-0.69	-0.17	-0.46	-0.58	-0.41	0.04	0.05	-0.62	-0.52	-0.82	-0.32	-0.4	-0.26	0.15	0.05	-0.17	0.38	0	0.14	0.45	0.28
ML1755	-0.29	0.57	0.16	0.09	-0.03	0.25	0	0.98	-0.23	-0.03	0.23	0.93	-0.26	-0.2	-0.47	-0.03	0.62	-0.3	-0.25	0.3	-0.1	-0.12	0.1	0.22	0.41	0.25	0.48	-0.17	-0.56	1.4	0.77	0.1	-0.07	0.64	-0.14	-0.52	1.1	1.33	0.31	0.33	0.16	-0.43	-0.07	-0.23	0.61	0.48	0.39	-0.07	0.35
ML1756	-0.45	1.25	1.26	0.39	-0.26	-0.46	-0.08	-0.05	-0.18	0.44	0.35	-0.24	0.63	0	0.25	-0.05	-0.12	0.49	0.45	0.44	0.75	0.67	0.41	0.5	0.05	0.98	0.26	-0.43	1.15	-0.59	-0.64	0.17	0.03	-0.36	-0.52	0.06	0.14	0.22	0.16	0.53	0.01	-0.51	-0.32	0.35	0.75	0.24	0.64	0.92	0.65
ML1761	0.55	0	0.27	-0.33	0.29	0.5	0.61	0.61	-0.35	0.09	-0.05	-0.18	-0.47	-0.13	-0.18	0.17	0.09	-0.25	-0.56	-0.1	-0.46	-0.4	-0.14	-0.55	-0.91	-0.17	-0.34	-0.87	-0.96	-0.88	-0.83	-0.7	-0.57	-0.86	-0.2	-0.35	-0.76	-0.52	-0.32	-0.39	-0.4	0.03	-0.53	-0.07	-0.05	-0.32	-0.16	-0.41	-0.03
ML1763	-0.07	0.08	-0.11	-0.02	-0.01	0.23	-0.1	0.16	0.06	0.02	0	-0.11	-0.16	0.18	0.16	-0.01	0.3	0.83	1.19	1.22	1.23	0.79	1.22	0.88	0.71	1.01	0.31	-0.02	-0.08	0.33	0.37	0	0.07	0.34	0.47	0.29	0.26	0.33	0.29	0.41	-0.19	-0.4	-0.62	0.93	2.93	1.17	1.49	0.82	1.04
ML1768	-0.12	0.33	-0.32	-0.54	-0.15	-0.21	-0.24	0.16	0.35	0	-0.02	0.26	0.21	0.18	0.12	0.04	0.76	0.79	0.92	0.4	0.66	0.37	0.46	0.48	0.67	0.81	0.55	0.63	0.38	0.87	0.81	0.59	0.79	0.82	0.83	0.04	0.58	0.19	0.13	0.21	0.13	-0.13	-0.46	0.48	1.47	0.81	1	0.52	0.62
ML1769	-0.89	-0.02	0.42	0.12	0.09	-0.63	-0.37	0.12	0.06	-0.64	-0.75	0	-0.24	0.01	0.57	0.02	0.92	-0.31	-0.55	-0.33	-0.41	-0.49	-0.15	-0.21	-0.19	-0.07	0.52	-0.12	0.03	0.34	0.36	0.15	0.3	1.56	0.51	0.78	-0.21	-0.7	-0.88	-0.26	0.12	0.37	0.12	-0.48	0.41	-0.35	-0.53	-0.16	0.02
ML1770	-0.73	-0.59	0.01	1.23	0.27	-0.32	-0.12	-0.04	0	-0.22	0.63	0.44	-0.28	0.03	0.02	0.03	3.09	0.11	0.32	-0.1	1.29	1.61	0.99	-0.16	-0.28	1.05	-0.07	2.34	2.08	4.5	4.52	0.3	0.38	4.54	3.18	1.57	2.6	2.67	1.14	1.16	0.09	-0.79	-0.36	-0.05	0.76	-0.1	0.56	-0.07	0.59
ML1781	0.15	-0.09	0.32	0	-0.02	0.28	0.12	0.09	-0.36	0.09	0.13	-0.19	-0.13	-0.21	-0.2	-0.07	-0.97	0.22	0.33	0.47	0.49	0.18	0.25	0.61	0.04	-0.41	-0.35	-0.73	-0.6	-0.93	-0.88	-0.47	-0.35	-1.67	-1.09	-0.82	-0.74	-0.57	-0.21	-0.35	-0.28	-1.3	-0.17	0.21	0.24	0.12	0.11	0.04	0.58
ML1782	-0.1	0.01	-0.08	0.01	0.26	0.09	-0.09	0.19	-0.08	0	-0.27	0.09	-0.04	0.24	-0.09	0.02	0.33	0	-0.22	-0.44	-0.3	0.08	-0.26	-0.27	-1.06	-0.15	0.6	-0.28	0.52	0.07	0.01	0.06	0.12	0	0.37	-0.08	0.47	0.38	0.52	0.39	0.05	0.44	0.29	-0.1	0.25	0.06	0.34	0.1	-0.05
ML1783	-0.74	-0.03	-0.58	-0.26	0.23	0.36	-0.32	0	0.14	-0.18	0.2	0.33	0.06	-0.23	0.16	0.03	0.35	-0.21	0.03	-0.25	-0.06	0.36	0.16	0.1	-0.29	0	-0.01	-0.32	-0.22	0.32	0.28	0.51	0.42	0.51	0.55	0.31	0.19	-0.08	-0.14	0.01	-0.03	0.2	-0.12	-0.12	0.52	-0.08	0.08	0.1	-0.15
ML1784	0.18	0.16	-0.63	0.21	-0.08	-0.13	0	-0.13	0.09	-0.25	0.11	-0.1	0.48	0.03	-0.21	0.06	-0.13	0.73	0.77	0.47	0.95	0.57	0.67	0.35	0.01	0.56	-0.06	0.14	-0.02	-0.21	0.07	-0.16	-0.01	-0.26	-0.1	0.11	0.28	0.35	0.7	0.48	0.18	0.1	0.26	0.32	1.6	0.37	0.52	0.74	0.44
ML1788	-0.16	0.1	0.46	0.36	-0.38	0	-0.36	0.08	0.63	-0.17	-0.08	-0.17	0.01	0.01	-0.12	0.13	0.05	0.64	0.78	1.6	0.96	0.69	0.77	0.6	0.64	1.7	0.09	-0.17	-0.13	-0.06	-0.35	-0.17	-0.16	-0.18	-0.09	-0.21	-0.36	-0.25	-0.33	0.46	0.74	0.11	0.03	1	1.58	0.88	1.14	0.65	0.79
ML1791	-0.12	-0.02	0.83	-0.1	0.21	0.18	-0.18	0.23	-0.04	0	-0.05	-0.05	0.04	0.26	0.16	0.06	0.85	0.52	1.3	1.69	0.66	1.31	1.37	1.01	1.07	1.78	1.42	1.81	1.45	0.28	0.34	1.21	0.5	-0.09	0.58	-0.17	0.18	0.23	0.02	0.5	0.55	0.19	0.11	1.53	-0.35	1.45	1.48	1.05	1.6
ML1793	-0.05	-0.31	-0.47	0	-0.08	0	-0.07	-0.1	-0.15	0.08	0.39	0.24	0.01	0.04	0.13	0.24	-0.48	1.08	0.99	1	1.11	0.77	0.92	0.67	0.96	0.55	-0.44	-0.81	-0.66	-0.41	-0.29	-0.15	0.06	-0.5	-0.6	-0.35	-0.37	-0.19	-0.02	-0.1	0.01	-0.26	-0.36	0.62	1.05	0.58	0.82	1.02	0.56
ML1794	-0.27	-0.05	0.55	-0.04	0.52	0	-0.28	0.12	0.02	0.4	-0.02	0.31	0.05	-0.41	-0.23	0.07	-0.24	-0.37	-0.15	-0.57	-0.05	-0.55	-0.7	-0.72	-0.94	0.2	-0.19	-1.09	-0.7	-0.8	0.01	-0.61	-0.88	-0.15	-0.35	-0.49	0.03	-0.74	0.42	-0.12	0.14	-0.06	-0.4	-0.59	-0.04	-0.71	-0.49	-0.5	-0.7
ML1795	-0.27	0.03	1.84	-0.27	0.13	0.39	-0.07	-0.31	0	-0.25	0.18	0.03	-0.43	-0.34	0.59	-0.1	1.71	0.93	0.91	1.63	1.04	1.49	0.5	1.47	0.91	1.76	0.78	1.11	0.72	0.87	0.81	1.15	0.14	1.14	2.25	0.9	1.47	0.11	0.62	0.46	0.59	-0.26	0.08	1.81	0.6	0.58	0.7	1.81	1.25
ML1796	0.15	-0.31	0	0.2	-0.19	-0.14	0.12	0.19	-0.03	0.15	-0.05	-0.08	0.01	-0.11	0.34	0.01	0.73	0.18	0.61	1.1	1.47	0.71	0.96	1.09	1.19	0.56	0.29	-0.52	-0.12	0.82	0.56	0.24	0.21	1.1	1.2	0.71	-0.02	-0.17	0.25	-0.01	0.26	-0.05	-0.09	1.24	1.45	0.96	1.16	0.77	0.7
ML1798	0.04	0.1	0.83	-0.1	0.17	0.15	-0.07	0.26	-0.14	0.06	-0.03	-0.25	-0.17	0	-0.15	0	-0.11	-0.59	-0.56	-0.31	0.04	-0.22	-0.13	-0.59	-0.26	-0.35	-0.14	0	-0.47	0.06	0.05	-0.01	0.03	-0.24	-0.53	-0.33	0.05	0.1	0.29	0.07	-0.41	0	0.25	-1.03	-0.23	-0.27	0.31	-0.31	-0.61
ML1799	-0.11	-0.15	-0.42	-0.05	0.34	0.08	-0.07	0.15	0.16	0	0.18	-0.1	0.06	0.1	0	0	-0.11	0.78	0.81	0.49	0.71	0.75	0.81	0.56	0.02	0.24	-0.04	-0.16	-0.46	0.33	0.36	0.2	0.3	0.17	0.13	0.19	0.23	0.38	0.57	0.57	0.01	0.21	-0.05	0.28	1.45	0.21	0.34	0.55	0.38
ML1800	-0.1	-0.07	0.26	-0.04	0.04	0.1	-0.05	0.12	-0.13	0.28	-0.14	-0.22	0	0.42	0.01	0.04	0.56	-0.22	-0.05	-0.01	-0.02	0.36	0.49	-0.08	0.3	0.39	0.14	0.24	0.78	0.35	0.41	0.28	0.26	0.25	0.1	0.07	-0.33	-0.16	0	-0.2	0.44	-0.14	-0.09	0.34	0.48	-0.2	0.12	0.61	0.65
ML1802	-0.13	-0.39	-0.03	0.02	-0.18	0.09	0.06	0	-0.29	0.24	0.56	0.48	-0.5	-0.11	0.19	0.02	1.8	-0.31	-0.28	0.23	-0.08	-0.25	0.05	0.02	1.41	0.21	-0.26	-0.53	0.16	-0.08	0.04	-0.06	-0.01	0.27	0.76	-0.27	-0.53	-0.42	-0.03	-0.13	0.26	-0.71	-0.37	0.18	0.33	1.15	0.36	-0.15	-0.11
ML1803	-0.81	0	-0.3	0.24	-0.11	0.41	-0.15	-0.38	0.07	0.58	-0.38	0.4	0.2	-0.21	0.43	0.11	0.63	0.39	-0.23	-0.08	0.05	-0.27	-0.79	0.28	0.46	-0.47	0.59	-0.52	0.01	0.1	0.58	0.32	0.38	0.66	1.12	0.03	-0.1	-0.41	-0.17	-0.13	0.29	0.15	-0.51	0.66	-0.05	0.41	0.39	1.12	0.65
ML1804	-0.96	-0.2	1.05	0.58	-0.9	-0.88	-0.14	0	0.9	-0.27	0.93	1.01	-0.13	1.27	0.8	0.41	1.57	0.09	0.63	0.17	0.31	-0.11	0.29	0.5	0.95	-0.14	-0.09	0.66	1.43	0.48	0.88	0.37	-0.03	0.84	2.56	1.36	1.67	-0.39	-0.77	-0.36	1.31	-1.48	-0.46	0.47	0.42	1.47	1.65	0.39	0.36
ML1805	-0.75	0	0.23	0	-0.13	-0.4	-0.53	-0.19	-0.11	0.15	0.4	0.27	0.51	0.34	0.55	0.05	1.43	0.61	0.9	0.46	0.76	0.44	0.4	0.36	0.35	0.13	0.14	1.5	1.26	-0.04	0.04	-0.28	-0.06	0.21	0.52	0.28	0.11	0.02	0.87	0.64	-0.11	0.35	0.14	0.46	1.03	0.72	0.64	0.68	0.7
ML1806	-1.16	-0.05	0.97	-0.28	-0.34	0.03	0.13	0.12	0.06	0	-0.2	-0.04	-0.22	0.22	0	-0.36	2.16	0.3	0.15	0.19	-0.5	-0.09	0.27	0.68	-0.36	-0.17	0.34	0.36	0.75	1.2	1.18	0.68	0.24	1.64	1.9	0.86	-0.75	-0.25	-0.35	-0.37	0.72	-0.53	-0.07	-1.92	1.67	-1.35	0.16	-0.24	-0.31
ML1807	-0.34	-0.29	0.09	0	-0.04	-0.02	-0.02	-0.06	0.19	0.24	0.22	-0.04	0.2	0.13	0.49	0.11	1.19	0.39	0.57	0.82	0.5	0.46	0.35	0.6	2.11	0.14	0.56	0.31	0.45	0.6	0.79	0.03	0.45	0.72	0.87	1.1	1	0.8	0.14	0.41	0.16	-0.06	-0.2	0.93	1.73	1.54	1.62	0.75	1
ML1808	0.16	-0.14	0.08	0.42	-0.63	-0.27	-0.56	-0.05	-0.07	0.01	0.08	0.48	0.04	-0.14	0	-0.15	-0.25	0.37	0	0.11	0	0.36	0.2	-0.01	-0.34	-0.35	0.75	0.36	0.11	0.75	0.63	0.88	0.09	0.18	1.14	1	0.32	-0.01	0.07	0.54	-0.05	0.3	0.22	0.02	1.04	-0.24	-0.2	0.22	-0.19
ML1809	-0.19	-0.49	1.37	0	0.18	-0.46	-0.36	-0.53	0.13	0.1	0.12	0.24	-0.62	0	1.54	0.1	1.97	0.02	-0.51	0.41	-0.52	-0.83	-0.24	-0.12	0.74	0.35	1.56	1.31	2	1.47	0.71	1.13	0.59	3.54	3.19	1.99	-0.36	0.28	-0.03	0.01	1.23	1.07	0.49	0.79	-0.46	0.61	-0.07	-0.31	-0.18
ML1810	0	-0.27	-0.29	0.54	0.18	0.02	0.32	-0.47	-0.42	-0.01	0.07	-0.13	0.22	0.06	-0.33	0.1	-1.2	-0.32	-0.51	-0.95	-0.62	0.03	-0.25	-0.33	-0.97	-0.84	-0.06	0.05	-0.34	-0.43	-0.42	0.04	0.08	-0.91	-0.33	0.07	0.69	0.73	0.58	0.49	-0.06	0.29	-0.05	-0.61	-1.43	-1.28	-1.18	-0.29	-0.56
ML1811	0.81	-0.35	-0.57	0.75	0.13	-0.15	0.26	-0.03	-0.08	0	0.34	-0.01	0.44	0.26	-0.26	0.05	-0.5	0.45	0.27	-0.63	-0.38	-0.29	-0.26	-0.18	-0.5	-0.26	0.17	0.82	0.52	0.36	0.22	-0.01	0.14	0.01	-0.44	-0.36	0.18	0.29	-0.29	-0.31	0.13	0.12	-0.28	-0.31	0.66	-0.75	-0.53	-0.08	-0.38
ML1812	0.65	-0.34	0.29	0.04	-0.42	-0.71	-0.43	-0.86	0	-0.04	0.15	-0.04	1.6	0.19	0.2	-0.13	-0.76	-0.18	-0.09	-0.58	-1.12	-0.44	-0.8	0.01	-0.36	-0.97	0.15	1.65	1.43	-0.37	0.11	-0.34	-0.24	0.61	0.44	0.45	1.61	0.91	0.23	0.56	0.11	0.23	0.13	1.07	1	-0.3	-0.34	-0.32	-0.54
ML1813	0	0	0.68	0.1	-0.33	-0.39	-0.34	0.09	0.43	-0.07	0.3	-0.02	-0.26	0.06	0.49	0.09	0.51	0.92	1.16	1.38	0.95	0.62	1.01	0.72	0.58	0.89	0.26	0.24	1.14	0.16	0.12	0.11	0.09	0.26	0.1	0.4	0.23	0.12	0.03	0.09	0.12	-0.34	-0.24	1.16	2.9	1.21	1.28	1.18	1.42
ML1814	0.48	-0.1	-0.19	0.05	0.35	0.05	0.28	0.21	-0.31	-0.13	-0.1	-0.16	0.22	0	-0.24	-0.03	-0.04	0.35	0.25	0.19	0.23	0.19	0.16	-0.14	-0.1	0	-0.14	0.23	-0.3	-0.13	-0.13	0.06	0.09	-0.02	-0.4	-0.04	0.49	0.43	0.42	0.03	-0.18	-0.28	-0.08	-0.17	-0.74	-0.09	0.1	-0.02	-0.04
ML1816	0.11	-0.05	-0.4	0.68	0.28	0.08	0.1	0	-0.02	-0.16	-0.38	0.04	-0.21	0.18	-0.22	-0.1	-0.01	0	0.23	0.37	0.18	0.15	0.01	-0.08	0.03	0	0.27	0.02	0.09	0.35	0.53	0.09	0.31	0.3	0.03	0.17	0.13	0.25	0.41	0.21	-0.38	-0.14	0.11	0.51	0.29	-0.11	0.8	0.07	-0.1
ML1818	-0.07	0.06	0.2	-0.09	0.38	0.01	0.19	0	0.74	-0.25	-0.52	-0.12	-0.79	-0.17	0.06	0	0.37	-0.14	-0.23	-0.04	-0.1	0.04	-0.12	-0.18	-0.32	0.81	-0.13	0.69	2	-0.49	-0.36	0.45	0.02	0.6	-0.25	-0.06	0.11	-0.13	-0.12	-0.33	-0.19	0.02	-0.07	-0.11	0.77	-0.03	0.18	-0.01	-0.18
ML1821	-0.32	0.02	-0.6	-0.51	0.15	0.03	0.09	0.07	0.19	0	-0.08	-0.22	-0.19	-0.06	0.52	0.1	-0.01	-0.5	-1	-0.75	-1	-0.33	-0.2	-0.64	-1.21	-1.77	0.52	0.85	0.72	1.81	0.83	0.5	0.56	1.19	1.23	1.07	0.42	-0.17	-0.77	-0.73	-0.49	-0.16	0.01	-0.23	-1.5	-0.6	-0.88	-0.47	-0.11
ML1828	-0.98	0.39	0.37	0.15	0.29	-0.14	-0.33	0.55	-0.12	-0.02	0	0.87	0.1	-0.05	-0.31	0	-0.05	-0.45	-0.52	-0.13	-0.32	-0.08	-0.13	0.07	-0.06	-0.48	-0.17	-0.77	-0.84	1.15	1.11	-0.01	-0.25	1.05	0.06	-0.45	1.52	1.68	-0.17	0.06	-0.18	0	0	0.22	0.95	0.59	0.27	-0.11	0
ML1829	-0.34	0	-0.27	-0.17	-0.35	-0.51	-0.48	0.13	0.47	0.43	0.48	0.2	0.45	-0.15	0.39	-0.21	1.29	0.06	0.78	0.32	0.41	-0.26	0.12	0.27	-0.08	-0.2	-0.16	0.04	1.34	0.73	-0.11	-0.06	-0.28	1.28	0.84	0.17	-0.17	-0.19	0.04	-0.12	0.67	-1.06	-0.33	0.91	1.12	0.34	0.28	0.24	0.48
ML1831	-0.37	-0.24	-0.03	0.16	0.08	-0.1	-0.24	0	0.56	0.11	-0.03	0.21	-0.15	0.09	0.03	-0.09	1.28	1.19	1.48	1.4	1.56	1.04	1.29	1.44	2.01	0.89	0.85	0.37	0.59	1.21	1.16	0.98	1.14	1.47	1.42	0.81	0.31	0.36	0.83	0.46	0.14	0.46	0.76	1.22	3.06	1.63	1.77	1.31	1.28
ML1832	1.5	-0.69	1.28	0.62	-0.16	0.72	1.24	-0.45	-1.44	0.46	0	-0.15	0.21	-0.49	-0.3	-0.12	-0.38	1.21	0.97	0.51	0.65	0.89	0.98	0.71	0.1	0.68	-1.15	-0.28	-1.22	-0.64	-0.16	-0.8	-0.82	-0.35	-1.44	-1.55	-0.67	-1.01	-0.26	-0.76	-1.06	0.47	0.47	0.5	-0.2	0.29	0.18	0.76	0.71
ML1833	0.15	-0.04	-0.44	0.15	0.24	0.07	0.16	0.11	-0.24	-0.19	-0.18	-0.17	0	0.06	-0.31	0.09	-0.99	-0.78	-0.78	-0.67	-0.89	-0.97	-1.11	-1.15	-0.73	-0.7	-0.49	-0.1	-0.52	-0.55	-0.56	-0.5	-0.46	-0.82	-1.09	-0.7	-0.19	-0.28	0.3	0.19	-0.31	-0.01	-0.27	-0.32	-0.52	-0.49	-0.71	-0.81	-1
ML1835	-0.25	0.09	0	-0.38	0.27	0.19	-0.16	0.4	-0.07	0.16	-0.14	-0.24	-0.36	0.08	0.05	0.01	0.49	0.57	0.25	0.57	0.12	-0.16	0.03	-0.08	-0.13	0.06	0.34	-0.3	-0.22	0.47	0.33	0.49	0.75	0.71	0.44	0.32	-0.08	0.12	0.07	-0.04	-0.16	-0.27	0.03	0.46	1.44	0.49	0.71	0.41	0.49
ML1839	-0.42	-0.43	0.06	-0.07	0.48	0	-0.05	0.43	-0.1	-0.01	0.16	0.04	-0.17	0.14	0.11	0.02	0.77	0.54	0.22	0.26	0.55	0.37	0.54	0.34	-0.01	0.67	0.12	-0.25	-0.1	0.57	0.64	0.71	0.47	0.53	0.99	0.39	0.04	0.28	0.39	0.36	0.32	-0.02	0	0.1	0.94	0.7	0.52	0.52	0.23
ML1840	-0.34	0.19	-0.44	-0.3	-0.7	0	-0.08	-0.1	0.46	-0.05	0.38	0.44	0.36	0.55	0.7	-0.17	0.24	0.7	1.28	1.05	1.45	0.88	0.89	0.99	0.79	0.86	0.06	-0.48	-0.61	0.63	0.75	0.3	0.19	0.76	0.39	0.17	-0.1	-0.04	-0.11	0.12	0.02	0.05	0.59	1.04	1.62	0.78	0.88	1.33	1.15
ML1841	0	-0.62	-0.45	0.07	0.59	0.11	0.16	-0.02	-0.02	-0.11	-0.13	0.21	0.17	0.45	-0.38	-0.14	-0.9	-0.71	-0.85	-1.22	-1.08	-0.82	-0.85	-1.07	-1.44	-1.12	-0.58	-0.6	-0.92	-0.55	-0.66	-0.59	-0.46	-0.96	-0.96	-0.86	-0.02	-0.04	0.12	0.06	-0.54	0.63	0.78	-0.69	-0.47	-0.82	-1.01	-0.71	-0.98
ML1842	-0.07	-0.4	-0.21	0.17	0.22	-0.17	0	0.06	-0.03	0.12	-0.34	-0.31	0.08	0	0.12	0.15	0.69	0.28	0.59	0.49	0.54	0.36	0.69	0.41	0.21	0.49	0.65	0.34	0.25	0.64	0.56	0.48	0.51	0.58	0.79	0.64	0.58	0.49	0.87	0.69	0.09	0.11	-0.31	1.23	1.91	0.61	1.05	0.52	0.41
ML1843	-0.3	0.68	0.22	-0.81	-0.29	-0.71	-0.58	-0.27	0.47	0.16	0.32	-0.06	0	0.44	0.42	0.04	0.03	-0.42	0.45	-0.07	-0.19	-0.42	-0.1	-1.72	1.1	-0.16	0	-0.47	-1.98	-0.01	-0.12	-0.05	-0.35	0.27	-1.56	0.6	0.15	-0.2	0.19	0.28	1.47	-0.7	-0.16	-1.61	1.3	0.13	-1.01	0.59	0.21
ML1844	-0.45	0.26	0.12	0.27	-0.25	-0.09	0.09	-0.1	0.32	0.31	0.32	-0.02	-0.14	-0.21	0	0.07	0.28	0.79	1.44	1.35	0.76	0.72	0.4	0.95	0.39	1.35	0.09	0.38	0.19	0.23	0.19	0.39	0.03	0.13	0.39	-0.13	0.79	0.34	0.23	0.28	0.34	-0.4	-0.44	0.93	1.63	0.78	0.93	1.15	0.68
ML1845	-0.5	-0.61	-0.15	-0.2	-0.55	0	0.17	-1.29	-0.27	0.95	0.29	0.91	0.29	0.25	0.46	-0.06	0.54	-1.44	-2.05	-0.66	-0.97	-0.55	-0.53	-0.67	-1.35	-0.78	1.05	-0.46	-0.64	1.32	1.35	1.43	1.55	1.88	1.94	1.74	-0.44	-0.77	-1.05	-1.03	0.59	0.66	-0.07	-1.87	-2.5	-1.05	-1.13	-0.43	-1.18
ML1846	-0.56	-0.93	0.16	0.35	0.07	-0.18	0	-0.02	0.11	-0.38	-0.1	0.17	-0.48	0.13	0.11	0.14	1.09	-0.56	-0.72	-0.54	-0.47	-0.5	-0.57	-0.66	-2.62	-0.74	1.03	0.24	0.22	1.15	0.95	1.14	0.11	1.68	1.12	1.51	0.39	0.65	-0.69	-0.36	0.05	-0.76	0.51	-2.33	1.07	-2.11	-1.93	-2	-2.44
ML1847	-0.8	-0.2	-1.77	0.42	-0.32	-0.26	-0.37	-0.11	0.38	0.52	0.25	0.15	0.17	0	0.54	-0.1	-0.89	1.58	2.48	3.58	1.72	1.14	1.03	1.6	2.5	1.42	0.21	0.6	-1.43	0.54	0.42	0.11	0.39	0.49	0.71	0.49	0.84	0.38	0.94	0.88	0.4	0.08	0.13	1.87	1.89	2.99	3.1	1.86	2.96
ML1848	-0.01	-0.3	-0.16	-0.01	-0.01	0	-0.03	0.32	0	0.12	0.3	0.09	-0.17	0	0.36	0	1.13	1.04	0.9	0.98	1.07	0.72	0.8	0.9	0.68	0.92	0.53	0	0.63	0.4	0.21	0.06	0.31	1.18	0.94	0.49	0.18	0.27	0.25	0.53	0.27	-0.59	-0.4	0.54	1.31	0.68	0.84	0.76	0.76
ML1849	-0.58	-0.52	0.43	0.07	-0.41	-0.1	0.18	-0.63	-0.95	1.09	-0.08	0.81	0.7	0	1.57	0.34	1.77	0.43	0.51	1.38	1.54	0.45	0.47	1.51	1.46	0.6	1.37	-1.76	0.05	1.95	2.04	1.39	1.17	2.17	3.21	2.19	0.02	-0.2	0.15	-0.04	-0.23	-0.27	-0.31	-1.12	1.57	0.91	0.82	0.87	0.43
ML1854	-0.63	0.06	0	-0.2	-0.34	-0.24	0.06	-0.42	0.18	0.43	-0.01	0.08	0.47	-0.19	0.1	0	0.44	0.04	0.09	0.13	0.07	0.3	-0.02	-0.08	-0.37	-0.3	0.3	-0.19	0.07	0.17	0.09	0.16	0.04	0.13	1.04	-0.02	-0.29	-0.17	-0.04	0.15	0.34	-0.18	-0.61	-0.18	1.37	-0.35	-0.15	-0.05	-0.46
ML1855	-0.29	-0.35	-1.78	-1.62	-0.09	0.39	0.7	0	-1	0.59	0.71	-1.43	0.29	0.43	0.37	0.09	0.89	0.89	0.69	-0.83	0.42	-0.85	0.68	0.96	0.9	-1.17	-0.82	-1.36	-1.55	0.68	0.32	0.1	0.33	0.74	1.01	-0.99	0.42	0.76	0.7	0.43	1.01	-0.07	0	-0.8	2.41	1.56	1.96	-0.99	-0.76
ML1856	-0.6	-0.83	0.28	0	0.14	-0.54	0.05	0.06	-0.09	-0.09	-0.37	0.14	-0.39	0.05	0.67	-0.11	1.36	0.06	-0.05	0.49	-0.16	-0.07	0.01	0.21	0.6	0.26	0.93	0.29	0.7	0.8	1.18	0.76	1.3	1.87	1.8	1.06	0.16	0.21	0.04	0.29	0.09	-0.72	-0.21	0.3	1.45	0.42	1.22	0.29	0.25
ML1857	-0.29	-0.23	1.09	0.67	-0.43	-0.33	-0.12	-0.22	0.59	0.6	0.02	0.77	0.07	-0.03	0	0.13	2.11	0.05	0.33	0.69	0.37	0	0.16	1.28	0.53	0.51	2.19	1.69	2.19	1.46	1.4	1.54	0.37	1.72	3.01	1.51	0.87	0.72	-0.16	-0.09	0.58	0.98	0.2	1.4	1.72	1.05	0.85	0.43	0.46
ML1858	-0.55	0.25	-0.23	-0.18	-0.21	0.1	-0.27	0	0.46	0.27	-0.11	0.19	-0.06	0.03	0.44	-0.16	0.81	0.27	0.35	0.39	0.34	0.62	0.83	0.66	0.47	0.62	0.03	-0.21	0.57	0.72	0.65	0.22	0.45	0.84	0.75	0.36	0.12	0.31	0.44	0.22	0.26	0.06	-0.63	0.05	1.78	0.42	0.27	0.25	0.25
ML1859	1.7	-0.19	-0.38	0	1.73	-0.09	-0.25	0.01	0	0.07	-0.08	-0.2	-0.08	0.14	0.23	-0.03	2.64	0.28	0.72	0.58	0.6	0.54	2.28	0.59	0.59	0.64	2.42	-0.25	-0.04	0.44	2.04	0.14	1.88	0.55	0.59	3.62	0.11	0.08	1.7	2.09	-0.09	-0.15	-0.34	3.63	4.21	1.02	1.17	1.06	1.12
ML1860	-0.25	0.19	0.31	-0.46	-0.15	-0.09	-0.3	0	0.65	-0.01	0.12	-0.05	0.64	0.19	0.46	0.03	0.48	0.47	0.6	0.95	1.09	0.54	1.2	1.77	1.5	0.69	0.2	1.59	3.36	-0.12	-0.16	-0.05	-0.09	0.48	0.96	0.34	0.12	0.13	0.5	0.01	0.33	-0.48	-0.2	1.01	2.4	1.29	1.12	1	1.18
ML1861	-0.47	-0.37	0	-0.14	0.18	-0.06	-0.08	0.06	0.22	-0.01	-0.09	0.15	0.02	0.21	0.35	-0.01	1.02	0.02	0.46	0.4	0.25	0.41	0.55	0.23	-0.17	0.15	0.65	0.08	0.12	1.27	1.27	1	1.03	1.49	1.56	1.05	0.55	0.7	0.42	0.61	0.52	0.68	0.01	0.65	1.83	0.63	0.63	0.31	0.75
ML1862	-0.64	-0.14	-0.32	0	-0.42	0.42	-0.48	-0.13	0.03	0.11	0.28	0.38	-0.03	0.25	0.53	-0.1	0.34	-1.11	-1.28	-1.49	-1.35	-1.47	-1.59	-1.26	-1.72	-1.42	0.02	0.02	-0.07	0.53	0.43	0.69	0.86	1.27	1.18	0.56	0.07	0.08	0.49	0.47	0.29	-1.21	-0.01	-1.28	1.64	-1.16	-1.02	-1.14	-0.99
ML1863	-0.37	-0.29	0.68	0.61	-0.09	-0.39	-0.68	-0.47	0.82	0.05	0.43	0.31	-0.1	0	0.64	-0.05	1.47	0.05	0.51	0.8	0.24	0.35	0.52	0.78	-1.56	0.07	0.83	1.83	1.92	1.02	0.91	0.96	0.44	1.8	2.17	2.94	1.93	0.25	0.12	0.6	0.88	-0.06	-0.24	0.51	2.33	-0.45	-0.59	0.64	0.71
ML1864	0.36	0	0.09	0.48	-0.2	0.2	0.34	-0.35	-0.56	0.28	-0.06	0.14	-0.11	-0.11	-0.04	0.01	-0.08	-0.08	-0.38	-0.02	-0.15	0.1	0.01	0.06	-0.71	-0.47	0.65	0.22	-0.09	0.73	0.74	0.58	0.64	-0.31	0.23	0.3	-0.03	-0.07	-0.45	-0.64	-0.35	-0.07	0.06	-0.64	-1.35	-0.44	-0.66	-0.25	-0.5
ML1877	-0.16	0.09	-0.32	-0.07	0.03	0.24	-0.09	0.49	-0.01	0.07	-0.1	0.44	-0.17	0.05	0	0	-0.24	-0.34	-0.61	-0.27	-0.41	-0.56	-0.37	-0.74	-0.85	-0.23	-0.57	-1.29	0.16	-0.18	-0.07	-0.25	-0.33	0.3	0.06	-0.1	-0.74	-0.46	0.74	0.35	0.31	0.36	-0.08	0.36	-0.61	-0.53	-0.8	0.65	0.75
ML1878	0.04	-0.27	-0.22	-0.07	0.14	0.41	0.01	0.16	-0.35	0.04	0.12	-0.12	0	-0.16	-0.21	0.12	-0.61	1.2	0.74	0.75	0.7	0.68	0.89	1	0.81	1.69	-0.69	-0.55	-0.54	-0.67	-0.57	-0.32	-0.57	-0.82	-0.84	-0.57	-0.33	-0.18	0.09	-0.01	-0.04	-0.31	-0.15	1.49	0.34	0.98	1.18	0.95	0.81
ML1879	-0.51	0.07	-0.72	-0.09	-0.13	-0.01	-0.03	-0.5	1.22	0.4	0	0.3	0.28	0.41	0.52	-0.09	0.12	0.03	-0.28	-0.45	-0.3	0.28	-0.01	0.13	-0.04	-0.98	0.37	0.02	-0.42	1.11	0.55	0.92	0.52	1.19	0.95	0.73	0.42	0.57	-0.45	0.12	0.08	0.15	0	-0.45	0.45	-0.07	-0.1	-0.68	-0.6
ML1880	-0.3	0.1	0.24	-0.46	0.39	0.19	0	0.34	0.22	-0.09	-0.29	-0.3	-0.16	0.04	-0.04	-0.01	0.44	-1.16	-1.63	-1.31	-1.48	-0.47	-0.47	-0.95	-1.63	-1.22	0.35	-0.26	-0.49	0.46	0.39	0.27	0.16	0.19	0.29	0.2	0.42	0.48	0.33	0.01	-0.09	-0.47	-0.21	-1.47	-1.69	-1.6	-1.89	-1.04	-1.13
ML1889	0.26	-0.05	0.42	-0.02	-0.02	0.1	0.11	0.23	-0.35	-0.05	0	-0.25	0.08	0.05	-0.29	-0.01	-0.22	0.01	0.06	0.25	0.21	0.07	0.19	-0.17	0.34	0.07	-0.12	0.28	1.25	0.01	-0.06	-0.28	-0.15	-0.06	-0.07	-0.2	0.29	0.26	0.47	0.24	-0.01	0.2	-0.13	-0.27	0.27	0.46	0.1	0.02	0.17
ML1890	-0.28	-0.08	-0.53	0	0.35	0.14	0	0.13	0.02	0.15	-0.21	-0.03	-0.19	0.28	-0.01	0	0.48	-1.21	-0.91	-0.82	-0.42	-0.46	-0.57	-1.14	-1.37	-0.28	0.27	0.45	0.14	0.69	0.69	0.16	0.26	0.78	-0.2	0.1	0.25	0.26	0.59	0.64	-0.19	0.18	-0.06	-1.54	-1.95	-1.49	-1.27	-1.11	-1.77
ML1891	0	0.41	-1.03	-0.63	0.37	0.13	0.42	-0.36	-0.47	-0.03	0.07	-0.45	0.48	0.2	-0.32	0.07	-1.33	0.56	0.5	0.18	0.64	0.35	0.32	0.31	-0.12	0	0.21	0.44	0.18	-0.52	-0.53	0.25	0.32	-0.59	-0.15	0.78	0.95	1.12	0.75	0.64	-0.67	-0.05	0.04	0.03	-0.09	-0.47	-0.17	0.31	-0.54
ML1892	-0.39	0.29	0.28	-0.64	-0.61	-0.02	-0.19	-0.51	0.15	0.15	0.49	-0.19	0.01	0.12	0	-0.02	0.82	0.63	1.12	0.68	0.25	0.2	-0.02	1.34	2.7	0.85	0.07	1.22	1.82	0.85	0.77	0.41	0.2	0.87	1.28	1.31	0.73	0.36	0.15	0.14	0.62	-0.09	0.11	1.28	0.79	0.85	0.81	0.86	3.04
ML1895	-0.45	-0.52	-0.18	0.37	-0.4	-0.54	-0.12	0.05	0.26	0	-0.25	0.3	0.02	0.34	0.41	-0.68	1.11	0.35	0.28	0.5	0.07	0.33	0.45	0.55	1.67	0.66	0.8	0.45	0.36	0.84	0.83	0.31	0.23	1.46	1.19	0.8	0.72	0.54	0.66	0.84	0.7	-2.77	-3.46	0.44	2	0.49	0.63	0.4	0.9
ML1896	0.84	-0.2	2.17	0	-0.57	-1.34	-0.11	-0.72	0.63	0.84	0.89	-0.43	0.64	-0.16	0.83	0.01	2.4	-0.38	-0.22	-0.27	-0.26	-0.39	-0.37	-0.13	0.68	1.7	1.5	0.24	2.36	0.03	0.12	0.02	0.16	0.35	1.68	1.1	0.95	-0.2	-0.88	-0.72	2.12	-0.03	0.49	0.2	0.58	1.11	1.22	0.47	0.49
ML1898	0.53	-0.31	0.02	0.55	-0.07	-0.21	0	0.64	0.27	-0.62	0	0.62	0.33	-0.13	-0.17	-0.11	0.24	0.77	1.2	0.85	0.72	0.52	0.73	1.3	1.07	1.29	0.91	0.33	0.81	0.45	0.4	0.83	-0.18	1.06	0.81	0.22	0.37	-0.02	-0.39	0.37	0.34	0.18	-0.12	1.79	1.58	1.16	1.31	0.72	1
ML1899	-0.5	0.72	-0.21	-0.38	0.35	0.25	-0.66	0.52	0.35	-0.05	-0.32	0	-0.03	0.39	0.06	-0.03	-0.26	0.03	1.64	1.25	0.82	0.15	0.58	1.45	2.21	0.15	-0.59	-0.25	-0.09	-0.7	-0.3	-0.32	-0.4	-0.3	0.13	-0.05	-0.05	-0.34	0.12	0.46	-0.02	-0.42	-0.27	1.15	1.25	1.64	1.67	0.92	1.36
ML1900	-0.01	0	-0.23	0.32	0.09	0.11	0	0.22	-0.24	-0.06	0.01	0.18	-0.42	-0.04	-0.28	-0.09	-0.58	-0.28	0.12	-0.11	0.07	-0.49	-0.35	-0.3	-0.62	-0.54	-0.15	-0.39	-0.53	0.03	-0.04	-0.26	-0.02	-0.73	-0.56	-0.5	-0.57	-0.42	-0.24	-0.32	-0.58	-0.03	0.07	-0.24	-0.05	-0.21	-0.09	0.11	-0.03
ML1903	-0.17	0.02	-0.89	0	0.05	-0.01	-0.33	0.16	0.34	-0.69	0.08	0.28	0.14	-0.02	-0.23	0.05	-0.7	-0.08	-0.21	-0.56	-0.21	0.19	0.13	-0.3	-0.93	0	-0.74	-0.56	-0.89	-0.54	-0.48	-0.59	-0.48	-0.26	-0.69	-0.67	-0.34	-0.93	-0.22	-0.26	-0.05	0.07	-0.06	-0.36	-0.22	-0.59	-0.74	-0.01	-0.37
ML1904	-0.02	-0.06	-0.36	-0.02	0	0.23	0.06	-0.15	-0.09	0.21	0.46	0.29	-0.03	0.03	0.25	0.06	-1.06	1.18	1.09	1.46	0.93	1.11	1.03	1.28	1.3	1.03	-0.66	-0.74	-0.63	-0.73	-0.65	-0.42	-0.19	-1.17	-0.74	-0.58	-0.4	-0.2	0.18	0.23	0.2	0.51	-0.25	1.72	0.33	1.73	1.98	0.95	0.45
ML1905	-0.19	0	1.36	0.36	-0.79	-0.18	-0.48	-0.83	-0.34	0.45	0.05	0.38	0.06	-0.61	0.14	0.02	0.27	0.8	1.04	1.16	0.96	0.69	0.74	0.67	0.94	1.22	0.2	-0.32	0.23	0.13	-0.05	0.04	0.44	1.08	2.07	0.95	-0.28	-0.41	-0.69	-0.14	0.88	-0.3	-0.32	0.64	1.64	0.92	1.28	1.38	0.8
ML1906	0.27	0.34	-0.32	-0.41	0	-0.22	0.06	0.47	-0.26	-0.18	-0.13	0.03	0.25	0.15	-0.13	-0.18	0.57	0.17	0.24	1.49	1.31	0.5	0.7	0.81	1.3	1.5	0.93	0.78	0.57	0.34	0.3	0.65	0.16	0.39	0.61	0.85	0.31	0.56	0.12	0.34	-0.03	0.07	0.08	0.93	0.76	0.63	0.81	0.54	0.44
ML1907	-0.43	-0.27	0	0.1	-0.12	-0.63	-0.59	-0.08	0.08	0.08	-0.21	0.05	0.02	0.48	0.45	0.08	0.75	0.96	0.96	-1.79	0.32	2.05	0.36	0.74	-1.99	0.52	0.47	-0.19	0.46	0.95	0.79	0.46	0.31	1.01	0.95	1.12	0.41	0.21	0.13	-0.11	-0.05	-0.52	-0.3	-1.71	2.19	-1.22	-1.33	-1.72	-1.34
ML1908	0	-0.02	1.01	0.26	0.04	-0.39	-0.14	-0.06	0.67	-0.26	-0.36	1.13	-0.04	0.48	0.77	0.06	1.2	0.14	0.04	-1.25	-0.05	0.16	0.13	-1.11	3.26	-1.28	0.18	0.77	0.15	0.4	0.62	0.13	0.43	1.56	1.19	0.65	0.28	0.22	-0.03	0.19	0.64	-0.08	0.08	-1.59	2.33	-0.95	-0.99	-1.43	0.63
ML1909	0.69	0.31	-0.4	-0.29	0.11	0.45	0	-0.08	-0.52	0.91	-0.21	0.01	0.46	-0.26	-0.44	-0.02	0.01	0.06	0.31	0.85	0.58	0.17	0.55	0.2	0.36	0.39	0.82	0.07	-0.25	-0.02	0.15	0.67	0.79	-0.2	0.4	1	0.25	0.33	0.3	0.14	-0.07	-0.31	-0.48	0.16	0.77	0.41	0.52	0.56	0.36
ML1910	0.79	0	-0.22	0.15	0.26	0.09	0.58	-0.01	-0.54	0.12	-0.2	-0.45	0.23	-0.07	-0.65	-0.03	-0.97	0.64	0.63	0.03	1	0.97	0.12	0.72	0.25	-0.36	-0.2	-0.17	-0.36	-0.44	-0.4	-0.12	-0.16	-0.62	-0.52	0.14	0.31	0.28	0.54	-0.04	-0.66	-0.43	-0.22	0.49	-0.23	0.09	0.22	0.63	0.2
ML1911	0.86	-0.58	-0.56	1.34	1.31	-0.08	-0.25	1.52	0.39	0.56	-0.34	-0.12	-0.04	0.26	0	0.12	1.86	2.15	2.6	0.86	2.3	0.07	0.21	0.43	4.52	3.07	1.02	1.7	-0.43	1.73	1.41	1.17	1.11	1.86	0.5	-0.28	-0.51	1.61	1.48	1.3	-0.45	-1.05	-0.18	0.5	4.62	0.96	1.05	0.44	0.75
ML1911A	-0.47	-0.48	-0.35	0.25	0.27	-0.16	-0.29	0.07	0	0.03	0.27	-0.3	-0.11	0.11	0.24	-0.2	0.96	0.56	0.43	0.37	0.11	0.21	0.23	0.26	-1.76	0.13	0.49	0.15	0.47	0.9	0.85	0.67	0.85	1.09	1.02	0.59	0.3	0.04	0.29	0.03	0.03	0.16	0.79	0.31	1.73	0.45	0.57	0.29	0.73
ML1912	-0.02	-0.32	-0.65	-0.02	0	-0.16	-0.02	-0.33	0.1	0.28	0.26	0.2	0.47	0.35	0.24	0.1	0.07	-0.21	-0.25	-0.64	-0.77	0.01	-0.16	-0.3	-0.91	-0.39	0.34	0.71	0.32	0.54	0.52	0.49	0.52	1.11	0.67	0.87	0.98	1.03	0.65	0.53	0.4	0.76	0.3	-0.17	-1.48	-0.81	-0.92	0	-0.46
ML1915	0.17	0.08	-0.33	0.36	0.03	0.25	0.13	0.33	-0.45	-0.1	-0.06	0	-0.12	-0.07	-0.22	0.09	-0.32	0.18	0.17	0.07	0.35	0.23	0.32	0	-0.7	0.16	0.14	0.07	0.08	0.32	0.3	0.04	0.04	-0.22	-0.1	0.16	-0.06	0.09	0.41	0.24	0.11	0.11	-0.22	0.18	1.24	0.05	0.25	0.26	0.09
ML1918	-0.46	-0.26	0.71	-0.15	-0.31	-0.64	-0.26	0.19	0.16	0.07	0.43	0.21	-0.12	0	0.61	-0.01	0.79	0.33	0.77	0.7	0.47	0.4	0.42	0.56	0.5	0.03	0.56	0.1	0.82	0.7	0.42	0.61	0.36	0.89	1.28	0.41	0.79	0.29	0.44	0.2	0.79	0.15	-0.18	0.61	2.49	0.8	0.94	0.56	0.7
ML1919	-0.25	0.44	0.46	-0.34	0.76	0.56	-0.18	1	0.52	-0.22	0	0.3	-0.23	-0.03	-0.09	0.13	0.34	0.16	0.3	0.71	0.28	0.36	0.51	0.46	0.51	0.28	-0.97	-0.36	1.52	0.15	-0.45	-1.09	-1.08	0.44	-0.51	-0.82	-0.82	-0.7	-0.08	-0.17	-0.78	0.35	0.28	0.09	1.03	0.48	0.37	0.24	0.46
ML1920	0	-2.32	0.36	0.04	-0.23	-0.42	0.74	-0.04	0.53	0.18	-1.78	-0.03	-1.84	0.13	0.46	-0.1	1.54	0.72	1.11	-0.65	0.41	0.48	0.38	-1.05	3.89	-0.88	1.56	1.02	-1.96	0.47	0.82	0.72	0.53	2.13	2.09	1.73	0.18	0.11	0.92	0.84	0.54	1.45	0.95	-0.96	2.9	-0.59	-0.32	-0.63	-0.69
ML1921	-0.49	-0.45	0.08	-0.09	0.53	-0.28	-0.13	0.52	0.21	0.39	-0.17	0	-0.13	0.16	0.33	0.13	1.11	0.12	0.71	0.83	0.97	0.55	0.56	0.53	0.44	0.58	1.13	0.74	0.29	0.97	1.42	1.08	0.05	1.62	1.57	1.7	0.85	0.77	0.29	1.1	0.22	0.1	0.11	0.57	1.66	0.63	0.71	0.76	0.76
ML1922	-0.57	-0.07	-0.39	-0.41	0.31	0.21	-0.09	0.29	0.12	0.21	0	-0.22	-0.07	0.21	0.08	0.01	0.56	0	0.15	0.42	0.13	0.64	0.79	0.59	0.16	0.23	0.03	-0.87	-1	0.23	0.28	0.23	0.38	0.76	0.39	0.2	0.21	0.45	0.48	0.33	-0.21	-0.51	-0.6	-0.15	0.88	0.08	0.7	0.07	-0.1
ML1923	0.02	-0.37	-0.26	0.2	0.32	0	0	0.46	0	0.03	-0.53	0.13	-0.13	0	-0.63	0.02	-0.85	-0.82	-1.38	-1.35	-1.32	-1.19	-1.08	-0.99	-1.59	-0.98	-0.76	-0.46	-0.86	-0.53	-0.53	-0.44	-0.24	-0.53	-0.99	-0.46	-0.62	-0.5	0.13	0.04	-0.49	0	-0.06	-1.72	-2.46	-1.79	-1.68	-1.22	-1.25
ML1925	-0.54	-0.07	-0.23	-0.23	0.05	-0.01	-0.28	0.21	0.36	0.02	0.1	0	0.04	-0.05	0.17	-0.16	0.49	0.64	0.93	1.03	0.9	0.42	0.55	0.8	0.58	1.02	0.23	0.04	0.22	0.19	-0.01	-0.07	0.11	0.55	0.44	0.32	0.28	0.2	1.06	0.63	0.11	0.13	0.51	1.11	2.41	0.71	0.87	0.97	0.83
ML1926	-0.75	0.32	0.17	0	-0.52	-0.58	-0.35	-0.76	0.53	-0.07	0	-0.07	0.29	0.09	0.17	0.06	0.74	0.34	-0.09	0.33	-0.02	0.26	-0.16	0.61	0.33	1.05	-0.05	0.26	0.55	0.17	-0.14	-0.1	-0.03	0.51	0.62	0.41	0.09	0.76	-0.14	1.02	0.9	-0.49	-0.07	-0.17	0.11	0.96	0.61	0.36	0.56
ML1927	-0.85	0	-0.24	-0.66	0.18	1.03	-0.31	0.11	0.24	0.34	0.17	0	-0.38	0.02	-2.66	-0.01	0.27	-2.07	-0.07	-2.04	-2.31	-2.46	-0.33	-2.34	3.53	0.46	-0.32	-0.25	-2.71	-0.06	0.27	0.07	0.32	-2.31	-2.44	0.52	-0.54	-0.25	0.05	0.35	0.28	-0.21	0.14	-1.85	1.73	0.74	1.36	-2.17	-1.77
ML1928	-0.49	-0.49	-0.17	0.53	0.66	-0.34	0.32	-0.47	0	-0.19	-0.21	0	1.07	0.16	0.18	0.94	1.18	1.11	0.69	0.91	0.77	1.4	0.62	1.68	0.54	0.78	1.07	1.12	0.81	0.98	1.25	0.93	0.93	1.97	1.3	1.36	1.17	1.09	0.49	0.5	-0.01	-2.22	-1.92	1.24	1.54	1.11	1.35	0.8	1.94
ML1929	-1.9	0.16	1.43	-0.12	-1.05	-0.78	0	-1.34	0.85	-0.71	1.06	0.26	0.6	0.37	-0.44	0.02	0.98	0.87	0.95	0.59	0.63	0.04	0.68	2.09	3.94	2	0.77	0.69	0.66	1.31	0.62	0.39	1.12	1.04	1.41	1.44	0.62	0.88	-0.13	-0.3	0.8	-0.33	-0.27	4.25	-0.06	1.8	1.96	4.29	4.02
ML1932	-0.21	-0.16	-0.6	-0.15	0.12	0	0	-0.16	0.05	0.07	-0.2	-0.01	0.22	0.26	0.21	0.03	-0.01	-1.59	-1.64	-2.38	-2.18	-1.12	-1.45	-1.46	-2.26	-1.56	-0.03	0.44	0.14	0.62	0.65	0.61	0.69	0.89	0.41	0.64	0.37	0.42	0.46	0.41	0.27	-0.36	-0.1	-1.81	-2.24	-2.21	-2.23	-1.18	-2.21
ML1936	0.45	-0.04	-0.5	0.22	0	0.05	0.28	-0.38	-0.23	0.03	-0.06	-0.56	0.33	0.04	-0.24	-0.04	-1.21	0.78	1.16	0.75	0.95	0.89	0.39	0.81	0.5	0.19	0.29	0.34	-0.19	-0.58	-0.54	-0.23	0	-2.13	-0.71	-0.25	0.18	0.14	-0.05	-0.08	-0.26	-0.16	-0.09	0.91	0.47	0.48	0.55	1.04	0.8
ML1937	-0.12	-0.3	-0.5	0.16	0.38	0.03	-0.02	0.27	0.24	0	-0.15	-0.13	-0.07	0.13	0.1	-0.02	0.35	0.08	1	0.29	0.84	0.54	0.51	0.09	-0.29	0.21	0.48	0.32	-0.03	0.68	0.55	0.47	0.39	0.92	0.45	0.5	0.24	0.4	0.77	0.57	0.08	-0.12	-0.07	1.15	1.01	0.34	0.52	0.88	0.43
ML1938	-0.55	0.12	-0.14	0.01	0.08	-0.35	-0.27	0.15	-0.09	0.18	0.03	-0.02	-0.51	0	0.01	0.11	0.63	0.21	0.1	0.22	0.19	0.11	0.15	-0.13	0.12	0.45	0.8	0.57	0.92	1.1	0.79	0.82	0.34	1.62	1.53	0.6	-0.4	-0.28	-0.28	-0.17	-0.06	0.76	0.07	0.41	1.26	1	0.37	0.53	0.51
ML1939	-0.28	-0.32	-0.49	0	-0.09	-0.01	0.06	-0.3	0.03	0.34	0.05	0.38	0	0.09	0.23	0.1	0.52	-0.65	-0.15	-0.33	-0.06	-0.46	-0.59	-0.12	0.54	-0.03	0.41	0.31	0.11	0.98	0.97	0.91	0.96	1.33	0.93	1	0.22	0.41	0.34	0.2	0.34	0.93	0.37	-0.6	-0.87	-0.5	-0.54	-0.52	-0.34
ML1940	-0.43	0.03	1.14	-0.2	-0.27	-0.5	-0.43	-0.29	1.6	0.56	0	0.64	-0.07	0.79	0.37	-0.01	2.48	0.15	0.37	0.89	-0.04	-0.1	-0.04	0.23	1.83	0.46	-0.48	0.25	-0.03	0.28	-0.35	-0.53	-0.25	-0.57	0.15	1.17	0.62	-0.44	0.14	0.64	0.2	-0.33	0.1	0.86	-0.14	1.84	0.87	-0.31	-0.16
ML1941	-0.17	0	-0.03	-0.13	0.45	-0.1	-0.26	0.42	0.32	-0.08	0.12	-0.01	0.21	0.21	0.04	-0.16	0.87	1.08	1.1	1.09	1	0.8	0.77	0.82	1.55	1.37	0.48	0.26	0.3	0.42	0.2	0.12	0.15	0.78	0.49	0.29	0.68	0.62	1.02	0.94	0.3	-0.46	-0.2	1.04	2.18	1.24	1.36	0.96	0.93
ML1942	-0.08	-0.21	-0.23	-0.04	0	0.1	-0.02	0.1	0.05	0.37	0.42	-0.11	0.14	-0.19	0.08	0	0.31	0.94	0.9	0.98	1.13	0.93	0.91	0.65	1.18	0.91	0.39	-0.05	-0.09	-0.3	0.22	0.37	-0.06	-0.27	0.6	-0.13	0.29	0.28	0.1	0.42	0.14	0.52	0.21	0.67	1.82	0.71	1.3	0.67	0.82
ML1945	-0.43	-0.32	-0.4	0.99	0.18	-0.12	-0.16	-0.17	0.05	0.06	0	0.43	-0.1	0.67	0.28	0.09	1.84	0.75	1.35	1	1.1	0.9	0.67	1.09	0.99	1.27	1.43	0.86	0.58	2	1.95	1.07	1.28	1.78	1.56	1.24	1.13	1.29	0.81	0.61	0.12	0.26	0.12	1.21	2.41	1.18	1.14	0.93	1.15
ML1946	-0.24	-0.36	0.05	0.12	0.3	-0.05	-0.23	0.12	-0.02	-0.03	0.15	0.31	0	0.05	-0.11	-0.05	1.04	0.05	0.53	0.19	0.29	0.52	0.16	0.51	0.1	0.33	0.1	0.26	0.6	0.48	0.72	0.37	0.43	1.03	0.61	0.65	0.25	0.33	0.24	0.43	0.09	-0.1	0.19	0.47	2.12	0.36	0.57	0.52	0.55
ML1947	0.05	0.06	0	-0.44	0.41	0.32	0.15	0.77	0.04	-0.19	-0.06	-0.39	-0.14	-0.14	-0.21	-0.06	-1	-0.35	-0.5	-0.05	0.15	-0.29	-0.14	-0.03	-0.36	-0.68	0.12	-0.93	-0.86	-0.81	-0.82	-0.31	-0.14	-1.11	-0.71	-0.58	-0.44	-0.32	-0.22	-0.3	-0.3	0.23	0	-0.62	0.12	-0.66	-0.59	-0.36	-0.01
ML1949	0.24	-0.42	0.27	0.1	0.11	0.19	0.03	-0.09	0	-0.01	-0.13	0.1	-0.11	-0.02	-0.05	-0.04	0.09	0.38	0	0.21	0.21	0.25	0.47	0.05	0.19	-0.05	-0.27	-0.43	-0.34	0.39	0.29	-0.16	0.29	0.69	0.6	-0.07	0.37	0.31	0.28	0.29	0.16	-0.41	-0.27	0.09	2.01	0.3	0.27	0.34	0.35
ML1950	-0.18	0	0.08	-0.3	0	0.04	-0.08	0.23	0.08	-0.15	-0.15	-0.01	0.04	-0.13	0.18	-0.05	0.46	0.82	0.91	0.91	1.17	0.5	0.66	1.03	0.83	0.2	0.26	0.22	0.65	0.06	0	-0.03	0.39	0.35	0.89	0.54	0.31	0.26	-0.02	0.2	0.09	-0.14	-0.1	0.75	1.17	0.85	0.87	1.01	0.95
ML1951	-0.52	0	0.2	-0.06	-0.85	-0.27	-0.25	-0.59	0.39	0.62	0.34	0.5	0.19	-0.39	0.5	-0.11	2.27	-0.22	0.36	0.28	0.66	0.13	-0.09	-0.04	1.29	0.45	1.54	2	1.96	2.69	1.54	1.07	2.39	1.42	2.56	1.55	0.69	-0.28	-0.36	-0.02	1.24	-0.34	-0.11	1.74	0.45	1.76	0.8	-0.03	0.89
ML1952	1.9	-0.06	1.53	1.07	-0.57	-0.64	0.25	-0.12	0.36	-0.01	-0.25	-0.06	1.13	0	0.06	-0.02	2.06	0.91	0.35	1.12	1.52	-0.3	0.14	1.09	1.65	1.17	1.27	0.74	1.7	0.61	0.59	1.4	-0.07	0.64	1.26	1.5	1.28	-0.21	-0.12	-0.37	-0.22	-0.05	0.35	0.68	0.91	0.34	0.47	1.45	0.98
ML1953	-0.21	0	-0.24	-0.11	-0.2	-0.41	-0.14	0.26	0.48	0.19	0.38	0.23	-0.01	0.28	0.51	0.09	0.22	0.75	1.25	1.07	0.88	0.7	0.6	0.97	0.99	1.11	0.32	0.09	0.3	0.38	0.43	0.14	0.29	0.5	0.51	0.36	0.37	0.67	0.36	0.36	0.53	0.47	0.86	0.7	1.84	0.65	1.06	0.92	0.54
ML1954	-0.03	0.03	-0.59	-0.08	0.11	0.02	0	0.23	-0.09	-0.13	0.07	-0.15	0.16	0.15	-0.04	-0.11	0.25	0.43	0.73	1.01	0.86	1.02	0.28	0.78	1.13	0.99	0.09	0.17	0.14	-0.14	-0.16	0.01	-0.09	0.15	0.33	0.24	0.33	0.5	0.62	0.61	0.04	0.04	0.09	0.83	0.88	1.13	1.84	0.52	0.83
ML1955	-0.13	-0.34	-0.04	-0.16	0	-0.25	0.18	0.5	0.44	0.14	-0.1	0.25	-0.01	0.18	0.67	0.03	0.82	0.4	2.6	1.26	0.94	0.39	0.42	0.43	2.21	0.37	0.89	0	0.62	0.54	0.39	0.71	0.57	1.13	1.7	1.14	0.27	0.61	0.98	0.77	0.45	-0.35	-0.26	2.44	1.52	1.24	1.41	1.29	1.25
ML1956	-0.61	0.22	-1.69	-0.26	0	-0.38	-0.27	-0.22	0.77	-0.01	0.3	0.31	0.57	0.13	0.21	-0.2	1.27	0.75	0.81	1.25	0.48	0.55	0.6	-1.14	-1.33	-1.24	0.77	0.45	0.97	0.92	0.75	0.57	0.52	1.33	1.71	1.5	0.39	0.73	0.93	0.73	0.2	0.35	-0.16	-1.25	2.99	1.25	1.88	-0.87	-1.02
ML1957	0.09	-0.27	0.33	-0.13	-0.98	-0.19	0.01	0.11	-0.1	0	-0.24	-0.66	0.54	0.41	0.02	0.06	0.06	0.69	0.43	0.55	0.79	1.05	1.04	0.66	0.13	0.54	0.31	0.44	0.29	0.18	0.17	0.32	0.43	0.4	0.15	1.27	0.94	0.92	-0.7	-0.21	-0.15	0.12	0.21	0.22	-1.56	-0.07	-0.58	0.8	0.57
ML1958	-0.25	-0.46	-0.11	0.14	0	-0.02	0.14	-0.06	0.03	0.1	0.16	0.08	-0.62	-0.25	0.41	-0.21	0.51	-0.63	-0.65	-0.1	-0.55	-0.25	-0.32	0.22	-0.57	-0.41	0.33	-0.45	-0.72	0.25	-0.02	0.01	0.15	1.01	0.62	0.31	-0.56	-0.38	0.57	0.47	-0.04	-0.64	-0.43	-1.96	1.44	0.26	-0.04	-0.43	-0.42
ML1959	-0.8	-0.23	-0.3	-0.4	-0.14	0.09	-0.42	-0.09	0.26	0	0.63	1.35	0.11	0.82	0.77	0.23	0.85	0.4	0.44	0.5	0.68	0.53	0.16	0.89	2.49	0.67	0.04	0.9	0.35	0.45	0.16	0.67	0.28	0.94	1.05	1.03	0.37	0.18	1.45	1.26	0.25	0.69	-0.35	-1.37	1.85	1.02	0.87	0.42	0.67
ML1960	-0.7	-0.09	-0.09	-0.05	0.43	-0.2	-0.13	0.51	0.39	0	0.41	0.31	0.31	-0.07	0.18	-0.01	0.95	1.21	1.54	2.27	1.89	0.56	1.57	4.96	4.23	2.29	0.58	0.2	0.34	0.83	0.84	0.48	0.61	0.71	1.2	0.27	0.39	0.33	0.81	0.82	0.17	-0.46	-0.24	2.03	1.74	1.45	1.99	3.97	1.54
ML1961	0	0.11	-0.53	0.56	-1.18	-0.05	-1.04	-0.79	0.59	0.61	0.53	-0.19	0.03	0.05	-0.49	-0.15	-1.19	0.62	0.37	0.07	0.52	0.24	0.32	0.02	-0.76	-0.8	-0.63	-0.37	-0.37	-1.63	-1.66	-0.99	-1.05	-1.66	-2.5	-1.24	0.33	-0.28	-0.15	-0.37	-0.55	-0.57	0.43	-0.23	0.57	-0.23	-0.33	0.08	-0.29
ML1962	0.66	-0.12	-0.42	0.19	-0.05	0.04	0.14	0.24	-0.42	0.05	0.23	-0.47	0	-0.09	-0.41	-0.03	-0.27	0.49	0.12	0.98	0.1	-0.08	-0.44	1.72	1.24	1.43	-0.02	0.36	0.08	-0.29	-0.48	-0.41	-0.31	-0.06	-0.48	-0.27	-0.12	-0.04	-0.15	-0.43	-0.31	-0.36	-0.31	-0.16	0.19	1.15	1.25	0.05	0.27
ML1964	-0.43	-0.16	-0.44	0.12	0	0.08	-0.13	0.01	-0.17	0.09	0.23	0.2	-0.16	0.13	-0.19	0.03	-0.03	0.66	0.52	1.42	0.78	-0.26	0.02	0.86	1.02	0.43	0.11	-0.55	-0.13	0.05	0.07	-0.15	0.07	-0.1	-0.06	-0.21	-0.15	0.03	0.2	0.06	0.04	0.77	0.47	0.67	0.9	0.83	0.75	0.25	0.79
ML1965	-0.62	-0.26	-0.36	-0.08	-0.09	-0.27	-0.36	0	0.32	0.13	0.27	0.19	0.01	0.23	0.38	0.09	0.7	0.34	0.47	0.9	0.66	0.27	0.26	0.64	0.01	-0.04	0.86	0.43	0.26	0.89	0.99	0.71	0.51	1.56	1.48	1.29	0.69	0.6	0.46	0.6	0.65	-0.31	-0.43	0.65	1.69	0.64	0.65	0.39	0.63
ML1966	0	-0.07	-0.46	-0.09	-0.21	-0.16	-0.15	-0.28	0.01	0.19	0.34	0.52	0.25	0.39	0.43	0.55	0.2	0.54	0.8	0.72	0.4	0.36	0.62	0.55	0.09	0.42	-0.18	-0.24	-0.12	0.33	0.25	0.19	0.29	0.66	0.44	0.2	0.74	0.43	0.34	0.55	0.63	-0.06	0.12	0.53	2.03	0.48	0.94	0.75	0.68
ML1972	-0.14	-0.04	0.37	-0.35	0.4	0.26	-0.07	0.31	0.58	-0.07	-0.15	0.24	0.42	0	-0.12	-0.09	-0.61	-0.43	-0.7	-0.88	-0.47	-0.26	-0.31	-0.71	-1.3	-0.55	-1.09	-1.25	-1.03	-1.09	-1.01	-0.49	-0.18	-0.55	-0.75	-1.02	-0.72	-0.62	-0.06	-0.39	-0.49	-0.26	0.32	-1.18	-0.99	-1.28	-0.83	-0.21	-0.61
ML1974	0	-0.09	-0.34	-0.25	0.33	0.16	0.06	0.04	-0.19	0.1	-0.07	-0.07	-0.05	0.14	0.21	-0.02	-0.29	-0.49	-0.53	-0.76	-0.28	-0.13	-0.05	-0.51	-1.04	-0.05	-0.04	-0.63	-0.58	-0.05	-0.09	0.08	0.08	-0.07	-0.16	0.08	0.59	0.48	0.73	0.59	-0.01	-0.51	-0.09	-0.89	-1.31	-0.95	-0.69	-0.43	-0.68
ML1976	0.27	-0.64	-0.75	-0.43	0.05	-0.14	0.12	-0.48	-0.62	0.21	0.07	0	0.57	0.4	-0.75	0.05	-0.3	-0.55	-0.55	-0.84	-0.79	-0.59	-0.69	-0.73	-1.38	-0.73	0.03	0.72	-0.12	-0.39	-0.52	0.04	0.18	0.01	-0.4	0.49	1.74	1.68	1.41	0.98	0.17	0.21	0.46	-1.03	-0.74	-1.35	-1.28	-0.58	-1.34
ML1979	0.61	-0.2	0.42	0.48	-0.12	0.2	0.57	-0.16	-0.65	0.1	0.2	0	-0.57	-0.51	-0.25	0.01	-0.9	-0.67	-0.98	-0.92	-0.81	-0.82	-0.65	-0.6	-0.67	-1.32	-0.48	-1.15	-0.97	-0.61	-0.87	-0.71	-0.66	-1.68	-1.39	-1.5	-1.96	-1.94	-0.74	-1.27	-0.7	0.46	0.15	-0.8	-0.53	-0.49	-0.69	-0.89	-0.39
ML1982	-0.53	-0.43	0.61	0.03	-0.32	-0.67	-0.51	-0.45	1.19	0	0.42	0.97	0.12	-0.53	0.39	-0.05	1.4	0.14	0.29	0.25	0.11	0.09	0.21	0.3	0.34	0.2	0.2	0.21	0.96	0.3	0.47	0.71	0.33	1.41	1.64	0.87	0.05	-0.01	0.19	0.91	0.49	0.08	0.61	0.24	0.36	0.91	0.81	0.07	0.14
ML1983	-0.21	0	-0.48	-0.13	0.62	0.32	0.03	0.58	0.12	0.19	0.02	-0.28	-0.03	-0.18	-0.03	-0.16	0.77	0.1	-0.03	-0.16	0	0.02	0.11	0.33	0.1	0.32	0.2	-0.2	0.85	0.11	0.08	0.1	0.28	0.27	1.08	0.04	-0.22	0.01	0.89	0.54	-0.03	-0.64	-0.19	0.12	0.15	1.21	1.04	0.4	0.07
ML1985	0.01	0.12	-0.34	-0.15	0.42	0.26	0.05	0.47	0.16	-0.05	-0.04	-0.2	-0.09	0	-0.12	-0.03	-0.67	0.11	0.37	-0.17	0.2	0.22	0.33	-0.02	-0.23	0.4	-0.36	-0.49	-0.93	-0.33	-0.37	-0.36	-0.27	-0.6	-0.87	-0.71	-0.38	-0.14	0.24	0.25	-0.2	0.15	-0.14	-0.28	0.64	-0.39	-0.05	-0.05	-0.22
ML1987	-0.16	0	0.84	-0.1	-0.57	0.05	0.13	-1.07	-0.96	0.9	0.57	1.06	-0.1	0.59	-0.14	-0.05	0.79	-1.7	-0.81	-0.94	-1.23	-1.05	-1.4	-0.89	-1.39	-1.19	0.22	-0.07	-0.28	1.32	1.35	0.43	0.5	0.82	0.84	1.17	-0.5	-1.31	-0.42	-1	0.49	-0.43	-0.19	-1.17	-1.31	-1.07	-1.08	-1.25	-1.47
ML1988	-0.16	-0.13	0.63	-0.35	0.21	0.52	0.31	0.56	-0.16	-0.02	0.24	0	-0.3	-0.35	0.12	-0.33	0.12	0.38	0.48	0.61	0.5	0.41	0.43	0.34	0.29	1.51	-0.13	-0.72	-0.56	0.14	-0.02	0.06	-0.02	0.6	0.67	-0.02	-0.46	-0.34	-0.04	-0.29	-0.41	-0.11	0.74	0.49	1.21	0.32	0.44	0.25	0.37
ML1989	-0.9	-0.3	-0.33	-0.04	0.41	-0.08	0	0.15	1.17	-0.63	0.05	-0.48	0.77	0.01	0.29	-0.1	0.75	0.73	0.41	-1.88	-0.91	0.48	1.63	1.65	0.85	0.13	0.48	-0.58	-0.33	1.11	1.14	0.44	0.41	0.94	0.72	-0.09	0.71	1.91	0.19	1.83	0.91	-0.01	-0.31	1.11	1.06	0.96	1.08	0.53	-1.58
ML1990	-5.08	1.47	-0.09	-4.18	-2.1	-3.88	-4.86	-4.08	0.03	0.9	1.5	0.48	1.98	1.02	0	-0.05	-0.35	2.74	3.15	-1.48	-3.11	1.82	1.57	2.19	1.75	1.64	-0.07	1.59	1.71	-0.33	-0.9	0.03	0.27	0.19	0.12	1.26	1.96	1.77	-1.06	5.78	4.55	-0.49	-2.04	2.72	-2.73	1.67	1.89	2.31	-2.37
ML1991	0.51	0.14	0	-0.07	0.44	0.07	0.13	0.22	-0.07	-0.25	-0.1	-0.3	-0.1	-0.18	0.15	0	0.57	0.69	0.85	1.5	0.8	1.04	0.85	0.5	0.79	0.75	0.29	0.08	0.21	0.27	0.29	0.2	0.35	-0.44	-0.05	-0.11	-0.18	0.04	0.55	0.26	0.1	0	0	1.14	1.51	0.97	0.89	0.48	0.99
ML1992	0.99	0.51	0.36	0.3	-2.54	-1.77	-0.78	-0.46	0.19	1.03	0.57	-0.97	-0.37	-0.54	0	0.01	-0.04	-0.86	0.07	-1.43	0.46	-1.14	-0.98	-0.13	0.72	-0.55	-2.04	-1.02	-0.22	-2.48	-2.56	-2.43	-2.24	-2.05	-1.67	-1.35	0.04	-2.07	-2.89	-1.19	-0.14	-0.21	-0.27	-0.5	-1.65	0.59	0.78	-0.01	0.88
ML1993	-0.09	-0.5	-0.4	-0.1	0.03	-0.44	-0.42	0.03	0.28	-0.14	0	0.08	0.21	0.12	0.51	0.02	1.1	0.74	1	0.91	1.18	1.74	1.32	1.08	1.26	0.42	0.92	0.98	0.41	0.89	0.97	0.51	0.49	1.17	0.91	0.92	0.72	0.9	0.8	0.46	0.79	0.36	0.05	1	1.84	1.24	1.73	1.16	1.02
ML1994	-0.24	-0.42	0	0.09	-0.03	-0.14	0.05	-0.03	0.24	0.14	0	0.33	-0.41	-0.07	0.33	0	0.47	-0.75	-0.78	-0.36	-0.6	-0.83	-0.57	-0.6	-0.62	-0.87	0.14	0.14	0.35	0.07	-0.02	-0.04	0.1	0.88	1.22	0.42	0	-0.09	0.15	0.05	0.06	-0.24	-0.21	-0.3	0.23	-0.3	-0.44	-0.87	-0.47
ML1995	-1.95	-1.63	-1.47	0.37	0.43	0.44	0.01	0	-0.84	-1.29	0.79	0.71	-1.36	1.25	-0.65	0.12	1.62	-0.85	-1.06	-0.6	-1.12	-0.85	-1.31	-0.8	-0.77	-0.96	1.06	0.43	-0.92	1.99	2.04	1.02	0.98	2.63	2.05	1.68	1.22	1.49	0.94	0.87	0.64	-0.23	-0.18	-0.54	2.54	-0.46	-0.1	-0.71	-0.37
ML1996	0.17	-0.82	0.4	0.57	-1.45	-0.6	0.12	-1.25	-0.57	0	-0.08	0.97	-0.05	0.12	0.68	-0.03	1.52	0.97	0.96	2	1.52	1.69	1.41	2.13	1.43	1.31	2.11	0.48	0.19	2.12	2.11	1.66	1.25	2.83	1.99	1.27	-1.19	-0.18	-1.13	-0.18	0.77	0.01	-0.01	1.01	0.94	1.61	1.38	1.45	1.21
ML1997	-0.32	0.08	1.04	0.15	-0.09	-0.06	-0.22	0	0.33	-0.04	-0.12	-0.29	0.13	0	0.11	0.18	1.27	0.16	0.41	0.38	-0.02	0.06	0.43	0.02	1.31	0.2	0.24	0.02	0.48	0.54	0.48	0.26	0.33	0.07	0.87	-0.11	0.25	0.38	0.33	0.1	0.07	-0.07	-0.3	1.39	1.52	0.27	0.82	0.4	0.11
ML1998	-0.02	-0.07	-0.2	0.21	0.13	0.19	0	0.23	-0.21	-0.09	0.14	-0.18	-0.07	0.05	0.07	-0.04	0.17	0.79	0.73	0.31	0.64	0.64	0.58	0.35	-0.37	0.56	0.14	-0.14	-0.53	0.41	0.56	0.26	0.46	0.29	0.18	0.19	0.08	0.19	0.11	-0.09	-0.2	0.11	0.12	0.35	1.12	0.02	0.44	0.55	0.57
ML2000	-0.14	0.24	0.01	-0.1	0.36	0.5	0.15	0.61	-0.39	-0.16	-0.05	0.26	-0.28	0	-0.19	0.03	-0.1	-1.02	-0.94	-0.66	-0.84	-0.81	-0.6	-0.41	-0.91	-0.49	-0.43	-0.3	-0.72	0.16	0.01	-0.41	-0.31	-0.25	-0.54	-0.53	-0.49	-0.4	-0.31	-0.46	-0.14	-0.1	-0.17	-0.25	-0.64	-0.39	-0.06	-0.25	-0.7
ML2010	0.48	-0.51	0.16	0.02	-0.27	0.28	0.38	-0.8	-0.47	-0.19	0.1	-0.39	0.14	-0.14	0	-0.14	0.07	0.18	-0.13	-0.48	-0.77	-0.63	-0.34	-0.56	-1.2	-0.4	-0.42	0.59	0.32	-0.24	-0.23	-0.83	-0.62	-0.61	0.06	-0.46	-0.01	0.29	-0.68	-0.65	-0.4	0.6	0.19	0.16	0.39	-0.65	-0.82	0.1	0.37
ML2011	0.02	-0.5	-0.34	1.16	-0.16	-0.43	-0.1	0.26	0.02	-0.12	0.13	0	-0.39	0.28	0.07	0.08	0.92	1.57	1.46	1.41	1.13	0.64	1.29	1.42	1.67	1.79	1.11	0.67	0.58	0.57	1.41	0.57	0.08	1.18	0.7	1.16	0.14	0.68	0.32	0.69	0.09	-0.13	0.14	0.91	2.85	1.75	2.25	1.6	1.47
ML2012	-0.63	0.26	-0.41	-0.54	0.48	-0.6	-1	0.52	0.49	-0.73	0.05	-0.42	0	0.03	0.5	0.03	0.52	0.73	0.67	0.77	0.73	0.5	0.87	0.58	0.01	0.32	0.32	-0.05	0.51	0.24	-0.12	0.27	0.01	0.23	0.51	0.41	-0.03	0.3	-0.13	-0.21	0.01	-0.5	0.02	0.47	2.32	0.68	0.58	0.25	0.83
ML2013	0.46	0.33	-0.11	0.24	-0.09	-0.18	0	-0.22	0.35	0.12	0.03	0.1	-0.16	-0.03	-0.04	-0.05	-0.23	-0.68	-0.61	-0.72	-0.69	-0.38	-0.63	-0.28	0.06	-0.13	0.03	-0.18	-0.26	0.25	-0.13	-0.06	-0.25	0.1	-0.03	-0.05	0.33	0.17	0.02	-0.19	0.53	-0.41	-0.33	-0.14	0.54	-0.13	-0.08	-0.33	-0.04
ML2015	0	0.01	-0.44	-0.06	0.43	0.23	0.08	0.11	-0.15	-0.1	-0.03	-0.11	0.04	0.05	-0.29	0.12	-0.47	0.03	-0.04	0.18	0.05	0.25	0.08	0.1	0.11	-0.34	-0.17	-0.22	-0.64	0.15	0.16	0.13	0.15	-0.12	0.03	-0.05	0.25	0.19	0.36	0.44	0	0.25	0.59	-0.19	1.7	0.16	0.4	-0.1	0.03
ML2020	0.13	0.1	-0.1	0.33	0	0.37	-0.1	-0.04	-0.29	0.24	0.14	0.05	-0.17	-0.14	-0.2	-0.13	-0.6	-0.1	-0.21	-0.65	-0.41	-0.01	-0.1	-0.42	-0.77	-0.95	-0.08	-0.06	-0.44	-0.47	-0.64	-0.18	-0.17	-0.51	-0.36	-0.1	-0.4	-0.22	0.23	0.11	-0.25	0.02	-0.1	-0.52	-0.73	-0.43	-0.57	-0.31	-0.4
ML2022	0.31	0.15	-0.17	0.24	0	0.31	0.31	0.07	-0.56	-0.15	0.03	-0.13	-0.27	-0.15	-0.36	0.04	-2.22	-0.49	-0.49	-1.41	-0.9	-0.73	-0.7	-1.11	-1.49	-0.85	-1.52	-1.59	-1.99	-2.24	-2.2	-1.26	-1.24	-2.82	-3.02	-2	-1.42	-1.45	0.23	0.1	-0.66	-0.11	0.1	-1.48	-1.86	-1.97	-1.56	-0.81	-1.54
ML2023	0.69	0.85	0.98	1.27	-1.6	-1.19	-0.51	-0.73	-0.3	-0.87	0	0.51	0.63	0.12	-0.48	-0.02	-0.34	0.25	-0.68	-1.16	-1.03	-0.81	-0.11	-0.62	-0.22	-0.38	0.01	1.13	0.58	-0.2	-0.8	-0.16	-1.16	-1.22	-0.7	-0.2	2.25	0.93	-1.13	-0.77	0.43	-0.16	0.78	-0.26	-0.48	-0.08	-0.88	0.19	-0.53
ML2028	-0.22	0.02	-0.65	-0.29	0.21	0	-0.19	0.19	0.13	-0.13	0.08	-0.16	-0.19	0.25	0	0.13	-0.34	-0.65	-0.36	-1.14	-0.39	-0.44	-0.26	-0.74	-0.9	-0.09	-0.28	-0.12	-0.04	-0.25	-0.31	-0.33	-0.35	-0.22	-0.98	-0.52	0.09	-0.01	0.68	0.42	0.01	-0.02	0.08	-1.19	-1.2	-0.74	-0.62	-0.56	-0.83
ML2030	-0.35	-0.21	0.76	0	-0.29	-0.09	-0.1	-0.01	1.13	0.22	0.46	0.2	0.4	-0.13	0.71	-0.08	3.7	0.82	1.15	1.64	1.54	0.79	1.03	0.97	0.66	1.46	0.73	2	2.97	2.33	2.56	2.1	0.41	2.93	2.11	1.49	1	0.12	0.39	0.49	0.35	-0.61	0.51	1.02	2.18	1.78	1.28	1.1	0.99
ML2031	0.06	0.27	1.05	-0.15	0.33	0.31	0.53	0.14	-0.25	-0.01	0	-0.03	-0.08	-0.01	-0.09	0.22	0.51	0.55	0.54	0.25	0.62	0.41	0.5	0.07	-0.47	0.45	-0.03	0.19	0.03	-0.08	-0.15	0.11	-0.12	-0.23	0.4	-0.02	-0.06	0.07	0.21	0.29	-0.14	2.41	0.54	0.01	0.97	-0.05	0.2	0.44	0.15
ML2035	-0.67	-0.16	0.88	-0.1	-0.09	-0.5	0	-0.59	0.33	0.71	-0.11	1.25	0.17	0.15	0.73	-0.03	0.07	-0.76	-0.89	-0.32	-0.61	-0.38	-0.14	-0.41	-0.39	-0.3	0.14	0.11	0.6	0.96	0.81	0.05	0.09	0.41	1	1.05	1.29	-0.1	-0.29	0.04	0.85	-0.45	0.56	-0.43	-0.39	0.08	0.1	-0.04	-0.43
ML2038	0.34	-0.14	-0.16	0.33	0.32	0.13	0.32	0	-0.31	0.05	-0.32	-0.16	-0.08	0.01	-0.34	0.05	-0.17	-0.63	-0.82	-0.97	-0.93	-0.55	-0.57	-0.78	-1.31	-0.65	0.14	0.17	-0.58	-0.01	-0.01	0.02	0.08	-0.11	-0.26	-0.1	0.14	0.1	0.42	0.05	-0.43	0.43	0.01	-1.29	-1.11	-1.17	-1.07	-0.76	-1.08
ML2041	-0.11	-0.41	0.13	0	-0.25	0.06	-0.11	0.04	0.13	0.15	-0.09	0.04	-0.36	-0.33	0.02	0.02	0.23	-0.25	-0.05	0.05	0.2	0.03	0.41	0.12	-0.22	-0.13	-0.09	-0.07	0.06	0.55	0.53	-0.03	0.14	0.02	0.43	0.15	0.24	0.48	-0.32	-0.57	-0.15	0.02	-0.21	-0.19	-0.14	-0.18	-0.25	0.19	0.37
ML2042	0	-0.48	-0.69	0.71	1.17	-0.3	0.45	1.06	1.17	-0.24	-0.2	-0.6	0.22	0	0.38	0.04	0.67	0.87	0.91	0.24	0.39	0.43	0.54	0.42	0.08	0.25	0.18	-0.37	-0.52	0.08	0.04	-0.29	0.08	0.46	0.13	-0.05	-0.25	-0.28	1.74	1.49	-0.39	-0.4	-0.12	0.35	2.05	2.43	2.47	0.31	0.48
ML2044	-0.33	0.66	0.1	0.25	-0.24	-0.22	0.48	-0.11	0.37	-0.7	-0.42	-0.54	0.05	0.05	0	-0.18	0.39	-0.47	-0.55	-0.91	-0.84	-0.77	-0.78	-0.97	-1.36	-0.79	0.66	0.46	0.23	0.53	0.61	-0.01	0.11	0.2	0.34	0.46	-0.12	0.4	-0.95	-0.13	-0.63	-0.7	-0.63	-0.14	0	-0.61	-0.42	-0.73	-0.9
ML2045	-0.34	-0.38	0.03	0	0.22	-0.16	-0.04	0.61	0.4	0.69	-0.16	-0.1	0.16	-0.19	0.53	-0.18	0.62	0.4	0.43	1.17	0.38	0.52	0.65	0.92	1.5	0.81	0.56	0.15	0.34	0.88	0.71	0.4	0.53	0.68	0.72	0.06	0.57	0.56	-0.08	0.81	0.4	-1.73	-2.09	0.67	2.12	1.75	2.35	0.57	0.61
ML2046	-0.24	-0.04	0.41	-0.03	0.19	0.26	0.32	0.24	0.25	0	-0.14	-0.31	-0.47	0	0.18	0	1.06	0.05	0.22	-1.13	0.37	-0.09	0	-1.24	1.86	-0.09	0.94	0.36	0.79	0.5	0.56	0.4	0.33	1.93	1.91	0.81	-0.01	0.1	-0.02	-0.3	-0.24	-0.02	-0.13	-1.82	1.53	-1.57	0.67	-1.74	-1.3
ML2048	0.66	-0.2	0.03	0.1	0.34	0.45	0.37	0.13	-0.02	-0.19	-0.37	-0.27	0	-0.31	-0.69	-0.17	-0.72	0.43	0.48	0.15	0.58	0.75	0.58	0.05	-0.04	0.21	-0.44	-0.01	-0.35	-0.48	-0.48	-0.61	-0.5	-0.84	-0.66	-0.44	0.7	0.76	0.02	-0.09	-0.7	-1.84	0.11	-0.13	0.42	-0.34	-0.04	0.18	-0.06
ML2053	0.21	-0.05	-0.04	0.08	0.05	0.24	0.11	0.08	-0.2	0.13	0	-0.04	-0.14	0	-0.25	-0.08	-1.04	-0.06	-0.41	-0.75	-0.44	-0.25	-0.2	-0.56	-1.29	-0.19	-0.58	-0.82	-0.29	-0.61	0.17	-0.47	-0.42	0.04	0.05	-0.4	-0.36	-0.26	0.09	0.06	-0.24	0.42	0.6	-0.73	-0.53	-0.92	-0.76	-0.01	-0.47
ML2054	0.43	0.01	0.18	0	0.18	0.5	0.42	0.33	-0.58	-0.03	-0.13	-0.51	-0.38	-0.15	-0.15	-0.19	-0.71	0.01	0.08	-0.29	0.39	-0.08	0.13	-0.31	-0.52	0.97	-1.5	-1.57	-0.47	-1.29	-1.38	-0.79	-0.68	0.43	-1.44	-1.63	-1.29	-1.26	-0.23	-0.21	-0.36	-0.29	-0.68	-0.7	-0.36	-0.59	-0.59	-0.18	-0.3
ML2055	0.4	0	0.18	1.31	0.51	0.14	0.45	0.16	-0.28	-0.47	-0.39	-0.28	-0.2	-0.16	-0.31	-0.08	-0.13	0.53	0.68	0.81	0.14	0.03	0.4	0.55	2.44	0.57	-0.16	-0.2	-0.36	0.03	-0.34	0.22	-0.1	0.66	-0.22	-0.53	0	-0.06	0.23	0.25	-0.44	-0.14	-0.34	2.59	1.72	2.14	1.33	0.77	1.1
ML2059	-0.41	-0.07	-0.24	0.29	0.28	-0.07	-0.12	0.31	0.24	0	-0.03	-0.04	0.16	0.18	0.23	-0.01	0.73	0.99	0.89	0.67	1.01	0.91	1.01	0.98	0.5	0.75	0.63	0.16	-0.1	0.9	0.84	0.62	0.41	0.69	0.42	0.31	0.22	0.81	0.67	0.79	0.41	0.04	-0.27	0.47	1.36	0.64	0.62	0.7	0.63
ML2061	0.18	0.08	-0.79	0	0.01	0.04	-0.06	0.2	-0.09	-0.32	0.02	-0.18	-0.4	0.01	-0.01	-0.06	-0.23	-0.55	-0.37	-0.85	-0.46	-0.48	-0.24	-0.54	-1.16	-0.35	-0.48	-0.02	-0.24	-0.22	-0.22	-0.43	-0.33	-0.64	-1.06	-0.67	-0.76	-0.57	0.12	0.08	0.07	-0.12	-0.07	-0.9	-0.74	-0.94	-0.54	-0.69	-0.87
ML2063	-0.26	-0.29	-0.3	-0.32	-0.86	-0.41	-0.38	0.01	0.74	0.06	0.84	0.04	0.29	0	0.76	-0.41	0.66	0.22	0.3	-0.04	0.53	0.55	0.74	0.16	-0.17	0.45	0.56	0.01	0.04	0.33	1.33	1.01	1.13	0.95	1.03	0.32	1.01	-0.13	-0.25	0.48	0.4	-0.16	-0.37	-0.2	1.17	0.3	0.31	0.16	0.18
ML2064	-0.28	-0.62	-0.21	0.07	0	-0.05	0.05	-0.05	0.09	0.03	-0.14	-0.11	0	0.01	0.29	0.06	1.29	1.69	2.61	1.98	2.46	1.6	1.93	1.87	2.51	1.06	0.72	0.51	0.52	0.78	0.94	0.67	0.51	1.59	1.33	1.37	0.51	0.61	0.22	0.1	0.41	-0.05	0.42	1.76	2.45	2.02	1.91	1.28	1.77
ML2065	-0.32	0.02	-1.62	-0.12	0	-0.12	-0.4	-0.02	0.14	0.04	0.31	-0.14	0.22	0.13	0.25	-0.06	0.73	1.4	1.25	1.49	1.22	0.78	1.08	0.92	1.05	0.91	0.17	0.11	-1.5	0.38	0.43	0.21	0.24	0.72	0.57	0.33	0.29	0.39	0.24	0.18	0.39	0.04	-0.07	1.47	2.6	1.35	1.36	1.11	1.49
ML2066	-0.46	0.06	0.28	0.71	-0.43	0.15	0.37	-0.3	0.17	-0.16	0.29	0	-0.36	-0.13	-0.03	-0.03	-0.36	-0.66	-0.79	-1.28	-1.3	-0.97	-0.89	-0.87	-0.83	-1.03	-0.44	-0.77	-0.85	-0.56	-0.59	-0.45	-0.84	-1.12	-0.85	-1.12	-1.64	-1.6	-0.93	-1.24	-0.34	-0.2	0.27	-1.13	-0.38	-1.4	-1.27	-0.73	-0.96
ML2069	0.02	-0.07	0	0.1	-0.02	0.39	0.14	-0.08	-0.65	0.15	-0.16	0.1	-0.02	0.2	-0.34	0.01	0.28	-0.09	-0.31	0.2	-0.23	-0.14	-0.28	-0.21	-0.36	-0.13	0.35	0.19	0.21	0.71	0.75	0.33	0.28	0.07	0.45	0.71	0.71	0.48	0.57	0.54	0.49	-0.1	-0.06	-0.47	-0.15	-0.12	0.09	-0.18	-0.5
ML2070	0.48	0.08	0.06	0.02	0	-0.42	0.27	-0.28	-0.47	0.34	0.17	-0.5	-0.26	-0.53	-0.5	-0.03	-0.51	0.16	0.51	0.18	0.38	0.4	0.08	0.28	-0.07	-0.19	-0.07	-0.59	-0.76	-0.75	-0.8	-0.48	-0.99	-1.28	-1.04	-0.81	-0.82	-0.64	-0.9	-0.49	-0.51	-0.08	-0.12	0.49	-0.22	0.28	-0.02	0.1	0.41
ML2072	-0.41	0.25	0.1	-0.38	-0.25	-0.08	-0.29	0.48	0.51	0.05	-0.16	-0.06	0.46	0	0.02	0	0.23	-0.49	0.01	-0.69	0.04	0.76	0.59	0.61	0.68	-0.13	-0.39	-0.57	-0.11	0.1	0.11	0.2	0.28	0.78	1.48	0.03	0.18	-0.28	-0.11	-0.36	0.82	0	0	0.96	-1.26	0.48	0.33	0.64	1.17
ML2073	0	-0.24	-0.42	-0.38	-0.01	-0.09	0	0.08	-0.03	0.38	0.12	-0.11	0.14	0.25	0.08	-0.17	0.4	0.33	1.22	1.09	0.78	0.01	-0.26	0.63	1.05	1.79	-0.41	0.08	0.03	-0.31	-0.44	-0.28	-0.22	0.02	-0.07	-0.13	0.11	0.16	0.45	0.07	-0.08	0.12	0.3	1.59	0.45	1.56	0.93	0.25	1.34
ML2074	0.05	0.18	-0.2	-0.01	0.47	0.28	0.31	0.49	-0.18	-0.05	-0.08	-0.23	-0.09	0.19	0	0.04	0.77	-0.34	0.63	-0.23	0.76	0.53	-0.01	0	-0.33	1.01	0.28	1.52	1.04	0.22	0.87	-0.27	-0.26	0.49	-0.27	0.37	0.58	0.12	0.52	0.32	-0.25	-0.42	-0.21	-0.2	-0.26	-0.38	-0.34	-0.31	-0.48
ML2075	-0.17	-0.47	0.01	0.13	-0.08	-0.15	0.23	-0.26	0.16	0	0	0.35	-0.05	-0.04	0.27	0.1	1.18	0.4	0.2	0.42	0.56	0.44	0.54	0.56	-0.04	0.25	1	0.31	-0.24	0.98	0.76	0.73	0.84	1.46	1.41	1.22	0.49	0.37	0.22	0.46	0.3	0.52	0.36	0.72	2.08	0.6	0.86	0.93	0.79
ML2076	-0.29	0.14	-0.41	-0.27	0.12	0.1	0	0.32	0.28	-0.5	-0.43	-0.5	-0.33	0.16	0.24	-0.03	0.2	-0.72	-0.48	0.25	-0.13	-0.09	-0.6	0.03	-0.44	-0.04	-0.28	0.25	0.63	0.09	0.09	-0.25	-0.16	-0.33	-0.64	-0.53	-0.29	-0.38	-0.19	-0.18	0.11	-0.13	-0.38	0.24	0.06	0.29	0.1	-0.5	-0.2
ML2077	-0.38	-0.06	-0.4	-0.15	0.3	-0.04	-0.4	0	0.4	0.12	0.41	0.18	-0.22	0.4	0.85	-0.16	0.31	-0.07	0.58	0.36	0.14	0.21	0.05	0.57	1.81	0.36	0.05	0.38	0.19	0.6	0.52	0.68	0.17	0.61	0.78	0.88	0.15	0.54	1.01	0.78	0	-0.18	-0.05	0.54	1.7	0.53	0.86	0.67	-0.03
ML2081	-0.08	0.03	-0.39	0.11	0.04	0.01	-0.07	-0.26	0	0.24	0.18	-0.18	-0.21	-0.21	0.01	0.1	0.44	0.29	0.77	0.52	0.63	-0.02	0.47	0.63	0.71	0.33	0.11	0.41	1.1	0.57	0.62	0.26	0	0.51	0.03	-0.19	-0.2	-0.08	0	0.09	-0.27	-0.02	-0.27	0.9	1.62	0.51	1.18	0.77	0.65
ML2082	-0.17	-0.4	0.23	-0.27	-0.08	0.11	-0.15	0.25	0.21	0.06	-0.19	-0.01	0.13	0	0.07	0.07	0.82	0.42	0.81	0.83	0.71	0.89	0.69	0.9	1.32	0.45	0.09	-0.01	-0.31	0.01	-0.05	0.28	0.14	0.6	0.97	0.34	0.29	0.11	0.15	0.17	0.16	-0.03	-0.08	0.29	2.31	0.87	0.68	0.67	0.71
ML2083	-0.74	-0.05	0	0.02	-0.39	-0.56	-0.18	-0.44	0.04	-0.24	0.41	0.07	0.51	0.23	0.09	0.02	0.27	0.33	0.58	0.64	0.62	0.45	0.39	0.98	0.29	1	0.15	0.29	0.8	-0.14	0.09	0.45	0	0.17	0.51	0.62	0.66	0.53	0.4	0.28	0.43	0.03	0.15	0.46	2.63	0.42	1.03	0.57	0.85
ML2084	0.51	-0.06	0	0.35	0.48	0.26	0.45	0.24	-0.5	-0.24	-0.22	-0.26	0.13	-0.06	-0.6	0.06	-0.72	0.83	0.61	0.28	0.49	0.59	0.5	0.47	0.01	0.43	-0.09	0.13	-0.12	-0.32	-0.34	0.04	0.14	-0.88	-0.9	-0.62	0.22	0.15	0.13	0.02	-0.58	0.14	-0.07	0.26	0.77	-0.11	0.13	0.49	0.22
ML2088	0.13	0.24	-0.27	0.2	0.67	0.07	0	0.15	-0.03	-0.27	-0.78	-0.96	0.25	-0.02	-1.05	0.08	-0.78	-1.05	-1.18	-1.56	-1.03	-0.5	-0.69	-1.03	-1.68	-1.46	-0.58	0.27	0.26	-0.56	-0.62	-0.73	-0.78	-1.08	-1.82	-0.93	0.82	0.49	0.49	0.16	-0.93	0.02	-0.09	-1.7	-1.88	-2.33	-2.12	-1.09	-1.2
ML2091	-0.41	-0.82	0.37	0.07	-0.9	-0.19	0.18	0	0.28	0.01	-0.9	0.46	-0.85	-0.06	0.75	0.32	1.81	-0.54	-1.18	-0.85	-1.05	-0.96	-1.08	-0.82	-3.31	-0.91	1.26	0.59	1.3	1.03	1.94	1.43	0.88	2.4	1.92	2.45	0.5	0.79	-0.97	-0.47	0.27	-2.48	-0.07	-0.65	0.54	-2.48	-2.44	-0.96	-2.22
ML2093	-0.02	0.18	-0.25	-0.14	0.25	-0.09	-0.18	0.15	0.83	0.04	0	-0.09	-0.11	0.46	0.44	-0.02	0.95	-0.04	0.27	0.26	0.13	0.17	0.09	0.48	-0.3	-0.17	0.72	0.34	0.63	0.75	0.58	0.24	0.09	0.81	0.65	0.51	0.78	0.62	0.28	0.52	0.38	-0.12	0.1	0.23	1.7	0.09	0.41	0.6	0.41
ML2094	-0.06	0.1	-0.68	-0.32	0.23	0.18	0.13	0.04	0	-0.2	-0.06	-0.06	0.07	0.3	-0.07	0.02	-0.68	-1.52	-1.68	-2.28	-1.78	-1.28	-1.41	-1.95	-2.46	-1.11	-0.79	-0.52	-0.83	-0.29	-0.27	-0.35	-0.25	-0.33	-0.84	-0.36	-0.09	-0.23	0.32	0.15	-0.09	0.45	0.36	-2	-2.24	-2.69	-2.5	-1.27	-2.26
ML2095	-0.47	0.07	-0.35	0.02	0.01	-0.15	-0.47	0.27	0	-0.11	0.29	0.2	-0.13	-0.1	0.19	-0.11	-0.2	0.49	0.44	0.38	0.62	0.44	0.36	0.21	-0.14	0.04	0.1	-0.24	-0.57	0.29	0.21	0.06	0.2	0.16	0.33	0.42	0.37	0.33	0.44	0.55	0.46	-0.38	-0.3	0.1	1.31	0.43	0.72	0.44	0.38
ML2098	-0.21	-0.3	-0.39	-0.11	0.01	0.15	0.07	0.28	-0.13	0.2	0.09	0	-0.25	-0.07	0.09	0.08	-0.13	-0.04	-0.08	0.29	0.11	-0.15	0.04	-0.11	-0.31	0.27	-0.14	-0.36	-0.01	-0.24	-0.15	-0.34	-0.15	0.05	0.12	-0.29	-0.67	-0.46	-0.09	-0.09	0.05	-0.26	0.04	-0.08	0.43	0.12	0.03	0.34	-0.12
ML2111	0.76	0	-0.2	0.47	-0.01	0.1	0.45	-0.21	-0.25	-0.13	0.01	-0.4	0.27	0.1	-0.1	-0.2	-0.99	0.4	0.26	-0.38	0	0.01	-0.09	-0.12	-0.81	0.35	0.18	0.62	0.23	-0.55	-0.47	-0.09	0.01	-1.66	-1.09	-0.25	0.34	0.4	0.45	0.39	-0.06	-0.42	-0.02	0.44	-0.94	-0.23	-0.02	0.09	-0.47
ML2113	-0.11	0	0.02	-0.04	0.24	0.1	-0.13	0.24	-0.05	0.18	-0.16	0.27	-0.27	-0.08	0.04	-0.01	0.51	-0.38	-0.18	0.09	0.68	-0.23	-0.2	-0.06	-0.18	0.08	0.32	0.06	-0.09	0.69	0.7	0.44	0.46	1.04	0.41	0.25	-0.06	-0.06	0.37	0.48	-0.02	0.19	0.07	-0.12	0.45	0.55	0.52	-0.19	-0.53
ML2114	-0.69	-0.21	-0.66	-0.19	0.34	-0.43	-0.76	0.1	0.25	0.44	0.08	0.08	0.08	0	-0.16	-0.01	0.52	0.47	1.04	0.42	0.91	0.6	0.45	0.44	0.57	0.08	0.04	-0.41	0.25	0.49	0.57	0.18	0.09	0.47	0.88	0.1	0.2	-0.24	0.14	0.28	0.09	0.3	-0.03	0.54	0.85	0.66	0.85	0.4	0.11
ML2118	-0.59	-0.37	0	-0.15	0.27	-0.11	-0.14	0.07	0.22	-0.03	0.12	0.17	-0.37	0.16	0.31	0.02	1.67	1.01	1.28	1.21	1.23	0.67	0.53	1.12	0.69	0.69	0.52	0.44	0.78	0.76	0.9	0.52	0.62	1.11	1.12	0.85	0.3	0.44	0.46	0.4	0.27	0.4	0.45	1.03	2.24	1.3	1.32	0.62	1.05
ML2121	0.62	0.55	0	-0.21	-0.03	0.01	0.66	0.77	-0.27	0.03	0.02	-0.06	-0.24	-0.11	-0.08	0.01	1.35	-0.87	-0.81	-0.8	-0.23	-0.74	-0.95	-0.71	-0.71	0.17	-0.27	0.02	0.35	0.58	1.41	-0.62	-0.54	1.69	-0.52	-1.07	-0.95	-1.25	-0.46	-0.12	-0.15	-0.06	0.45	-0.79	-0.75	-0.57	-0.71	-1.11	-0.8
ML2123	-0.65	0.18	0.14	0.69	-0.63	-0.47	-0.02	0	0.35	-0.5	0.5	0.38	-0.06	-0.35	0.58	0.03	0.17	1.66	1.65	1.24	1.4	0.97	0.64	1.05	0.61	1.55	0.22	-0.19	0.05	0.18	0.55	0.08	0.13	0.74	0.28	0.33	-0.14	-0.32	-0.27	-0.14	0.36	-0.91	-0.36	1.05	1.24	1.41	1.36	1.71	1.21
ML2124	-0.24	-0.21	-0.18	0.09	0.35	0	-0.03	0.29	0.16	-0.07	-0.01	-0.07	0.01	0.05	0.2	-0.06	1.05	0.56	0.62	0.5	0.73	0.71	0.61	0.69	0.14	0.68	0.39	0.23	0.12	0.79	1.09	0.58	0.46	1.07	0.65	0.4	0.16	0.4	0.5	0.32	0.34	-0.24	-0.06	0.31	1.52	0.73	0.86	0.58	0.46
ML2129	0.23	0.19	-0.45	-0.22	-0.13	-0.14	-0.29	0	0.21	-0.17	0.17	0.16	0.19	0.12	-0.06	0	-0.28	0.97	0.97	0.75	0.92	0.9	0.97	0.71	0.47	0.66	-0.04	-0.01	-0.16	0.09	0.1	0.17	0.19	0.1	0	0.24	0.37	0.5	0.38	0.4	0.27	0	0	0.72	1.52	0.5	0.54	0.81	0.53
ML2130	-0.3	-0.35	-0.35	-0.38	-0.2	-0.04	-0.16	0.27	0.38	0.23	0.16	0.08	0	0.14	0.32	0	-0.51	-0.17	-0.54	-0.67	-0.38	-0.54	-0.47	-0.17	-0.79	-0.5	-0.8	-1.01	-0.76	-0.83	-0.86	-0.5	-0.3	-0.68	-0.64	-0.16	-0.04	0.17	0.62	0.17	0.39	0.37	0.08	-0.73	-0.57	-0.27	-0.25	-0.26	-0.15
ML2131	0.71	0.1	-0.3	0.16	0.05	-0.14	0.16	-0.51	-0.16	0.07	-0.03	-0.72	0.19	0	-0.21	0.12	-0.89	0.89	0.62	0.14	0.28	0.45	0.52	0.33	-0.33	-0.11	0.52	0.4	0.19	-0.69	-0.71	-0.32	-0.26	-2.42	-1.15	-0.48	-0.05	0.06	-0.16	-0.05	-0.75	1.04	0.05	0.31	0.03	-0.16	-0.12	0.38	0.23
ML2134	0.07	0	-0.61	-0.18	0.2	0.09	-0.03	0.18	-0.03	0.02	0	0.03	-0.07	0.16	-0.1	0.04	-0.09	-0.26	-0.36	-0.17	-0.02	-0.09	0.07	0.07	-0.5	0.22	-0.17	-0.13	-0.46	0.17	0.18	-0.11	0.09	-0.06	-0.44	-0.04	0.38	0.45	0.45	0.53	-0.08	0.16	-0.08	0.02	0.69	-0.2	-0.13	-0.21	0.16
ML2135	0	0.22	-0.22	-0.35	0.33	-0.17	-0.48	0.19	0.49	-0.16	-0.12	0.22	-0.06	0.23	0.04	-0.06	-0.04	0.2	0.35	0.44	0.86	0.71	0.69	0.79	0.3	0.63	-0.15	0.13	0.12	-0.33	-0.55	0.16	0.04	-0.2	-0.48	-0.18	0.18	0.29	0.89	0.71	0.43	0.42	0.39	0.46	1.94	0.55	0.44	0.58	0.52
ML2136	-0.78	-0.26	0.28	-0.25	0.19	-0.29	-0.62	0.16	0.03	0.47	0.21	0	-0.4	-0.03	0.09	0.06	0.73	-0.24	0.14	0.21	0.25	0.23	0.65	0.21	0.92	0.3	0.8	0.07	0.24	0.52	0.45	0.24	0.12	1	2.08	0.67	0.7	0.7	0.64	0.58	0.37	0.24	-0.21	0.37	1.18	0.45	0.37	0.22	1.11
ML2137	0.07	-0.13	-0.25	0.12	-0.03	0.15	0.07	0.46	0	0.19	0.06	-0.08	-0.02	-0.09	-0.49	-0.05	-1.25	0.56	0.59	0.04	0.48	0.42	0.55	0.15	-0.58	0.07	-0.85	-0.66	-1.2	-0.76	-0.75	-0.69	-0.66	-1.47	-1.23	-0.83	-0.66	-0.64	0.51	0.11	-0.49	0.4	0.25	-0.24	0.15	-0.36	-0.23	0.02	-0.14
ML2140	0.42	-0.03	-0.2	0.21	-0.14	0	0.1	0.16	-0.18	0.24	0.45	-0.1	0	0.02	-0.06	0.02	-0.12	-0.02	-0.09	-0.55	0.21	-0.17	-0.21	-0.36	-0.89	-0.37	-0.08	-0.1	-0.3	-0.36	-0.43	-0.35	-0.19	-0.96	-0.83	-0.3	-0.56	-0.34	0.34	0.09	-0.01	0.08	-1.39	-0.94	-0.43	-0.57	-0.63	-0.54	-0.8
ML2141	-1.14	1.96	-0.28	-0.39	0.13	-0.38	-0.46	-0.11	1.87	0.05	0	0.43	-0.11	0.16	0.07	-0.06	1.2	0.56	0.59	0.74	1.14	1.62	0.98	1.35	0.62	0.87	1.16	-0.61	0.71	0.97	1.05	0.79	0.9	1.38	1.58	0.79	0.14	0.32	0.15	0.41	0.37	-1.5	-0.96	1.12	0.95	0.93	0.86	0.27	0.33
ML2142	0.42	0.09	-0.15	0.23	0	0.26	0.2	0.25	-0.49	0.24	-0.06	-0.33	-0.02	-0.17	-0.68	0.03	-1.09	-0.07	-0.08	-0.45	0.14	-0.11	-0.08	-0.4	-0.93	-0.42	-0.54	-0.49	-1.21	-1.16	-1.16	-0.76	-0.79	-1.9	-1.46	-1.08	-0.6	-0.74	0.19	-0.34	-0.75	0.02	-0.12	-0.93	-0.75	-0.94	-0.81	-0.3	-0.66
ML2143	0.42	0.44	-0.52	0.12	0.13	0.37	-0.1	-0.01	-0.09	0.04	-0.33	-0.14	0	0.27	-0.01	-0.06	-0.21	-0.18	-0.19	-0.09	-0.4	-0.1	-0.04	-0.31	-0.14	-0.23	-0.38	0.06	-0.25	-0.2	-0.18	-0.01	-0.28	-0.65	-0.94	-0.45	0.04	-0.24	0.17	0.12	-0.23	-0.05	0.02	-0.29	0.53	-0.15	-0.35	-0.04	-0.42
ML2144	0.43	-0.27	0.14	0.24	-0.92	-0.35	0.09	-0.2	-0.03	0	-0.18	0.08	0.45	0.15	-0.13	-0.02	-0.7	-0.32	-0.21	-0.91	-1.46	-0.87	-0.56	-0.62	0.12	-0.36	-0.1	-0.22	-0.02	-0.63	-0.62	-0.3	-0.26	-1.38	-1.54	-1.21	-1.54	-1.55	-1.24	-0.84	-0.03	1.39	0.44	-0.43	-0.55	-1.08	-0.93	-0.86	-0.34
ML2147	-0.08	0.51	-0.14	0.14	0.57	0.4	0.19	0.51	0.21	-0.16	-0.22	-0.36	-0.26	0	-0.05	-0.04	0.37	-0.22	-0.43	-0.5	-0.21	0.45	0.39	-0.08	-0.61	-0.29	0.49	-0.01	-0.27	0.62	0.5	0.44	0.61	0.33	0.07	0.07	0.07	0.2	0.02	-0.03	-0.17	0.07	-0.15	-0.7	-0.17	-0.73	-0.58	-0.28	-0.32
ML2151	1.43	0	-0.58	0.5	0.25	-0.02	0.54	-0.15	-0.12	-0.12	0.33	-0.07	1	0.33	-0.4	-0.14	-0.9	0.17	-0.12	-0.9	-0.77	-0.52	-0.73	-0.79	-0.98	-0.83	-0.04	0.83	0.39	-0.35	-0.38	-0.26	-0.15	-0.5	-0.76	-0.06	1.06	0.96	0.39	0.25	-0.09	0.03	0.19	-0.51	-0.36	-1.13	-0.74	-0.04	-0.79
ML2155	0.34	0.08	-0.54	-0.07	0	0	0	0.35	-0.16	0.18	0	-0.35	0.26	0.11	-0.5	0.08	-0.54	0.38	0.23	0.08	0.46	0.33	0.46	0.19	-0.36	-0.21	-0.28	-0.02	-0.56	-0.51	-0.54	-0.4	-0.34	-0.7	-0.53	-0.31	-0.18	-0.12	0.31	-0.24	-0.4	-0.58	-0.36	-0.21	0.32	-0.43	-0.33	0.17	0.03
ML2156	0.07	-0.15	-0.24	-0.37	0	0.15	0.12	0.11	0.56	-0.19	-0.02	-0.01	0.28	0.12	-0.1	-0.1	-0.05	0.4	0.57	0.66	0.64	0.33	0.46	0.5	0.74	0.49	0.14	0.26	0.13	-0.2	-0.01	-0.31	-0.24	-0.02	-0.01	0.3	0.42	0.54	0.27	0.48	-0.16	-0.12	-0.17	1.44	1.44	1.01	0.83	0.64	0.54
ML2157	-0.4	0	0.06	0	0.03	-0.15	-0.24	0.29	0.4	-0.05	-0.15	0.07	0.46	-0.11	0.14	-0.04	0.1	0.32	0.72	0.47	0.69	0.63	0.44	1.15	1.83	0.99	-0.17	0.03	-0.1	0.17	0.15	-0.05	0.19	0.11	0.52	0.11	0.08	0.08	0.33	0.12	0.29	-0.05	0.02	0.89	1.14	1.39	1.64	0.91	2.47
ML2158	-0.32	-0.25	-0.58	-0.44	-0.19	0	-0.19	-0.36	0.25	0.62	0.2	0.2	0.34	0.25	0.26	0.22	1.05	0.58	0.24	-0.1	-0.14	0.13	0.25	0.5	0.07	-1.02	0.51	0.51	0.51	1.54	0.99	0.75	0.88	1.39	1.6	0.96	-0.02	0.22	0.07	-0.13	-0.07	-0.08	-0.06	-0.33	-0.77	-0.39	-0.59	-0.13	-0.04
ML2161	-0.23	0	0.09	0.12	0.01	0.21	-0.25	-0.05	-0.26	0.33	0.04	0.53	-0.05	-0.19	-0.02	-0.02	0.25	-0.29	-0.21	-0.17	-0.47	-0.02	-0.11	-0.34	-0.58	-0.38	0.38	-0.64	-0.59	0.58	0.46	0.78	0.95	0.21	0.51	0.4	-0.7	-0.45	-0.08	0.25	-0.25	-0.11	0.12	-0.31	0.42	-0.61	-0.39	-0.21	-0.15
ML2162	0.48	-0.63	0.94	0	-0.52	0.35	0.36	-0.09	-0.62	0.06	0.25	0.38	-0.41	-0.5	-0.2	-0.04	-1.75	0.57	0.55	0.74	0.49	0.24	0.48	0.23	0.42	1.82	-0.8	-2.23	-1.99	-2.83	-3.13	-0.56	-0.95	-3.12	-1.87	-1.36	-1.2	-1.02	-0.3	-0.04	-0.21	-0.07	-0.09	-0.02	0.3	0.1	0.77	0.46	0.29
ML2167	-1.65	0.22	-0.7	-2.08	-0.84	-1.67	-2.22	0.1	2.42	-0.86	0.27	0	1.75	0.51	2.46	-0.01	2.99	-0.83	-1.98	-2.39	-1.43	-1.53	-1.33	-0.89	-0.7	0.96	-0.88	1.74	1.56	-0.24	-0.21	-0.48	-1.78	1.69	-1.16	-0.24	2.89	1.21	-0.43	3.97	3.43	0.4	0.32	-1.3	-2.46	-0.84	-1.59	-0.34	-1.14
ML2170	0.26	-0.1	-0.34	-0.28	0.2	0.08	0.13	-0.03	-0.14	0.02	0	-0.3	0.06	0.03	-0.21	-0.02	-0.24	-0.67	-0.92	-1.18	-0.99	-0.58	-0.62	-0.75	-1.49	-1.28	0.21	0.3	0.14	0.03	0.06	0.17	0.23	-0.2	-0.23	0.05	0.3	0.3	-0.02	-0.22	-0.41	-1.31	-0.14	-1.02	-1.52	-1.46	-1.58	-0.59	-1.03
ML2172	0.3	-0.28	-0.34	1.09	0.43	-0.08	0.54	-0.85	-0.36	0.5	-0.24	0	0.84	0.31	-0.45	-0.1	-0.52	-0.44	-0.77	-0.59	-0.94	-0.01	-0.27	-0.44	-0.73	-0.96	0.28	0.82	0.49	0.19	0.18	0.49	0.35	0.35	0.33	0.51	1.41	1.31	0.17	-0.04	-0.48	0.06	0.18	-0.28	-1.25	-1.49	-1.16	-0.66	-0.78
ML2174	-0.38	0.71	-0.23	0.22	-0.47	-0.19	-0.95	-0.35	0.63	-0.34	0.16	0.14	0.78	0.87	0	-0.06	0.55	0.66	0.47	0.01	0.52	0.84	0.66	0.02	-0.38	0.33	0.4	0.42	0.08	-0.14	-0.06	0.16	-0.27	0.65	0.59	0.9	0.95	1.02	0.15	0.24	0.47	-0.3	0	-0.1	0.08	0.12	-0.14	0.76	0.36
ML2176	-0.49	0.03	-0.24	0.43	0.38	-0.12	-0.26	0.48	0.05	-0.1	-0.01	0	-0.05	0.92	0.16	-0.13	1.25	1	1.23	1.86	1.36	0.94	0.55	0.83	0.93	1.25	0.65	0.21	0.14	1.31	1.59	0.52	0.72	1.25	1	0.49	0.64	0.98	0.71	0.44	0.07	-1.76	-0.91	1.29	1.91	1.54	1.08	1.58	0.9
ML2177	0.57	0	0.17	0.48	-0.12	0.28	0.41	0.05	-0.85	0.7	-0.26	-0.69	-0.62	-0.78	-1.04	0.02	-1.41	-1.58	-2.2	-2.32	-2.36	-1.45	-1.3	-2.54	-3.13	-3.23	-1.02	-1.12	-1.95	-1.41	-1.52	-0.86	-1.09	-2.69	-2.27	-2.05	-1.67	-2.22	-0.27	-1.31	-1.5	0.28	-0.02	-2.64	-3.66	-3.03	-3.18	-2.31	-2.5
ML2178	-0.38	-0.23	-1.82	-0.05	0.14	-0.37	-0.08	-0.15	0.51	0	0.08	0.5	0.11	0.24	0.32	-0.01	1.6	0.28	0.75	-0.16	0.74	0.31	0.48	0.99	3	0.78	1.64	0.92	0.87	1.57	1.01	1.24	0.76	1.94	2.08	2.21	0.57	0.83	0.6	0.78	0.48	-0.12	-0.52	-0.85	2.2	-0.2	-0.25	1.14	1.1
ML2185	-0.43	0.08	0.26	0	-0.04	-0.14	-0.11	0.21	0.09	0.17	0.09	-0.1	-0.01	-0.3	0.21	0.04	0.57	0.22	0.45	0.59	0.71	0.51	0.4	0.46	0.78	0.87	-0.15	-0.33	-0.33	-0.26	-0.22	-0.04	-0.02	-0.08	0.17	0.1	-0.52	-0.3	0.2	0.26	-0.06	0.13	-0.14	1.22	1.39	1.33	1.2	1.26	1.02
ML2186	0.83	-0.09	0.29	0.21	0.11	0.34	0.57	0.08	-0.64	0	-0.08	-1.04	-0.07	-0.36	-0.47	-0.02	0.39	0.99	0.89	0.82	0.82	0.97	1.29	0.9	0.46	-0.44	0.73	0.3	-0.04	0.07	0.08	0.27	0.33	-1.41	-0.18	0.1	-0.29	-0.13	-1.06	-1.37	-1.24	0.5	0.48	0.64	1.01	0.7	0.61	0.92	0.94
ML2188	0.68	-0.33	-0.11	0.02	-0.63	0	0.32	-0.23	-0.43	0.23	0.13	-0.13	0.4	0.09	-0.25	0.18	-1.73	0.52	-0.13	-0.06	0.4	-0.24	0.29	-0.02	-0.49	0.3	-0.69	-0.52	-0.91	-1.52	-1.52	-0.78	-0.73	-1.78	-1.44	-0.67	0.45	0.28	0.04	0.01	-0.12	0.16	0.05	0.12	-0.11	-0.08	0.08	0.58	0.21
ML2189	0.06	-0.14	-0.03	-0.31	0.09	-0.19	-0.4	-0.1	0.22	0.24	-0.04	0	0.07	0.37	0.2	0	0.16	-1.61	-1.61	-1.8	-1.4	-1.07	-1.06	-1.39	-2.08	-0.91	-0.03	-0.08	-0.49	-0.56	-0.71	-0.34	-0.38	0.2	-0.43	-0.19	0.75	0.01	0.39	0.33	0.38	-0.29	-0.07	-1.93	-1.66	-2.09	-1.58	-1.28	-1.61
ML2192	0.11	-0.09	-0.43	-0.09	0.26	0.12	-0.03	0.52	-0.01	0.02	0.22	-0.11	-0.25	0.06	0	0.04	0.46	-0.06	0.56	0.36	-0.11	0.09	0.11	0.31	0.56	0.37	0.09	0.12	-0.02	0.75	0.68	0.25	0.51	0.5	0.86	0.06	-0.13	-0.12	0.4	0.14	0.35	-0.16	-0.09	0.85	1.12	1.68	1.14	0.13	0.13
ML2193	0.3	0.32	-0.16	-0.14	0.57	0.43	0.96	0.13	-0.05	0	-0.04	-0.19	0.51	-0.01	0	-0.21	-0.24	0.56	1	0.97	0.54	0.75	-0.11	1.2	0.65	1.03	-0.38	0.06	-0.44	-0.56	-0.49	-0.14	-0.03	-0.41	-0.42	-0.05	0.86	0.5	-0.44	-0.16	-0.4	0.03	0.29	0.7	0.13	0.5	0.73	0.89	0.54
ML2195	-0.38	0.07	-0.03	0.26	-0.18	-0.42	0	0.39	-0.17	0.07	-0.54	0.13	-0.26	0.01	0.13	-0.02	1.17	-0.35	-0.1	-0.33	-0.59	-0.61	-0.22	-0.43	-0.52	-0.2	1.38	1.35	1.12	1.74	1.67	1.29	1.48	1.41	0.98	1.16	0.69	0.69	-0.09	-0.21	-0.01	-0.57	-0.24	-0.2	0.41	-0.07	-0.03	-0.13	-0.26
ML2196	-0.48	-0.44	1.14	-0.54	0	0.01	-0.59	-0.15	0.04	0.24	-0.03	0.08	-0.08	0.15	0.63	-0.03	0.79	0.37	0.78	0.73	1.03	0.55	0.66	0.71	0.83	0.49	1.46	0.03	1.72	0.48	0.21	0.27	0.23	0.48	1.04	0.73	0.22	-0.19	0.13	0.37	0.55	-0.11	-0.15	0.63	2.26	0.95	1.11	0.66	0.76
ML2197	-0.56	0.05	-0.62	-0.14	-0.16	0	-0.29	-0.4	0.54	0.23	0.18	0.41	-0.16	0.05	0.72	-0.02	0.3	0.13	0.63	-0.1	0.22	0.24	0.41	0.45	-0.05	-0.11	0.66	0.08	0	0.54	0.75	1.13	0.83	0.66	0.68	0.46	-0.05	0.17	0.7	0.44	0.06	-0.19	0.32	0.01	1.33	0.43	0.33	0.13	0.38
ML2198	-0.46	-0.18	-0.34	0.04	0.39	0.08	-0.07	0.23	0.04	-0.1	-0.14	0	-0.34	0.12	0.02	-0.17	0.84	-0.3	-0.1	-0.04	-0.11	0.02	0.15	0.11	0.04	0.04	0.68	0.12	-0.1	1.19	1.18	0.95	0.98	1.18	0.8	0.71	0.27	0.44	0.56	0.33	0.22	0.45	0.88	-0.01	1.21	0.23	0.32	0.04	-0.02
ML2199	-0.49	-0.47	-2.01	0	-0.22	-0.26	-0.25	-0.18	0.49	0.29	0.55	0.23	0.44	0.28	0.5	1	0.59	0.37	0.66	-0.74	-1.67	0.7	0.37	-1.45	-1.43	-1.17	0.57	-0.12	-1.55	0.73	0.82	0.53	0.61	1.43	0.91	1.21	0.72	0.74	0.81	0.66	0.25	-0.68	-1.22	-1.34	2.38	0.91	-0.35	-1.18	-1.25
ML2200	0.01	-0.16	-0.52	0.16	0.19	-0.06	-0.09	0.21	0.05	-0.12	0.02	-0.1	-0.05	0.06	0	0.08	0.28	0.47	0.91	0.79	0.56	0.9	0.44	0.53	0.22	0.48	0.02	0.43	0.05	0.69	0.63	0.01	0.25	0.28	0.32	0.33	0.28	0.11	0.6	0.47	0.25	0.06	0.2	0.99	1.43	0.91	0.99	0.84	0.81
ML2201	-0.14	-0.01	-0.25	0.03	0.3	0.12	-0.01	0.49	0.28	0	-0.07	-0.11	-0.04	0.33	0.45	0.04	1.07	0.51	0.72	0.79	0.9	1.13	1.13	1.14	0.93	0.83	0.5	0.33	0.05	0.86	0.81	0.68	0.83	0.94	0.91	0.57	0.44	0.6	0.56	0.3	0.07	-2.13	0.13	0.88	2.62	1.06	1.12	1.06	0.85
ML2203	-0.96	-0.36	0.44	0.03	0	-0.47	-0.84	-0.54	0.21	-0.47	0	0.37	0.43	3.18	-0.03	0.13	0.34	0.93	1.49	1.93	3.94	0.45	0.61	5.16	4.31	3.68	0.51	0.39	1.94	0.37	0.41	-0.01	0.1	0.36	0.46	2.46	1.19	0.46	-0.29	0.02	0.48	0.24	0.15	1.99	0.92	2.72	2.72	5.4	5.23
ML2204	-0.2	-0.2	-0.18	0.49	-0.03	-0.44	-0.02	-0.1	0.59	0.66	0	0.28	0.18	0.1	0.01	-0.12	0.22	0.61	1.4	1.01	0.63	0.58	0.55	0.4	0.6	0.33	-0.27	0.54	-0.17	0.15	-0.11	-0.33	-0.27	0.26	0.45	0.74	0.09	-0.01	1.11	0.52	0.62	-1.3	-0.66	0.82	2.4	1.31	1.54	0.55	0.63
ML2205	-0.2	-0.14	-0.24	0.2	0.05	0	-0.18	0.22	-0.1	-0.03	0.07	0.06	-0.12	0.18	0.1	0.04	0.46	0.41	0.89	0.75	0.66	0.41	0.69	0.5	0.01	0.22	0.54	0.21	0.02	0.91	0.84	0.5	0.63	0.87	0.76	0.95	0.46	0.72	0.83	0.61	0.34	-0.49	-0.32	0.64	1.82	0.41	0.76	0.26	0.72
ML2206	0.8	0.3	-0.15	0.42	0.16	0.38	0.38	0.47	-0.52	-0.04	-0.07	-0.21	0	-0.14	-0.58	0.19	-1.12	0.56	1.06	1.26	1.12	0.15	0.46	1.15	0.64	0.73	-0.77	-0.5	-0.86	-0.95	-1.2	-0.89	-1.16	-1.71	-1.62	-1.1	-0.82	-0.78	-0.66	-0.4	-0.8	-0.53	-0.31	0.33	0.55	0.73	0.92	0.21	0.45
ML2207	0.56	-0.18	0.35	0.2	-0.23	-0.34	-0.28	0.01	-1.13	0.88	0	0.37	0.27	-0.07	-1	0.05	-0.81	-0.47	-0.37	2.12	0.49	0.52	0.68	0.97	3.46	-0.55	0.62	0.17	-1.32	0.26	0.79	0.14	0.04	1.55	1.85	0.32	0.93	0.09	0.77	0.43	0.65	-1.87	-0.16	-0.76	2.41	-0.09	-0.16	0.97	-0.5
ML2209	0.94	-0.3	-0.59	0.53	0.24	-0.07	0.38	-0.29	-0.54	0	0.17	-0.52	0.57	0.4	-0.18	0.01	-0.58	0.4	-0.03	-0.88	-0.88	-0.33	-0.49	-0.37	-1.23	-0.87	0.3	0.85	0.54	0.56	0.36	0.26	-0.37	0.28	-0.28	0.22	0.59	0.05	-0.82	-0.3	-0.58	-0.05	0.12	-0.41	0.07	-1.18	-1.33	-0.26	-0.6
ML2210	0.24	-0.14	-0.31	-0.19	-0.09	0	0.09	-0.12	-0.15	0.33	0.14	0.05	0.27	0	-0.25	-0.05	-1.04	-0.59	-0.86	-0.76	-0.36	-0.51	-0.47	-0.67	-1.09	-1.09	-0.25	-0.35	-0.59	-0.55	-0.63	-0.3	-0.19	-0.95	-0.94	-0.39	-0.32	-0.18	-0.29	-0.32	-0.15	0.29	0.07	-1.3	-1.7	-1.33	-1.19	-0.81	-0.89
ML2211	-0.53	1.57	-0.01	-0.31	-1.54	-1.42	-0.27	-0.97	1.62	0.53	0.42	1.33	0	0.22	0.53	0.03	0.63	1.14	1.12	-0.19	-0.64	0.27	-0.19	0.68	1.34	0.53	0.54	0.59	1.22	0.09	-0.24	0.04	-0.74	0.94	1.78	1.56	0.95	0.15	-0.17	-0.46	3.88	0.51	0.08	0.87	0.18	0.44	0.51	1.21	0.47
ML2213	0	0.36	-0.32	-0.02	0.5	0.36	0.1	0.41	-0.03	-0.03	-0.17	-0.11	-0.19	0.39	0.37	-0.18	0.23	-1.14	-1.06	-1.53	-1.05	-0.61	-0.56	-1.33	-1.56	-0.53	-0.66	-0.32	-0.65	-0.36	-0.28	-0.39	-0.36	-0.5	-1.23	-0.6	-0.09	0.03	0.39	0.37	-0.02	1.06	0.3	-1.75	-1.74	-1.92	-1.94	-1	-1.5
ML2219	0.05	0.06	-0.42	0	0.2	0.14	-0.11	0.21	0.11	-0.23	-0.22	-0.27	-0.04	0.12	-0.23	0.03	-0.3	0.41	0.81	0.18	0.77	0.5	0.54	0.14	-0.17	0.16	-0.06	0.18	-0.31	0.1	0.09	0.06	0.19	-0.13	-0.19	0.27	0.13	0.2	0.44	-0.03	-0.19	-0.11	-0.05	0.39	0.86	0.01	0.15	0.4	0.35
ML2219A	-0.47	0.31	0.32	0.37	-0.53	-0.18	0.03	-0.54	-0.21	0.33	0.19	-0.27	0.55	0	-2.01	0.16	0.58	0.56	0.21	0.46	0.92	0.45	0.09	1.04	-1.68	-1.82	0.78	0.04	-0.08	-0.03	0.13	0.48	0.02	0.13	-1.58	-2.01	0.18	-0.04	-0.52	-0.54	-2.34	-0.16	-0.04	0.48	2.23	-1.31	1.64	0.91	1.53
ML2226	0.35	0.58	-0.45	-0.18	0.62	0.13	0.13	0.23	0.18	-0.15	-0.32	0	-0.02	-0.07	-0.45	0.05	-0.35	0.01	0.18	-0.12	-0.14	0.19	0.22	0.01	-0.69	-0.05	0.21	0.02	-0.01	-0.19	-0.13	-0.12	-0.07	-0.08	-0.03	-0.29	0.3	0.27	0.09	0.07	-0.44	0.21	0.1	-0.17	0.76	-0.28	-0.3	0.09	0
ML2227	0.79	0	-0.07	0.2	0.16	0.12	0.32	-0.1	-0.33	-0.22	-0.18	-0.54	0.15	0.04	-0.57	-0.01	-0.4	0.08	0.03	0.01	-0.27	-0.09	-0.13	-0.29	-0.15	-0.66	-0.54	0.35	-0.29	-0.66	-0.68	-0.46	-0.6	-1.02	-1.15	-0.65	-0.04	-0.01	0.13	-0.27	-0.61	-0.26	-0.14	0.05	0.19	0.16	0.17	-0.14	-0.55
ML2228	-0.83	0.04	0.34	-0.14	0.53	0.25	-0.04	0.38	0.75	-0.31	-0.01	0.88	-0.17	0	-0.27	-1.11	0.65	-0.57	-0.77	-0.58	-1.2	0.28	0.12	-0.1	-0.77	-0.62	-0.16	-0.54	-0.13	0.53	0.61	0.22	0.31	0.42	0.36	0.12	1.69	0.82	-0.43	-0.06	-0.34	-0.45	-1.07	-0.51	-0.95	-0.96	-0.82	-0.26	-0.31
ML2230	0.05	0	-0.32	0.23	0.08	0.24	0.2	0.11	-0.52	-0.12	0.06	-0.48	-0.58	-0.34	-0.13	0.15	-0.62	-0.5	-0.64	-1.06	-0.62	-0.57	-0.25	-0.71	-1.21	-1.18	-0.09	-0.32	-0.56	-0.38	-0.45	-0.28	-0.18	-1.75	-1.69	-1.36	-1.48	-1.39	-0.61	-0.65	-0.6	0.49	-0.34	-1.53	-1.61	-1.63	-1.44	-1.25	-1.23
ML2235	0.12	-0.02	-0.38	-0.36	0.15	0.07	-0.02	0	-0.12	0.33	0.05	-0.14	0.14	0.2	-0.11	0.08	-0.12	0.61	-0.01	0.23	0.66	-0.09	-0.01	0.52	0.02	-0.37	-0.02	0.17	-0.23	-0.13	-0.25	-0.15	-0.16	-0.49	-0.6	-0.24	-0.34	-0.16	-0.16	-0.09	-0.33	0.22	-0.06	0.05	-0.88	-0.36	-0.73	0.27	-0.46
ML2237	-0.84	-0.37	0	0.35	-0.26	-0.07	-0.53	-0.03	0.52	0.54	0.15	-0.24	0.36	1.08	0.73	-0.01	0.67	0.24	0.61	0.98	0.72	0.94	0.69	0.99	0.93	1.39	0.47	0.42	0.64	0.46	1.24	0.38	-0.14	1.66	0.23	0.89	-0.38	-0.26	0	0.04	1.32	0.29	0.06	0.96	1.28	0.64	0.86	0.95	1.05
ML2242	-0.44	0.52	0	-0.73	0.94	0.49	-0.38	0.65	0.36	-0.49	-0.73	-0.69	0.25	0.11	-0.02	0.03	-0.32	-0.33	-0.55	-0.97	-0.61	-0.19	-0.34	-0.61	-1.21	-0.92	0.52	-0.65	-0.94	-0.4	-0.54	-0.36	-0.3	-0.39	-0.27	-0.7	0.19	0.1	0.04	-0.22	-0.31	-0.06	0.2	-0.82	-1.47	-1.41	-1.47	-0.54	-0.8
ML2244	0.18	-0.04	-0.35	0.35	0.11	0.16	0.03	-0.01	-0.13	0	-0.26	0.04	-0.13	0.09	-0.16	-0.06	-0.04	-0.76	-0.95	-1.29	-0.96	-0.59	-0.63	-0.83	-1.31	-0.58	0.18	0.42	-0.02	0.39	0.33	0.16	0.13	0.04	-0.35	0.08	0.22	0.1	0.47	0.22	-0.2	-0.17	-0.36	-1.3	-1.85	-1.54	-1.64	-0.59	-1.24
ML2247	0.63	0.32	-0.07	0.34	0.32	0.38	0.37	0.38	-0.46	0	-0.17	-0.32	-0.05	-0.28	-0.48	0.01	-0.65	0.27	0.15	-0.02	0.09	0.27	0.34	0.02	-0.52	-0.57	-0.2	0.05	-0.25	-0.16	-0.34	-0.23	-0.16	-1.25	-0.91	-0.56	-0.48	-0.5	-0.26	-0.34	-0.64	0.33	0.12	-0.37	-0.03	-0.53	-0.59	0	-0.19
ML2249	0.32	-0.03	-0.64	-0.05	0.2	0	-0.07	0.13	0	-0.12	0.13	-0.16	0.39	0.16	-0.18	-0.1	-0.85	0.72	0.74	0.12	0.47	0.58	0.58	0.29	-0.33	0.11	-0.22	0.2	-0.18	-0.38	-0.34	-0.1	-0.06	-0.45	-0.53	-0.05	0.67	0.81	0.68	0.62	0.05	-0.2	-0.23	0.13	0.46	-0.06	0.01	0.37	0.16
ML2252	0.57	0	-0.15	0.15	0.18	0.22	0.39	0.11	-0.6	-0.13	-0.34	-0.31	0.25	-0.08	-0.68	-0.1	-0.44	0.05	0.11	-0.11	0.33	0.19	0.08	-0.06	-0.63	-0.06	0.31	0.66	0.1	0.05	0.12	0.01	0.04	-0.81	-0.6	0.09	0.81	0.73	0.76	0.64	-0.16	-0.7	-0.05	-0.61	-0.68	-0.76	-0.59	-0.07	-0.51
ML2253	-0.97	-0.31	0	-0.01	-0.35	-0.04	-0.01	-0.12	0.27	0.43	0.75	1.22	0.23	0.36	0.8	0.02	0.81	-0.42	-0.27	0	-0.28	0.06	0	0.06	-1.82	0.1	0.07	-0.6	-0.43	0.37	0.28	0.6	0.79	0.95	0.78	0.04	0.29	0.08	-0.19	0.57	0.07	-0.07	-0.47	-0.09	1.79	0.28	-1.11	-0.18	-0.23
ML2254	-0.17	0.65	0.49	-0.05	0.02	-0.2	0	-0.35	-0.38	0.18	-0.05	-0.29	0.7	0.11	0.12	0.03	1.06	0.28	0.62	1.23	0.05	0.2	0.42	1.09	0.74	-0.08	0.24	1.07	1.82	-0.1	-0.08	0	0.02	1.49	0.88	0.51	1.82	1.21	0.42	0.49	0.05	-0.1	-0.31	1.85	0.15	3.02	0.32	0.93	0.45
ML2257	-0.51	0	-0.23	-0.29	-0.21	-0.25	-0.1	-0.15	1.33	0.47	1.14	0.65	0.67	0.25	0.94	-0.02	0.78	1.24	1.12	1.07	0.84	0.69	0.49	0.8	0.51	0.54	0.85	0.02	0.76	0.87	0.61	0.31	0.38	0.85	0.89	0.77	0.4	0.22	0.16	0.87	1.61	0.13	-0.02	1.01	2.24	-1.06	-1.04	0.98	0.55
ML2258	-0.57	-0.51	0	0.53	-0.14	0.03	0.05	0.54	0.33	-0.18	-0.15	-0.17	-0.25	0.1	0.17	-0.09	1.46	0.05	-0.06	0.23	0.12	-0.02	-0.2	0.29	0.18	-0.15	1.33	0.92	1.07	0.96	1.23	0.92	0.67	1.71	1.3	0.98	0.45	0.59	-0.19	-0.21	0.61	0.27	-0.06	0.43	1.18	0.49	0.91	0.45	-0.14
ML2259	-0.43	-0.14	2.16	-0.05	0	-0.3	0.28	0.05	-0.02	-0.06	0.12	0.18	-0.24	0.04	0.67	0.09	2.02	-0.11	-0.07	0.08	-0.39	-0.43	-0.16	-0.44	-0.79	-0.44	0.36	0.51	1.08	0.83	0.77	0.63	0.14	1.08	1.55	1.43	0.31	0.27	0.53	0.34	0.47	-0.45	-0.03	-0.34	1.5	0	0.05	-0.24	-0.2
ML2260	-0.16	0.18	-0.53	-0.22	0.3	0.22	-0.03	0.42	-0.02	0.06	0	-0.24	-0.08	0.1	0.07	0.04	-0.05	0.2	0.45	0.23	0.7	0.48	0.63	0.21	0.07	0.51	-0.02	-0.31	-0.61	0.09	0.07	0.15	0.19	-0.11	-0.26	-0.28	-0.05	0.17	0.32	0.18	-0.12	-0.22	-0.14	-0.34	0.62	-0.1	0.27	-0.01	-0.1
ML2261	-0.31	-0.1	0	0.13	-0.24	-0.18	-0.09	-0.16	0.52	0.07	0.05	0.54	0.13	0.24	-1.09	-0.05	1.56	0.77	0.8	1.02	0.81	0.46	0.6	1.06	2.7	0.91	0.83	0.46	0.65	1.41	1.35	0.7	0.54	2.47	1.67	0.62	0.14	-0.05	0.42	0.34	0.44	-0.39	-0.36	1.22	2.95	1.24	1.44	1.07	0.98
ML2263	-0.32	-0.19	-0.06	-0.21	-0.02	-0.01	0.22	0	-0.02	0.51	0.29	0.4	0.11	0.4	0.32	0.01	1.15	0.15	0.62	0.52	0.28	0.17	0.12	0.33	0.36	0.22	1.07	0.59	0.28	1.56	1.55	1.24	1.05	1.85	1.67	1.25	0.34	0.4	0.4	0.3	0.27	-0.22	-0.05	0.52	1.06	0.58	0.59	0.51	0.52
ML2264	-0.93	0.87	-0.25	0.09	0.27	0.33	-0.28	-0.05	0.34	0	-0.13	-0.17	-0.02	0.2	0.15	-0.07	0.16	0.3	0.06	-1.38	-0.3	0.72	0.54	0.05	1.96	-1.84	0.61	-0.06	0.03	0.46	0.44	0.15	0.18	0.75	0.54	0.33	0.1	0.28	-0.18	-0.15	0.07	-0.87	-0.54	-1.65	1.48	-1.24	-1.25	0.45	-1.59
ML2265	-0.12	0	0.04	0.43	-0.38	0.1	-0.12	0.05	0.06	0.21	0.38	-0.03	-0.28	-0.18	-0.02	-0.14	-1.44	-1.55	-1.96	-1.01	-2.14	-1.89	-1.89	-1.76	-1.56	-1.71	-0.11	0.49	-2.22	-0.05	-0.34	-0.2	-0.18	0.71	-1.68	-2.04	-0.2	0	0.47	0	-0.05	-2.07	-1.09	-1.54	2.21	-1.08	-1.22	-1.33	-1.47
ML2268	-0.32	0.13	-0.21	-0.44	0.75	0	-0.29	0.22	0.38	0.33	-0.18	-0.11	0.27	0.29	-1.47	0.28	0.85	1.14	1.46	1.63	1.18	0.9	1.58	0.79	-1.24	1.66	-0.16	-1.52	-1.47	0.77	0.71	0.37	0.07	-1.37	-1.33	0.81	0.53	0.56	0.95	0.75	0.21	-0.82	-0.4	1.67	2.52	-0.34	-0.27	1.03	1.1
ML2269	-1.01	0.24	0.22	1.96	-0.06	0	-0.53	-0.78	-0.28	0.8	-0.38	0.65	0.92	-0.07	2.94	-0.02	0.82	-0.32	-0.7	3.27	0.72	2.07	0.49	1.26	2.06	0.46	0.95	-0.06	1.13	1.46	2.01	2.06	1.38	0.73	5.15	1.81	-1.43	-1.22	-1.26	-1.22	0.85	-0.83	-0.52	-0.05	1.38	1.59	1.12	0.93	1.83
ML2270	-0.82	0.76	0.7	-0.19	-0.34	-0.18	-0.62	-0.16	1.6	0	0.95	-0.17	0.91	0.95	0.51	-0.43	0.58	0.45	0.66	0.8	0.46	1.22	0.98	0.85	1.92	0.51	0.27	0.56	0.69	0.43	0.42	0.4	0.42	0.41	1.09	0.84	1.04	0.36	-0.16	0.19	0.58	-0.91	-0.32	0.73	1.11	0.93	0.61	0.86	0.73
ML2271	-0.53	-0.52	0.07	0	0.05	-0.03	-0.22	0.01	0.29	-0.13	-0.14	-0.08	0.17	0.27	0.04	0.04	0.18	0.44	0.78	1.13	0.85	0.37	0.47	0.66	-1.56	0.57	0.38	0.28	0.33	0.6	0.48	0.54	0.34	0.64	0.29	0.43	0.11	0.26	0.48	0.5	0.13	-0.19	-0.41	-1.19	1.53	0.6	-0.3	0.79	0.65
ML2273	0.59	-0.2	-0.31	0.46	0.07	0.08	0.15	0.11	-0.4	-0.11	0	-0.19	0	0.06	-0.07	0.13	-0.48	-0.42	-0.51	-1.11	-0.78	-0.67	-0.48	-0.85	-1.29	-0.67	0.14	0.52	0.17	0.2	0.14	-0.11	-0.02	-0.06	-0.81	-0.27	0.03	0.07	-0.1	-0.03	-0.05	-0.22	-0.51	-1.06	-0.61	-1.46	-1.34	-0.62	-0.59
ML2274	-0.01	-0.09	-0.76	-0.17	0.3	0	-0.14	0.02	0.37	-0.02	0.07	-0.07	0.2	0.2	0.2	0.03	0.11	0.64	0.8	0.59	0.93	0.41	0.57	0.36	0.44	0.76	0.12	0.3	0.14	0.21	0.25	-0.11	0.15	0.48	0.24	0.31	0.33	0.5	0.71	0.67	0.14	-0.11	0.23	0.58	2.4	0.64	0.59	0.76	0.56
ML2276	-0.14	0.38	-0.21	-0.45	0.57	0.61	-0.11	0.21	0.1	-0.01	0	-0.09	-0.04	0.02	0.26	0.08	0.11	0.39	0.38	0.89	0.52	0.85	0.7	0.77	0.4	1.13	-0.09	0.05	-0.11	0.36	0.5	0.17	0.3	-0.05	0.21	-0.22	-0.03	0.25	0.32	0.41	0.08	0.26	-0.21	0.8	0.62	0.63	0.78	0.52	1.07
ML2277	-0.69	1.1	1.09	-0.05	0.19	-0.67	-1.41	-1.34	-0.06	0.29	-0.21	1.18	1.21	1.2	0	0.07	1.92	0.47	0.09	0.33	0.82	0.8	0.69	0.32	-0.34	-0.35	1.75	1.96	1.42	2.01	1.65	1.74	-0.23	2.26	1.89	2.01	1.97	0.76	-0.99	-1.02	1.43	0.47	0.26	0.16	-1.31	0	0	0.28	0.1
ML2278	0.04	0.48	-1.49	-0.12	0.01	-0.13	0.09	0.87	0.58	-0.65	-0.1	-0.65	0.37	-0.19	0	-0.14	-1.42	-0.04	-0.25	-1.17	-0.74	-0.04	-0.58	-0.17	-0.65	-0.62	-0.77	-0.61	-0.95	-1.12	-1.14	-0.98	-1.4	-1.84	-1.71	-1.34	0.33	-0.32	0.78	0.59	-0.18	0.37	0.61	-0.7	-0.56	-1.19	-0.93	-0.75	-1.11
ML2279	0.51	0	-0.26	0.14	0.19	0.15	0.32	-0.05	-0.35	0.03	-0.13	-0.61	0.19	-0.1	-0.35	-0.08	-1.12	0.24	0.67	0.3	-0.02	0.01	0.03	-0.21	-0.12	-0.65	-0.27	-0.36	-0.57	-0.95	-1.01	-0.49	-0.39	-1.53	-1.23	-0.87	-0.29	-0.29	0.11	0.11	-0.5	-0.13	-0.02	0.21	-0.33	-0.17	-0.18	-0.11	0.32
ML2283	-1.35	0.08	5.18	-0.31	-0.51	-0.78	-0.94	-0.51	2.33	-0.45	0	0.83	0.27	0.42	0.69	-0.31	1.46	0.12	-0.78	-0.37	-0.77	-0.12	-0.22	0.54	-2.79	1.53	0.44	0.63	5.2	0.71	0.72	0.54	0.69	0.92	0.8	0.5	0.52	0.19	0.18	-0.05	5.32	1.8	0.29	-2.73	0.52	-2.72	-2.22	-0.09	-0.6
ML2284	0.21	0.07	-0.11	-0.17	0.63	0.39	0.34	0.31	-0.17	0.01	-0.18	-0.14	-0.14	0	-0.33	-0.03	-0.09	-0.93	-0.59	-0.7	-0.44	-0.63	-0.45	-0.62	-0.41	-0.46	-0.01	-0.26	-0.46	-0.03	-0.22	0.2	0.21	-0.05	-0.22	-0.27	-0.24	0.14	0.21	-0.08	-0.34	-0.2	-0.16	-0.62	0.08	-0.72	-0.62	-0.78	-0.95
ML2288	-0.5	-0.41	-0.45	-0.38	0.17	0	-0.13	-0.21	0	0.43	0.22	0.43	0.26	0.52	0.43	-0.08	0.29	-1.64	-1.84	-2.01	-1.86	-1.1	-1.24	-1.29	-2.06	-1.25	0.22	0.28	-0.05	0.64	0.64	0.62	0.65	1.03	0.72	0.91	1.04	1.09	0.92	0.86	0.58	-0.2	0.27	-1.82	-3.01	-2.29	-2.27	-1.25	-1.73
ML2289	-0.36	0.75	-0.16	0.09	-0.29	-0.46	0	-0.48	0.39	-0.16	0.26	0.28	-0.07	0.32	0.82	0	0.69	0.49	1.1	1.9	1.46	1.16	1.42	1.54	1.6	1.63	0.48	0.26	0.45	0.46	0.63	0.39	0.24	0.32	0.6	0.14	0.01	0.14	-0.4	-0.02	0.6	0	0	1.18	1.9	1.38	1.52	1.48	1.36
ML2295	-0.62	0.29	0	-0.25	0.43	0.32	-0.26	0.76	0.8	0.35	-0.31	0.17	-0.05	-0.39	-0.29	-0.26	-0.86	-0.73	-0.78	-0.87	-1	-0.68	-0.58	-0.83	-1.75	0.49	-0.74	-1.06	-1.35	-0.4	-0.33	-0.28	-0.31	0.75	-0.45	-0.44	-1.01	-0.85	0.44	0.22	0.89	0.76	0.74	-0.88	-0.39	-1.46	-1.35	-1.1	-0.85
ML2296	-0.08	2.09	1.07	-0.43	-0.75	0	1.02	-0.69	1.04	0.03	-0.7	0.94	0.57	-0.12	-2.06	-0.02	0.96	-0.24	0.04	0.31	-0.58	-0.65	-0.26	-1.37	-2.04	-1.65	-0.21	-0.53	-0.31	0.1	0.43	0.03	-0.27	0.9	1.18	0.96	-0.59	-0.17	-0.47	-0.19	0.69	-0.14	-0.04	0.39	2.35	-1.11	-1.11	-1.19	0.34
ML2297	-0.14	-0.22	-0.25	-0.27	-0.08	0.17	-0.1	0.18	0	0.2	0.38	0	-0.19	0.31	0.34	0.1	0.28	-0.11	-0.19	0.24	-0.13	-0.06	0.29	0.04	1.93	0.27	0.21	0.15	0.07	0.9	0.89	0.59	0.51	1.05	0.82	0.57	0.39	0.52	0.38	0.35	0.24	0.01	0.04	-0.1	1.46	-0.05	0.54	0.19	0.16
ML2298	0.11	-0.44	-0.49	-0.64	-0.4	-0.48	-0.48	-0.37	0	0.26	0.18	0.07	0.02	0.19	0.08	-0.05	-0.3	-0.21	-0.15	-0.26	-0.41	-0.55	-0.31	-0.52	-0.88	-0.81	-0.05	-0.5	-0.45	-0.05	-0.03	0.23	0.14	-0.41	0.03	0.2	0.15	-0.1	-0.5	-0.68	0.67	0.03	0.33	-0.21	-0.15	-0.37	-0.15	0.06	-0.11
ML2299	-0.49	-0.38	0.32	-0.31	-0.05	-0.46	-0.33	-0.2	1.32	0	0.09	0.53	0.73	0.5	0.92	0.07	1	0.02	0.5	0.42	0.21	0	0.12	0.59	1.22	0.34	0.42	0.54	0.57	0.98	1.13	0.81	0.54	1.26	1.43	1.09	0.55	0.65	0.82	0.63	0.61	-0.1	0.13	0.73	1.88	0.88	1.08	0.39	0.4
ML2300	-0.18	-0.34	-1.99	0	-0.17	-0.15	-0.24	0.08	0.12	0.12	-0.13	0.89	0.38	0.29	0.3	-0.07	1.2	0.53	0.98	0.9	0.63	0.42	0.66	0.98	3.6	-1.39	0.42	0.93	-1.6	0.79	1.32	0.42	0.47	1.11	1.64	1.01	0.62	0.34	0.18	0.17	0.46	-0.36	-0.41	-1.1	2.26	-0.83	-0.87	-0.86	-0.83
ML2301	-0.48	0.06	0.12	-0.19	-0.14	0.04	-0.1	0.42	0.88	0	-0.22	0.11	-0.31	-0.14	0.46	-0.11	0.56	0.92	0.84	0.85	1.43	1.21	1.01	0.99	1	0.95	-0.04	-0.42	-0.23	0.6	0.27	0.16	0.38	0.18	0.34	-0.08	-0.1	0.12	0.31	0.47	-0.07	-0.49	0.16	1.2	1.56	1.5	1.04	1.12	1.31
ML2302	-0.16	0	-0.45	-0.09	-0.2	-0.18	0.11	-0.11	0.09	0.21	0.29	-0.05	0.35	0.43	0.1	-0.01	-0.29	0.8	1.14	1.06	1.51	0.94	1.07	0.89	0.99	0.71	0.07	0.25	-0.18	0.05	0.16	-0.18	-0.04	-0.09	0.1	0.39	0.07	0	0.42	-0.02	0.11	-0.19	-0.5	0.75	1.26	0.78	0.92	0.52	1
ML2303	-0.58	-0.43	0.45	0.19	0	-0.43	0.07	-0.21	0.39	0.21	0.23	-0.22	-0.23	-0.1	0.36	0.11	1.21	1.24	0.97	1.31	0.94	0.73	0.67	0.81	1.4	1	0.42	0.18	0.58	0.02	0.3	0.34	-0.03	0.77	1.07	0.84	0.37	0.27	0.62	0.38	0.16	0	0.07	1.37	2.94	1.51	1.76	0.9	1.16
ML2304	-0.04	-0.54	-0.18	-0.24	0	-0.51	-0.31	0.02	0.49	0.01	0.17	-0.11	0.31	0.31	0.16	0.02	1.1	0.75	0.88	0.84	0.82	0.29	0.64	0.7	0.64	0.87	0.57	0.34	0.36	0.17	0.04	0.05	0.03	0.24	1.23	0.59	0.61	0.65	1.23	0.8	0.32	-0.2	0.39	0.95	2.44	1.48	1.67	0.78	0.98
ML2305	0.23	-0.39	-0.35	-0.05	0.15	0.09	0.25	0.21	-0.36	0.02	-0.15	-0.26	-0.16	0	0.01	0.01	0.73	-0.61	-0.09	-0.57	-0.38	-0.61	-0.47	-0.54	-0.1	-0.55	0.07	-0.24	-0.51	0.34	-0.22	-0.33	-0.16	0.62	0.21	0.07	-0.12	0.01	0.32	0.09	0.06	0.19	0.07	0.06	0.54	0	0.08	-0.57	-0.48
ML2306	0.37	-0.4	-0.09	0.19	-0.02	0.3	0.29	0.03	-0.5	0.22	0.16	0	-0.29	-0.17	-0.23	0.01	-0.22	-0.11	-0.04	-0.06	0.18	-0.06	-0.26	-0.2	-0.04	0.03	-0.31	-0.73	-1.21	-0.85	-1.15	-0.16	-0.03	-1.58	-0.78	-0.26	-0.41	-0.28	-0.09	-0.14	-0.01	0.41	0.13	-0.09	0.2	-0.02	-0.47	0.11	0.57
ML2307	-0.3	0.2	-0.46	0.23	-0.04	-0.21	-0.17	0.15	0.39	-0.18	0	0.06	-0.21	0.17	0.11	0.02	0.27	0.81	1.1	1.32	1.4	1.1	1	1.2	0.57	0.67	0.44	-0.05	0.04	0.37	0.41	-0.01	0.25	0.64	0.79	0.38	0.32	0.57	0.43	0.28	0.56	-0.61	-0.19	1.75	1.36	1.46	1.13	1.64	1.18
ML2308	0	1	-0.31	-0.31	0.22	0	0.13	-0.95	-0.12	0.22	-0.15	0	0.08	0.09	-0.2	-0.01	0.49	-0.95	0.08	-0.12	-0.87	0.33	-0.86	0.06	-0.72	-0.21	0.33	0.24	-0.27	0.42	0.44	0.09	-1.81	0.3	0.19	0.4	0.24	0.24	-2.34	-0.89	-0.16	0.29	0.04	-0.4	-2.59	-0.58	-0.46	0.38	-0.11
ML2309	0.02	-0.08	-0.46	0	-0.48	0.08	0.12	0.06	-0.59	0	0.12	0.01	-0.03	-0.03	-0.13	0.05	-0.57	-0.13	-0.41	-0.71	-0.36	-0.48	-0.42	-0.6	-0.49	-0.35	-0.29	-0.13	0.14	-0.03	-0.07	0.03	0.12	-0.3	-0.06	0.28	-0.27	-0.09	-0.04	0.03	-0.06	0.1	-0.02	-0.61	-0.03	-0.75	-0.97	-0.3	-0.73
ML2312	0.4	-0.51	0.01	-0.04	0	-0.28	0.02	-0.18	1.2	-0.03	-0.06	-0.19	0.81	0.53	0.13	-0.09	1.47	-0.14	-0.16	0.46	0.19	-0.03	-0.02	0.32	1.03	0.33	0.08	0.72	0.94	0.77	0.27	0.18	0.23	1.64	1.37	1.42	0.79	0.27	0.24	0.43	0.56	0	0.55	1.41	1.52	0.73	0.67	0.49	1.3
ML2313	-0.02	-0.27	0.05	0.42	0	0.11	0.04	0.04	-0.01	-0.18	-0.18	0.3	0.1	-0.33	-0.34	-0.02	0	0.46	0.34	0.28	0.09	0.21	0.32	0.1	-0.27	-0.4	0.27	-0.16	-0.27	0.29	0.21	0.15	0.26	-0.11	0.03	0.04	-0.22	-0.22	-0.09	0.2	-0.21	-0.28	0.08	1.07	0.74	0.51	0.14	0.37	-0.02
ML2314	0.34	0.2	-0.07	-0.11	0.36	0.35	-0.01	0.16	-0.2	0.22	0.06	-0.27	0	-0.01	-0.22	0.01	1.07	-0.53	-0.9	0.13	-0.36	-0.55	-0.69	0.16	0.43	-0.91	0.05	-0.23	-0.61	-0.44	-0.49	-0.19	-0.21	-0.37	-0.62	-0.37	0.11	-0.02	0.05	0.28	-0.58	-0.1	-0.1	-0.21	-0.69	0.23	0.09	-0.91	-0.81
ML2320	-0.21	0.22	0	-0.5	0.56	0.35	-0.25	0.56	0.24	-0.36	-0.1	-0.15	0.03	0.2	-0.12	0.11	0.07	0.79	0.77	0.47	0.79	0.85	0.89	0.68	0	0.31	0.23	-0.41	-0.47	0.08	0	-0.07	0.07	0.15	0.28	0.26	0.52	0.62	0.43	0.19	-0.04	-0.13	0.07	0.35	1.12	0.32	0.37	0.7	0.66
ML2321	-0.64	-0.09	1.07	-0.24	0	-0.18	-0.28	0.15	0.33	-0.07	-0.09	0.2	0.27	0.01	0.81	-0.04	0.76	0.52	0.84	1.66	0.55	0.21	0.76	1.06	1.36	0.7	0.27	0.29	1.45	0.96	0.92	0.64	0.74	0.59	1.07	0.77	0.24	0.38	0.4	0.37	0.58	-0.22	-0.13	2.87	1.18	2.64	2.01	0.61	1.31
ML2322	-0.61	-0.13	0.18	-0.08	-0.01	-0.1	-0.27	-0.09	0.48	0.28	0.13	0.07	0.52	0	0.28	0.11	1.13	0.51	0.92	0.71	0.61	0.37	0.27	0.39	0.87	0.84	-0.05	-0.1	0.13	0.16	0.12	0.06	0.23	0.08	0.23	0.26	0.37	0.38	0.61	0.6	-0.01	-0.16	0.16	0.89	1.09	1.01	0.82	0.93	1.28
ML2323	-0.02	-0.01	-0.4	0.06	0.44	-0.01	-0.03	0.69	0.33	0.1	-0.02	0	-0.12	0.24	0.03	0.02	0.55	0.21	0.38	0.7	0.64	0.3	0.38	0.39	2.25	0.7	0.22	0.24	-0.15	0.47	0.5	0.07	0.21	0.75	0.85	0.09	0.16	0.37	0.86	1.04	0.15	-0.12	-0.37	0.92	2.22	0.77	1.17	0.51	0.59
ML2324	0.25	0.25	-0.02	0.17	0.55	-0.19	0.26	0.46	-0.14	0.12	-0.02	-0.12	-0.01	0	-0.2	-0.04	-0.46	0.24	0.32	0.03	0.73	0.61	0.12	0.17	0.64	1	0.01	-0.5	-0.86	-0.2	-0.19	-0.06	0.1	-0.99	-0.51	-0.59	0.22	0.29	-0.03	0.37	-0.35	0.24	0.05	0.43	-0.22	-0.04	1.04	0.39	0.14
ML2326	0.18	0.06	0.08	0	-0.21	0.45	-0.38	0.53	-0.06	-0.23	-0.27	-0.19	-0.5	0.09	0.31	-0.09	0.82	-0.26	-0.36	0.38	-0.36	-0.33	-0.27	-0.08	-0.53	0.12	0.2	0.55	0.84	0.11	0.16	0.27	-0.09	-0.08	0.28	0.05	-0.3	-0.02	-0.18	-0.34	0.13	0.25	-0.04	-0.27	0.6	-0.25	0.06	-0.21	-0.37
ML2327	0.66	0.03	-0.41	0	0.23	0.05	0.24	0.1	-0.7	-0.47	-0.61	-0.8	0.06	-0.24	-1.01	0.18	-0.36	-0.57	-0.55	-1.09	-0.49	-0.72	-0.84	-1.02	-1.69	-0.98	0.19	0.58	0.09	-0.1	-0.4	-0.07	0	-0.56	-0.65	-0.13	0.73	0.45	0.94	0.09	-0.63	-0.24	0.02	-1.2	-1	-1.43	-1.35	-0.8	-1.3
ML2329	0.02	-0.41	0.17	-0.21	0.06	0.03	0	0.25	0.26	-0.14	-0.13	-0.01	-0.1	-0.13	0.15	0.02	0.73	0.41	1.11	0.8	1.13	1.05	0.75	0.6	1.99	0.9	0.46	0.01	0.26	1.01	0.64	0.18	0.2	1.15	1.14	0.56	0.1	0.34	0.29	0.19	0.61	-0.01	0.06	0.95	2.72	1.07	1.63	0.57	0.67
ML2330	1.34	1.15	-0.64	-0.57	1.27	1.3	1.18	1.67	-0.16	-0.22	1.55	-0.43	-0.41	-0.01	0	-0.09	-0.92	-0.01	0.26	0.19	0.32	2.42	2.06	0.11	0.06	0.4	-1.31	2.73	-1.57	0.81	0.55	0.61	0.33	-0.66	4.47	-1.44	-1.71	0.38	0.22	0.6	-0.96	-1.78	-0.54	0.26	3.74	0.78	0.71	3.06	0.49
ML2331	0.23	0.03	0.03	-0.08	-0.13	0.17	0.18	0.08	0	0.3	-0.63	-0.56	-0.47	-0.39	-0.66	0.01	-5.08	-0.93	-1.35	-1.34	-0.87	-1.14	-2.72	-0.2	-0.9	-1.68	-3.21	-4.05	-4.53	-4.78	-4.83	-1.79	-3.32	-5.64	-3.89	-2.7	-2.66	-2.66	-2	-1.16	-1.61	-0.28	-0.08	-1.78	-3.32	-1.06	-1.01	-1.58	-1.75
ML2332	-1.19	1.48	0.62	-0.26	-1.25	-1.3	-1.21	-1.12	1.41	-0.26	1.4	1.49	1.04	0	1.31	-0.06	0.4	-0.77	-0.1	-0.3	-0.19	-0.09	-0.61	-0.34	0.89	-0.5	-0.06	0.62	0.79	0.55	0.99	0.42	-0.07	1.33	0.87	1.01	1	0.02	-0.65	1.39	2.33	1.17	-0.06	0.4	-0.2	1.86	0.18	-0.12	-0.26
ML2333	0.09	-0.09	-0.75	0.05	-0.19	-0.1	-0.24	-0.03	0	0.12	0.34	0.24	0.17	0.31	-0.07	0.06	-0.62	0.35	0.4	-0.09	0.42	0.03	0.19	-0.12	-0.04	-0.05	-0.12	-0.39	-0.92	-0.58	-0.52	-0.39	-0.45	-0.67	-0.46	-0.63	-0.2	-0.17	-0.32	0.05	0.1	0.16	-0.12	-0.17	0.54	0.47	0.24	-0.3	0.1
ML2334	-0.18	0.28	0.19	-0.7	0.87	0.58	0.2	0.99	0	0.18	-0.34	-0.34	-0.19	-0.03	-0.24	0.04	-0.82	-0.92	-0.89	-0.67	-0.42	-0.51	0.07	-0.43	-1.16	-1.2	-0.9	-1.21	-1.43	-0.78	-0.73	-0.47	-0.47	-1.12	-1.38	-1.08	-0.67	-0.26	-0.19	-0.25	-0.86	0.21	-0.08	-1.44	-1.3	-1.27	-1.41	-0.94	-0.75
ML2335	0.07	-0.05	-0.31	0.12	0.18	0.03	0.17	-0.01	-0.08	0.11	-0.12	-0.29	0	0.06	-0.19	-0.06	-0.09	0.33	0.1	-0.59	0.05	0.42	0.27	0.02	-0.14	0.45	0.3	-0.01	-0.38	-0.01	0.05	0.14	0.24	0.03	0.04	0.11	0.28	0.48	0.5	0.35	0.03	-0.08	0.16	0.13	-0.02	0.15	0.28	0.48	-0.14
ML2336	0.03	0	-0.55	-0.16	0.51	0.24	0.03	0.11	-0.29	-0.08	-0.37	-0.31	0.08	0.06	-0.44	-0.01	-0.3	-0.55	-0.44	-0.47	-0.13	-0.18	-0.48	-0.72	-1.22	-0.39	0.14	-0.88	-0.78	0.11	0.17	0.28	0.35	-0.04	-0.02	0.11	0.61	0.45	0.55	0.35	0.08	0.41	0.22	-0.62	-0.84	-0.95	-0.85	-0.19	-0.66
ML2337	0.03	0.24	-0.6	-0.34	0.38	0.12	0.55	-0.61	-0.46	0	0.03	-0.44	0.07	-0.04	-0.56	0.1	-0.61	0.09	0.17	0.25	0.27	0.24	-0.14	-0.24	-0.19	0.05	0.09	0.23	0.37	-0.09	-0.1	0.07	0.15	-0.5	-0.48	-0.02	1	0.32	-0.43	-0.76	-0.4	-0.78	-0.53	0.39	0.52	-0.34	-0.28	0.11	-0.25
ML2341	-0.23	-0.1	0.79	0.17	0.11	0.29	0	-0.15	1.28	-0.35	-0.15	-0.93	0.43	-0.42	0.4	0.02	0.5	0.53	0.68	1.42	-0.05	0.55	0.73	1.43	1.82	0.64	0.04	1.64	1.28	-0.76	-0.57	0.45	0.6	-1.46	1.27	-0.58	0.17	-0.34	-0.31	-0.78	-1.03	0.09	0.04	0.88	-0.14	0.99	0.92	1.63	0.9
ML2346	-0.29	-0.79	0.31	-0.29	-0.62	0.03	-0.31	-0.4	0.09	0.08	0.45	0.21	-0.14	0	0.1	-0.1	-0.39	0.87	0.87	0.76	1.13	1.09	1.41	1.13	0.83	0.8	-0.26	-0.37	-0.73	-0.44	-0.29	0.31	0.34	0.15	0.1	0.4	-0.22	-0.13	-0.01	0.2	0.34	0.02	0.26	0.84	1.07	1.22	1.15	1.23	1.33
ML2347	0.1	-0.07	-0.46	0.2	0.11	-0.17	-0.11	-0.24	0	0.38	0.19	-0.1	0.48	0.42	-0.17	0.03	-1.18	-0.22	0.24	0.96	0.76	-0.1	0.35	-0.09	0.77	-0.8	-0.34	-0.3	-0.74	-0.87	-0.88	-0.82	-0.71	-1.49	-1.05	-0.65	-0.02	-0.42	-0.89	-0.65	-0.6	0.41	0.15	0.84	0.65	0.56	1.21	0.66	0.34
ML2348	0.21	0.16	-0.63	-0.12	0.25	-0.01	0.32	-0.09	0	-0.07	-0.17	-0.55	0.08	0.05	0.39	-0.01	1.05	-0.02	-0.49	-0.15	0.18	-0.18	-0.08	-0.34	-0.19	-0.95	0.99	0.89	1.11	0.82	0.69	0.35	0.47	0.52	0.09	0.17	0.04	0.25	-0.7	-0.77	-0.45	-0.1	-0.22	-0.37	-0.3	0.04	-0.05	-0.24	0.04
ML2349	0.15	-0.15	-0.55	0.05	0.18	-0.07	0.05	0	-0.05	-0.06	0.01	-0.27	0.18	0.09	-0.17	-0.05	-0.27	0.13	0.15	-0.23	0.06	0.22	0.24	-0.1	-0.6	0.06	-0.04	0.19	-0.2	0	-0.04	0.01	0.02	0.07	-0.06	0.12	0.58	0.51	0.71	0.5	0.02	-0.22	-0.25	-0.38	-0.24	-0.53	-0.37	-0.06	-0.22
ML2350	-0.26	0.44	0.88	-0.1	-0.15	-0.32	-0.57	-0.14	1.53	0	-0.15	0.56	0.09	0.5	0.92	0.04	1.32	1.33	1.35	1.66	1.37	2.22	1.99	1.91	1.65	0.75	0.72	0.68	1.77	1.15	0.88	0.96	0.84	1.58	1.64	1.41	1.27	0.49	0.58	0.52	0.9	0.39	-0.05	1.29	1.54	1.18	1.36	2.04	1.77
ML2351	-0.38	-0.1	-0.56	0.02	0.26	0.25	-0.28	0.36	0.56	0	0.24	-0.03	-0.01	-0.11	0.13	-0.12	1.1	1.02	1.16	1.34	0.74	0.56	0.66	1.51	1.16	0.95	1	0.23	0.21	1.02	1.37	0.98	0.79	1.16	0.6	1.15	0.37	0.33	0.34	0.1	-0.12	-0.32	-0.25	0.79	1.21	1.2	1.29	0.85	1.28
ML2352	0.13	-0.37	-0.16	0.33	0	0.13	-0.01	-0.03	0.21	0.11	-0.26	-0.37	-0.33	0.15	0.02	0.02	0.61	-0.66	-0.38	-0.75	-0.25	-0.67	-0.64	-0.72	-0.45	-0.36	0.66	1.18	0.85	0.69	0.77	0.73	0.9	1.4	0.83	1.11	0.63	0.85	-0.07	-0.1	0.17	0.47	0.1	-0.43	-0.06	-0.13	0.37	-0.39	-0.52
ML2353	-0.02	0.2	-0.41	0.25	0.28	0.23	0	0.4	-0.01	-0.17	0.01	-0.04	-0.34	0.11	-0.08	0.01	0.19	-0.61	-0.48	-0.38	-0.32	-0.52	-0.32	-0.22	-0.76	0.19	0.04	0.45	0.09	0.58	0.55	0.02	0.13	-0.11	-0.69	-0.29	-0.4	-0.3	0.17	-0.07	-0.27	0.12	-0.03	-1.12	-0.81	-0.7	-0.61	-0.94	-0.95
ML2354	0.05	0.25	-0.38	0.41	-0.22	0.06	-0.09	0.3	-0.12	0	0.01	0.22	-0.08	0	-0.15	0.04	-0.16	0.2	-0.53	-0.17	0.27	0.16	-0.15	-0.21	-0.69	-0.46	0.04	0.08	-0.28	0.55	0.54	-0.19	-0.09	-0.04	0.14	0.37	-0.33	-0.21	0.48	0.37	0.2	0.14	0.08	0.08	-1.05	-0.13	-0.6	0.04	0.07
ML2355	0.03	-0.11	0.11	0.35	0.14	0.22	0.05	0.13	-0.02	-0.25	-0.39	-0.16	-0.6	-0.5	0	0.01	-0.4	0.81	0.56	0.46	0.69	0.67	0.69	0.52	0.09	-0.12	0.37	-0.51	-0.73	-0.29	-0.29	0.27	0.29	-0.95	-0.67	-0.39	-0.18	-0.22	0.03	-0.17	-0.93	0.36	0.02	-0.41	-0.3	-0.17	0.43	0.11	-0.3
ML2356	0.22	-0.52	0.61	-0.19	0.12	0.13	0.12	0.05	-0.16	0.02	0	-0.09	-0.25	-0.27	-0.23	-0.07	0.76	0.19	-0.09	0.46	-0.54	0.07	0.22	0.17	-0.06	0.04	-0.18	0.24	1.31	0.74	0.59	-0.16	-0.35	0.24	1.63	0.49	-0.77	-0.26	-0.17	-0.02	-0.09	0.06	0.22	0.38	0.06	0.47	0.39	0.7	0.35
ML2357	0.27	0.04	-0.06	-0.04	0.01	0.23	0.25	0.16	-0.42	0.11	0	-0.07	-0.15	-0.12	-0.22	0.03	-0.5	-0.85	-1.08	-1.51	-1	-0.99	-0.84	-1.22	-1.58	-0.73	-0.58	-0.77	-0.35	-0.24	0.72	-0.5	-0.39	0.42	-1.03	-0.73	-0.49	-0.41	-0.69	-0.03	-0.14	0.09	-0.07	-1.15	-1.78	-1.64	-1.56	-0.82	-1.19
ML2358	0	0.2	-0.35	-0.34	0.43	0.17	0.09	0.44	-0.06	0.25	0.03	-0.3	-0.07	-0.06	-0.14	-0.02	-0.98	-0.24	-0.41	-0.49	-0.02	-0.24	0	-0.4	-0.75	-0.78	-1.1	-1.41	-1.5	-1.15	-1.16	-0.81	-0.76	-1.02	-1.01	-1.09	-0.58	-0.46	-0.29	-0.39	-0.59	0.01	0.04	-0.36	0.41	-0.44	-0.71	-0.33	-0.07
ML2359	-0.14	0	0.57	-0.18	0.39	0.38	0.21	0.5	0.21	0.05	-0.45	-0.01	-0.31	-0.02	-0.14	0.09	0.21	-1.79	-2.22	-1.81	-2.05	-1.19	-1.28	-1.59	-2	-1.1	0.17	-0.29	-0.69	0.49	-0.02	0.09	0.14	0.05	-0.08	-0.11	0.24	-0.39	0.12	-0.03	-0.2	-0.23	-0.06	-1.96	-1.18	-2.09	-1.81	-1.38	-1.99
ML2366	0.12	-0.51	-0.21	0.16	-0.66	-0.13	0.24	-1.3	-0.71	0.69	0	0.21	0.18	-0.13	0.27	0.17	-0.03	-0.77	-1.28	-0.38	-0.43	-0.13	-0.45	-0.49	-1.13	-1.06	1.06	0.25	-0.24	0.64	0.59	1	1.04	-0.19	0.92	0.99	-0.28	-0.4	-1.01	-0.88	-0.03	0.4	0.23	-1.16	-1.88	-0.9	-0.98	-0.23	-0.61
ML2377	-0.91	-0.61	0.62	0.2	-0.15	-0.38	-0.65	-0.2	0.56	0	0.12	1.03	0.15	-0.02	0.7	-0.05	1.21	-0.52	-0.72	-0.04	-0.32	0.36	-0.14	0.14	0	0.54	0.68	-0.02	0.05	0.89	1.34	0.83	1.33	2.69	1.7	1.08	0.2	0.56	0.52	0.41	0.54	-0.14	-0.08	-0.72	-0.27	0.3	0.11	-0.22	-0.2
ML2378	-0.54	-0.03	1.45	0	-0.12	-0.37	-0.37	-0.29	0.95	-0.05	0.22	0.55	0.05	0.24	0.28	0.05	1.44	-0.07	-0.16	0.04	-0.42	0.14	0.37	0.11	0.54	-0.26	-0.06	1.05	1.57	0.61	0.27	0.19	0.31	1.32	0.86	1.06	0.56	0.72	0.4	0.62	0.61	0.1	-0.04	0.03	1.06	0.66	0.17	0.49	0.58
ML2379	-0.16	-0.12	-0.25	0.02	0.27	-0.01	-0.01	0.24	0.36	-0.01	0	-0.1	0.3	0.01	0.08	-0.01	0.23	0.82	1.41	2.23	1.45	0.96	0.57	1.64	1.4	1.43	0.37	0.52	0.31	0.26	0.31	0.07	0.25	0.17	0.32	0.22	-0.13	0.01	0.41	0.27	0.14	-0.83	-0.52	2.23	1.81	1.53	2.65	1.45	1.33
ML2380	-0.25	-0.1	-0.33	0	-0.3	-0.45	-0.3	0	0.13	0.1	0.61	0.16	0.45	0.3	0.44	-0.13	0.37	0.09	0.46	0.06	0.33	0.26	0.23	0.33	0.25	0.37	0.5	1.93	1.73	0.29	0.29	0.12	0.34	0.75	0.22	0.22	0.49	0.65	0.01	-0.12	1.21	-0.16	-0.26	0.13	-0.02	-0.14	-0.05	0.4	0.09
ML2387	-0.16	-0.11	-0.52	-0.12	0.11	0.03	-0.09	0.31	-0.03	0.09	0.14	0	0.07	0.09	-0.13	0.1	-0.15	0.6	0.54	0.59	0.9	0.59	0.81	0.37	-0.3	0.25	0.26	-0.13	-0.01	0.39	0.35	0.05	0.15	-0.33	0.16	0.01	0	0.25	0.52	0.55	0.13	0.72	0.13	0.8	1.45	0.34	0.22	0.39	0.34
ML2388	-0.72	0.7	2.09	-0.43	-0.08	-0.6	-0.54	0.89	1.03	-0.02	-0.08	0	1.1	0.17	0.66	-0.02	1.91	3.47	3.04	2.49	2.8	3.14	3.18	2.89	2.36	2.66	1.07	3.6	3.58	0.16	2.23	0.14	0.13	1.97	3.89	3.76	3.09	3.31	0.05	2.29	1.76	-1.43	-0.58	2.62	-0.11	2.39	2.38	3.05	2.89
ML2390	-0.13	0.13	-0.25	-0.08	0.11	-0.08	0.1	0	0.18	0.09	0	-0.06	0.08	-0.02	0.45	0.02	0.96	-0.16	0.54	-0.05	-0.01	-0.33	0.45	-0.12	0.61	-0.14	0.69	0.13	0.24	1.07	1.03	0.6	0.7	1.62	1	0.74	0.3	0.45	0.24	0.09	0.29	0.27	0.12	0.15	1.17	0.06	0.19	0.19	0.37
ML2391	-0.11	0.04	-0.67	0.06	0	0.02	-0.12	0.1	0.3	-0.05	0.22	-0.1	0.02	-0.05	-0.09	0.09	0.42	0.35	0.4	0.68	0.57	0.37	0.49	0.26	0.08	0.17	-0.01	0.08	-0.19	0.4	0.36	0.28	0.36	0.31	-0.02	0.16	0.11	0.4	-0.18	-0.12	0.11	-0.05	-0.11	0.02	0.5	0.36	0.52	0.21	0.52
ML2392	-0.12	-0.28	-0.23	0.4	0.59	0.1	0.25	0	-0.12	-0.02	-0.24	0.08	0.14	0.24	-0.19	-0.33	0.81	0.03	0.2	0.03	0.08	0.68	0.29	0.04	-0.04	0.03	0.16	-0.03	0.62	0.35	0.37	0.27	0.44	0.33	0.31	-0.03	0.84	1.06	0.35	0.21	-0.36	-0.81	-0.01	0.43	1.23	0.66	0.31	0.22	0.33
ML2393	-0.12	0	-0.23	-0.02	0.06	0.11	0.2	0.45	-0.1	0.17	-0.14	0.09	-0.01	0.14	-0.08	0.28	0.05	0.28	0.88	0.85	1.09	0.32	0.79	0.54	0.28	0.34	-0.06	-0.17	-0.61	0.14	0.49	0.02	0.3	0	0.08	0.13	-0.15	0.12	-0.06	0.11	-0.09	0.3	-0.1	0.61	1.66	0.78	1.17	0.44	0.32
ML2394	-0.16	-0.22	0	0	-0.07	-0.06	0.27	-0.32	-0.02	0.13	0.21	0.9	0.02	0.23	0.63	-0.05	0.5	0.25	0.52	0.64	0.36	0.1	0.21	0.48	0.16	0.44	0.77	0.12	0.42	0.89	1.04	0.28	0.83	1.15	1.53	1.21	0.66	0.52	0.26	0.4	0.62	0.28	-0.1	0.41	1.61	0.88	1.04	0.31	0.48
ML2395	-0.83	0.74	0.32	-0.36	1.08	0.98	-0.31	1.41	0.76	-0.34	-0.88	-0.62	0	0.07	-0.33	0.13	0.95	0.59	0.33	0.84	0.55	0.82	0.77	0.63	0.24	-0.04	0.2	-0.7	-0.75	0.88	0.75	0.61	0.36	0.85	0.28	0.11	0.1	0.19	-0.64	-0.41	-0.71	0.43	0.36	0.29	0.7	0.75	0.65	1.27	1.03
ML2396	0.05	-0.11	0.1	-0.2	0.33	0.23	0.18	0.43	-0.15	0	0.02	-0.04	-0.17	-0.09	-0.06	-0.05	0.29	0.21	-0.2	0.46	-0.18	0.1	0.27	-0.12	0.09	-0.33	0.35	-0.14	-0.15	0.16	0.11	0.21	0.34	-0.2	-0.11	0.09	-0.18	-0.03	-0.09	-0.08	-0.28	-0.02	0.75	0.99	0.57	0.48	0.49	0.5	0.23
ML2400	-0.2	-0.12	-0.7	0	0.72	0.01	-0.03	0.49	0.14	-0.05	0.11	-0.09	0.09	-0.02	0.13	0.12	0.02	1.01	0.99	0.51	0.98	0.72	0.73	0.54	-0.17	0.4	-0.24	-0.54	0.16	-0.06	0.12	-0.35	-0.27	-0.16	-0.59	-0.38	0.28	0.4	0.89	0.84	0.03	-0.35	0	0.62	1.03	0.34	0.69	0.69	0.4
ML2401	0.64	0.2	-0.47	0.71	0.17	-0.39	-0.24	0	0.02	-0.48	-0.04	-0.04	0.36	0.14	-0.23	0.02	-0.46	0.05	-0.05	0.05	0.52	0.34	0.1	-0.13	-0.04	0.13	0.17	0.6	0.3	0.14	0.19	-0.05	-0.31	-0.37	-0.18	0.07	0.12	0.18	0.06	0.11	-0.24	-0.76	-0.34	0.23	0.82	-0.13	0.09	0.28	-0.34
ML2402	-0.28	-0.2	-0.56	0.06	-0.24	-0.26	-0.22	-0.25	0.26	0.05	0.31	0.02	0.03	0.05	0	-0.06	1.64	0.99	1.18	0.92	1.03	0.49	0.69	0.58	0.65	1.73	0.51	0.16	0.12	1.2	1.22	0.49	0.25	1.99	1.62	0.95	0.72	0.87	0.47	0.55	0.48	0.4	0.32	0.82	1.15	1.03	1.03	0.56	0.7
ML2406	-0.68	-0.37	-0.28	0.03	-0.42	-0.08	-0.36	0	0.23	0.31	0.26	0.52	-0.02	0.1	0.35	-0.04	-1.32	0.95	1.12	1.49	0.81	0.75	0.64	0.87	2.67	1.1	-1.61	-2.07	-1.95	0.28	0.77	0.66	0.22	0.55	-1.4	-1.48	0.22	0.52	0.23	0.3	0.2	-0.4	0.19	1.12	1.9	1.52	1.63	1.4	1.98
ML2407	-0.52	0.11	0.31	-0.09	0	-0.41	-0.1	-0.31	0.02	0.46	0.14	-0.09	0.36	-0.41	0.42	0.1	0.04	0.99	0.96	0.98	1.45	0.99	1.7	1.44	0.86	0.57	0.2	0.16	-0.03	0.39	0.36	0.67	0.78	0.01	0.3	0.31	0.42	0.61	-0.22	0.26	0.19	0.14	-0.17	1.2	0.69	1.17	1.28	0.83	0.98
ML2409	-0.1	0.5	-0.09	-0.05	0	-0.13	-0.44	0.21	0.57	0.33	-0.09	0.6	0.16	0	0.48	-0.05	1.4	0.81	0.81	0.6	1.55	0.64	0.68	1.53	1.6	1.17	0.04	0.79	1.25	0.22	0.69	-0.03	-0.31	1.34	1.23	0.35	-0.12	-0.43	0.39	0.53	0.19	-0.43	-0.03	1.13	2.16	0.83	0.88	0.6	0.69
ML2410	-0.39	-0.27	0.01	0	0.25	-0.05	-0.04	0.2	0.09	0.24	0.05	0.15	-0.46	-0.09	-0.14	-0.09	0.81	-0.11	-0.32	0.62	-0.18	0.55	0.38	0.45	0.36	0.16	0.51	0.04	-0.39	1.52	1.43	0.8	0.9	1.25	1.23	0.82	0.67	0.73	0.29	0.11	-0.08	0.19	-0.08	-0.17	0.86	1.56	0.86	0.36	0.11
ML2411	0.08	-0.35	-0.02	0.25	-0.12	0.27	0.34	-0.56	-0.76	0.79	-0.17	0.42	0.1	-0.16	0	0.22	0.35	-0.59	-1	0.01	-0.21	0.13	-0.12	-0.01	0.44	-0.1	0.72	-0.16	-0.52	0.9	0.97	1	1.17	0.97	1.26	1.08	-0.4	-0.28	-0.46	-0.61	-0.01	-0.47	-0.21	-1.07	-0.89	-0.6	-0.79	-0.27	-0.78
ML2412	-0.3	0.25	-0.01	-0.16	0.61	0.15	0	0.29	0.21	-0.15	-0.31	0.15	-0.08	0.2	-0.14	0.08	0.91	0.25	0.21	0.12	-0.11	-0.05	0.03	-0.06	-0.25	-0.04	0.74	-0.09	0.17	0.77	1.18	0.22	0.4	0.57	0.4	0.05	0.29	0.35	0.25	0.13	0.08	-0.49	-0.29	0.08	1.26	-0.35	0.32	0.26	0.6
ML2413	0.97	-0.23	0.89	-0.22	-0.16	-0.19	-0.09	0	0.93	0.43	-0.35	-0.04	0.82	1.34	0.18	-0.02	1.13	1.36	1.21	1.16	1.59	1.47	1.34	1.42	1.88	1.12	0.47	1.18	1.97	0.62	0.48	0.58	0.44	1.13	2.06	1.62	0.57	-0.02	0.49	1.24	1.26	0.72	0.27	1.37	1.33	0.96	1.41	1.78	1.27
ML2414	-0.17	-0.23	-0.4	0.39	0.35	-0.24	-0.19	-0.52	0	0.47	0.27	0.24	0.72	0.47	-0.1	-0.31	-0.99	-0.02	-0.38	-0.73	-0.87	0.19	-0.08	-0.26	-0.67	-1.22	0.37	1.36	0.92	-0.65	-0.7	-0.19	-0.22	-0.23	-0.06	0.14	1.35	1.55	0.69	0.47	-0.33	4.24	0.2	-0.11	-1.02	-1.25	-1.04	0.08	0.15
ML2419	-0.39	-0.31	0.44	0.38	0.02	-0.21	-0.09	-0.26	0.75	0	0.08	0.14	-0.11	-0.02	0.26	0.02	1.59	0.38	1.23	0.88	0.71	1.46	0.84	0.6	0.3	1.08	0.73	1.17	3.33	1.32	0.92	0.73	0.89	1.56	1.67	1.08	0.72	0.66	0.05	0.46	0.72	-0.19	-0.29	1.17	2.11	1.31	1.04	0.79	0.89
ML2420	-0.59	0.38	-0.57	-0.61	0.36	0.28	-0.48	0.45	0.37	-0.01	0.28	0	-0.33	0.26	-0.06	-0.06	-0.54	-0.27	0.44	-0.58	0.11	-0.36	-0.14	-0.57	0.78	0.15	-0.98	-0.61	-0.47	-0.38	-0.38	-0.63	-0.65	-0.32	-0.24	-0.46	-0.42	-0.18	0.41	0.24	-0.39	-0.28	-0.23	0.32	-0.63	0.51	0.71	-0.41	0.16
ML2421	-0.38	-0.05	1.18	0.13	-0.54	-0.07	-0.47	0	0.09	-0.36	-0.15	1.92	0.02	0.22	0.75	-0.03	0.53	0.79	1.44	1.22	1.01	0.99	1.69	1.65	2.32	1.92	-0.1	0.69	0.87	0.09	0.15	-0.19	-0.17	0.34	0.47	0.13	0.07	0.63	0.27	0.46	1.01	-0.34	-0.02	2.59	1.7	1.64	1.83	0.95	1.01
ML2422	-0.11	-0.22	-0.4	-0.1	0.01	0.05	-0.21	0.09	-0.08	0.28	0.15	-0.02	0.26	0	0	0.07	-0.35	0.52	0.53	0.59	1.23	0.55	0.91	0.74	0.15	0.43	-0.18	-0.42	-0.6	-0.13	-0.05	-0.09	0.04	-0.23	-0.24	-0.15	-0.2	-0.04	0.14	-0.06	-0.16	0.28	0.16	0.32	1.17	0.38	0.61	0.6	0.54
ML2424	-0.24	0	-0.18	-0.21	0.19	-0.01	0.03	0.77	0.39	-0.07	0.05	0.08	0	-0.02	0.84	0.02	0.09	0.02	0.27	0.35	-0.1	0.35	0.24	0.27	0.42	-0.07	-0.02	0.05	0.12	0.42	0.59	0.25	0.46	0.32	0.41	0.04	-0.06	0.14	0.25	-0.02	0.5	0.04	0.22	0.54	1.49	0.21	0.42	-0.04	0.26
ML2425	-0.34	-0.34	0.22	-0.09	-0.14	0	0.06	-0.18	0.4	-0.11	-0.23	0.71	0.03	0.04	0.4	0.04	1.18	0.34	0.67	0.45	1.28	0.35	0.56	0.78	1.54	1.13	0.06	0.08	0.89	0.3	0.32	0.52	0.13	0.3	0.88	0.41	0.26	-0.13	0.6	0.45	0.62	0.3	0.07	1.35	2	1.02	0.87	0.47	0.67
ML2426	0.15	-0.35	0.18	0.06	-0.07	-0.1	-0.04	0.2	0	-0.1	0.09	-0.25	0.31	0.24	-0.09	-0.03	-0.32	1.04	1.25	0.82	1.14	0.73	0.86	1.04	0.33	0.69	0.12	0.41	-0.03	0.12	0.15	0.1	0.27	0.26	0.1	0.11	0.6	0.83	0.32	0.38	0.13	0.1	-0.2	1.07	2.11	0.73	1.08	1.07	0.88
ML2427	0.39	0.09	-0.5	-0.02	-0.06	0.13	0.08	0.19	0.56	0.04	-0.07	0	-0.03	-0.23	-0.78	0	-1.26	-0.82	-0.91	-1.4	-0.97	-1.02	-0.94	-0.93	-0.49	-0.98	-0.47	0.13	-0.43	-1.06	-1.08	-1.28	-1.22	-1.61	-1.48	-0.66	0.42	0.13	0.68	0.27	-0.49	-0.14	0.03	-0.17	-1.31	0.18	-0.31	-1.06	-1.48
ML2428	0.06	-0.12	0.7	-0.25	-0.5	-0.47	-0.24	-0.35	0.13	0.08	0.49	0.26	0.04	0	-0.08	0.05	0.27	1.33	0.76	1.34	0.66	1.43	0.76	1.42	1.81	1.1	0.24	-0.28	-0.12	0.3	-0.11	0.36	-0.06	0.3	0.43	0.77	0.52	0.5	0.36	0.86	0.36	-0.09	-0.03	1.44	1.06	1.77	1.99	1.22	1.38
ML2428A	0.11	-0.2	-0.47	0.03	0	0.1	-0.14	0.16	0.07	-0.15	-0.26	0.08	-0.3	0	0	0	0.03	0.57	0.32	-0.16	0.12	0.33	0.21	-0.2	-0.35	0.37	0.01	-0.02	-0.11	0.34	0.41	0.43	0.44	0.07	0.21	0.21	0.01	0.21	0.15	0.17	0.02	0	0	0.25	0.47	-0.23	-0.08	0.15	0.57
ML2429	0.54	-0.52	-0.7	1.48	0.84	0.76	0.85	0.98	-0.09	0	-0.42	-0.64	-0.03	0.07	-0.34	0.21	2.12	-0.19	1.65	3.29	0.1	-0.11	2.46	0.07	0.05	0.03	1.12	-1.25	-1.32	2	1.26	1.18	0.92	2.01	1.5	0.72	0.77	0.6	0.61	0.74	-1.15	-1.1	-0.26	0.1	3.62	0.61	0.62	0.4	0.46
ML2430	0	0.05	-0.75	-0.13	0.44	0.18	-0.08	0.21	0.04	-0.14	0	-0.18	-0.18	0.2	0.22	0.1	0.3	-0.29	-0.16	-0.95	-0.31	-0.06	0.07	-0.4	-1.06	-0.2	-0.14	0.15	-0.19	0.11	0.1	-0.02	0.01	-0.49	-0.87	-0.54	0.16	0.19	-0.08	0.81	0.22	-0.37	-0.12	-0.66	-1.12	-1.19	-1.15	-0.33	-0.68
ML2432	-0.03	0.01	-0.6	-0.49	-0.15	0.06	-0.29	0.16	-0.08	-0.07	0.02	0.08	0.06	0	0.06	0.1	-0.82	0.66	0.73	0.28	0.64	0.43	0.25	0.26	0.07	-0.05	-0.8	-0.63	-0.72	-0.51	-0.84	-0.51	-0.5	0.01	-0.58	-0.2	-0.09	-0.23	-0.71	-0.08	-0.1	-0.53	0.12	0.23	2	0.35	0.3	0.57	0.64
ML2433	0	0.63	-0.51	0.09	0.44	0.02	0.02	0.28	-0.21	-0.06	-0.13	0.32	-0.34	-0.14	-1.06	-0.06	-0.52	-3.22	-3.25	-3.25	-3.39	-2.32	-2.81	-2.52	-2.74	-1.34	-0.72	-0.44	-0.86	0.02	-0.05	-0.31	-0.23	-0.44	-0.77	-0.69	-0.6	-0.56	0	-0.42	-0.57	0.11	-0.15	-3.36	-2.33	-2.6	-2.26	-2.5	-2.8
ML2434	0	-0.24	-0.42	0.21	-0.44	-0.09	0.04	-0.69	0.11	0.25	0.2	-0.16	0.09	-0.11	0.16	-0.11	-0.25	0.21	0.03	-0.14	0.23	0.22	0.17	0.21	-0.34	-0.4	0.48	0.27	0.01	-0.08	-0.16	0.16	0.28	0.23	-0.02	0.16	-0.07	-0.03	0.02	-0.03	-0.03	0.93	0.18	-0.11	-0.64	-0.3	-0.38	0.13	-0.23
ML2435	-0.09	0.04	0	0.2	0.44	0.39	0.26	0.69	-0.3	-0.01	0	0.02	-0.29	-0.08	-0.25	-0.04	0.47	0	0.56	0.41	0.26	0.43	0.51	0.53	0.61	0.22	0.31	-0.33	-0.34	0.88	0.92	0.46	0.54	0.43	-0.06	-0.17	0.71	0.82	0.25	0.11	-0.2	0.42	0.16	0.32	0.88	0.24	0.44	0.52	0.23
ML2439	0.32	-0.61	-0.54	0.12	0.07	-0.42	0	-0.19	0.02	-0.18	0	-0.15	0.22	0.07	-0.38	0.06	0.31	1.32	1.37	0.28	0.52	0.24	0.33	0.42	0.09	0.55	0.12	0.94	0.61	0.32	0.15	-0.1	0.27	0.42	0.17	0.16	0.55	0.73	0.02	0.11	0.08	-0.46	-0.14	1	1.98	0.45	0.67	0.9	0.81
ML2440	-0.3	-0.18	-0.35	-0.07	-0.2	0	-0.34	0.05	0.02	0.12	0.57	-0.01	0.04	0.32	0.18	0.07	-0.79	0.94	1.38	1.27	0.91	0.74	0.66	0.91	0.65	0.85	-0.59	-0.61	-0.62	-0.59	-0.53	-0.34	-0.28	-0.89	-0.55	-0.55	-0.35	-0.28	0.03	0.01	0.15	-0.08	0	1.06	2.22	0.99	1.08	0.93	0.9
ML2441	-0.59	0.28	0.4	-0.17	-1.08	-0.21	-0.79	-0.66	1.23	-0.04	0.26	0.6	0.23	0	0.54	0.04	0.49	-0.14	0.26	0.07	0.93	1.74	0.4	0.28	-0.45	-0.4	0.94	-0.15	-0.04	0.58	0.23	-0.02	0.09	0.97	2.12	1.06	-0.16	-0.13	-0.28	-0.31	0.88	-0.16	0	-0.43	1.13	0.29	0.25	0.06	0.11
ML2442	-0.01	-0.34	0.55	0.94	-0.04	0	0.45	-0.38	-0.42	0.08	0.04	0.03	-0.42	-0.15	0.07	0.03	1.1	-1.19	-0.72	-0.62	-0.43	-0.76	-0.82	-0.65	-0.91	0.08	0.83	0.2	0.31	0.53	0.5	0.56	0.31	1.99	1.34	0.06	-0.42	-0.74	-0.04	-0.58	-0.21	-0.41	-0.31	-1.12	0.32	-0.65	-0.77	-0.67	-1.02
ML2443	-0.15	-0.32	0.19	0.23	0.06	0	-0.14	0.28	0.14	-0.25	-0.08	-0.01	-0.18	0.22	0.38	0.03	0.19	-0.09	-0.31	-0.74	-0.67	-0.31	-0.33	-0.3	-0.53	-0.22	0.41	0.3	0.08	0.49	0.53	0.32	0.43	-0.01	-0.07	0.5	0.14	0.18	0.55	0.41	0.01	-0.37	-0.27	-0.17	-0.14	-0.48	-0.74	-0.31	-0.51
ML2446	0.72	0.32	0.12	-0.17	0.34	0.45	0.2	-0.02	-0.31	0.05	-0.32	-0.21	0	-0.1	-0.5	0.01	-0.51	0	-0.28	-0.55	-0.33	-0.76	-0.4	-0.29	-1.12	-0.73	0.27	0.13	-0.34	-0.16	-0.33	0.09	0.04	-1.54	-0.86	-0.61	-0.17	-0.13	-0.64	-0.79	-0.92	-0.04	0.16	-0.74	-1.04	-0.74	-0.6	-0.14	-0.6
ML2447	-0.03	0.29	-0.37	0.03	-0.17	-0.45	-0.44	-0.46	0.08	0.13	0.1	0.05	-0.01	0.94	0	-0.17	-0.35	-0.73	-1.02	-0.97	-0.66	-0.87	-0.77	-0.49	-0.8	-0.78	0.19	-0.31	-0.69	-0.9	-0.31	0.04	-0.51	-0.67	-1.2	-0.68	-0.33	-0.29	-0.6	-0.29	-0.69	-0.18	-0.21	-1.15	-1.47	-0.43	-0.91	-0.93	-1.12
ML2449	-0.38	-0.05	-0.84	-0.02	0.09	0.13	0	-0.3	0.11	-0.44	-0.11	0.04	0.02	0.36	0.23	0.17	-0.46	0.25	-0.19	-0.78	-1.04	-0.15	0.03	-0.19	0.23	-0.58	-0.56	0.01	0.03	0.42	0.46	0.14	0.4	0.05	0.64	0.22	0.52	-0.06	-0.59	-0.39	-0.1	0.78	0.21	-0.31	-0.15	-0.29	2.44	-0.25	0.11
ML2450	-0.4	-0.64	0	0.18	-0.11	0.08	0.07	0.22	-0.32	-0.08	0.25	0.17	-0.41	-0.1	0.2	-0.08	1.44	-0.31	0.16	0.17	-0.15	-0.02	0.34	-0.05	-0.16	-0.07	0.75	0.31	0.29	0.68	0.94	0.72	1.05	1.61	1.16	0.75	0.09	0.22	0.14	0.04	0.28	0.03	0.2	0.42	1.6	0.11	0.47	0.1	0.26
ML2451	-0.25	-0.5	-0.31	0	-0.09	-0.27	-0.18	-0.24	0.29	0.4	0.21	0.12	0.21	0.04	0.49	0.08	0.58	-0.17	0.14	-0.2	-0.44	-0.32	-0.38	-0.31	-0.56	-0.26	0.42	0.89	1.16	0.82	0.71	0.36	0.91	1.23	0.81	0.7	0.42	0.18	-0.02	-0.1	0.71	-0.43	-0.25	-0.16	1.64	0.55	-0.16	-0.03	-0.04
ML2452	-0.08	0.27	-0.48	-0.26	0	-0.22	-0.16	-0.03	0.12	0.26	0.32	-0.32	0.01	0.14	0.23	-0.09	0.48	0.61	1.01	1.06	1.48	0.79	1.11	1.15	0.62	0.64	0.06	0.13	-0.64	0.12	0	-0.06	0.18	0.55	0.5	0.22	0.2	0.02	0.31	-0.15	0.05	0.13	0.24	0.77	1.51	0.92	0.81	1.08	1.08
ML2453	-0.15	-0.15	0.57	-0.12	-0.08	-0.12	0.06	0	0.07	0.16	-0.25	0.15	0.11	0.21	-0.17	0.12	0.5	-0.62	-0.29	0.3	-0.81	-0.29	-0.26	-0.34	-0.45	-0.38	0.11	0.86	1.86	0.71	0.65	0.33	0.5	0.87	0.95	0.67	0.08	0.15	0.29	0.23	0.33	0.27	0.14	0.18	0.07	-0.57	-0.36	0.26	-0.07
ML2454	0.04	-0.43	-0.21	-0.24	-0.31	-0.23	-0.16	-0.05	0.24	0	0.01	0.89	0.08	0.55	0.23	0.03	-0.12	0.71	0.64	2.26	0.78	0.4	0.63	2.27	2.37	2.33	0.2	0.27	-0.2	-0.18	-0.02	-0.12	0.06	-0.01	-0.09	0	0.14	-0.09	-0.13	-0.4	0.27	-0.86	0.11	1.09	1.42	1.93	2.1	0.9	2.29
ML2457	0.27	-0.01	-0.41	-0.28	0.12	0.02	-0.32	0.2	0.2	-0.06	-0.03	0.03	-0.03	0	0.03	0	0.53	0.77	0.55	0.13	0.39	0.55	0.61	0.46	-0.22	0.29	0.49	0.39	-0.1	0.77	0.71	0.43	0.65	0.45	0.48	0.64	0.49	-0.35	-0.36	0.68	0.14	-0.01	-0.07	0.02	-0.38	0.12	0.16	0.37	0.23
ML2459	0.17	-0.3	-0.35	0.28	-0.69	0	0.07	-0.82	-0.58	0.67	0.18	0.86	0.09	-0.14	-0.02	0.06	-0.13	-0.39	-0.41	0.42	0.48	0.13	0.08	0.23	-0.24	0.31	0.29	-0.35	-0.66	0.3	0.3	0.35	0.53	0.15	0.25	0.34	-0.95	-0.87	-0.13	-0.45	0.2	-1.03	-0.39	-0.97	-0.99	-0.03	0.07	0.06	-0.28
ML2461	0.04	-0.27	-0.76	-0.34	0.1	-0.2	-0.06	-0.43	0.05	0.25	0	0.11	0.47	0.33	-0.14	-0.01	0.09	-1.53	-1.92	-2.27	-2.32	-1.39	-1.79	-1.98	-2.75	-1.93	0.19	0.81	0.21	0.38	0.4	0.29	0.32	0.92	0.36	0.8	1.19	1.13	0.83	0.75	0.15	0.56	-0.18	-1.71	-3.29	-2.75	-3.53	-1.27	-2.19
ML2463	-0.48	0.2	-0.43	-0.61	0.49	0.23	-0.05	0.33	0.33	0	-0.03	-0.27	-0.35	0.38	0.34	-0.11	0.11	-2.6	-2.55	-2.83	-2.12	-1.72	-1.62	-2.49	-3.4	-1.42	0.17	-0.03	-0.22	0.39	0.35	0.08	0.22	0.38	0.12	0.31	0.31	0.29	0.49	0.17	-0.29	0.18	-0.24	-3.4	-3.77	-3.43	-3.09	-1.93	-2.36
ML2465	0.48	-0.04	0	0.03	-0.09	0.1	0.3	0.07	-0.47	0.33	0.06	-0.44	-0.22	-0.55	-0.42	-0.03	-0.74	0.72	-0.25	-0.25	-0.14	0.09	0.09	-0.06	-0.61	-0.74	-0.34	-0.68	-1.12	-0.9	-0.96	-0.59	-0.4	-1.8	-1.31	-1.06	-1.07	-0.81	-1.51	-1.04	-0.65	0.39	0.39	-0.1	-0.9	-0.6	-0.22	0.09	-0.22
ML2467	-0.39	-0.44	-0.43	0.12	-0.57	0.02	0	-0.46	-0.24	0.22	0.98	0.49	-0.18	0.24	0.9	-0.12	0.09	-0.2	0.09	0.45	0.05	0.05	0.36	0.29	-0.09	-0.04	0.22	-0.32	0.06	0.13	-0.24	-0.32	-0.03	-0.36	0.46	1.26	-0.34	-0.04	0.47	0.12	0.64	-0.43	-0.09	0.11	1.6	0.25	0.52	0.73	0.51
ML2468	0.33	-0.13	-0.42	0.05	0.17	-0.14	-0.22	0.15	0.05	0	-0.19	-0.02	0.04	0.2	-0.26	0	0.42	-0.04	-0.32	-0.56	-0.45	-0.44	-0.47	-0.62	0.19	-0.64	0.33	0.83	0.43	0.72	0.74	0.33	0.34	0.61	0.21	0.67	0.49	0.47	0.61	0.3	-0.06	-2.03	-0.34	-0.59	-1.72	0.56	-0.81	-0.56	-0.66
ML2472	1.11	0.11	-0.14	0.01	0.07	0	0.38	-0.16	-0.62	0.81	-0.66	-0.83	0.33	-0.33	-1.25	0.02	-0.7	0.58	0.55	0.39	0.52	0.09	0.31	0.23	-0.66	-0.7	-0.61	0.65	-0.88	-1.22	-1.29	-1.47	-1.54	-1.93	-1.66	-1.13	-0.14	-0.71	0.88	-1.21	-1.49	0.34	0.16	-0.23	1.01	-0.42	-0.5	0.14	0.15
ML2473	0.12	0.32	-0.3	0.05	0.39	0.4	0.07	0.24	-0.2	0	-0.36	-0.53	-0.7	-0.07	-0.26	0.08	0.16	-1.7	-0.79	-1.23	-1.28	-0.67	-0.48	-0.64	-1.59	-0.49	-0.29	0.05	-0.28	-1.36	-0.02	-0.22	-0.1	-0.67	-1.82	-1.01	-0.9	-1.62	-1.11	-1.19	-0.62	-0.09	-0.08	-1.52	-0.53	-1.27	-0.27	-0.91	-1.54
ML2474	-0.04	0.59	0.5	1.12	0.25	-0.11	0	-0.03	0.6	0.07	-0.19	-0.2	0.88	-0.04	-0.09	-0.01	2.96	0.34	0.4	0.92	1.46	1.43	0.58	1.12	1.66	2.53	0.42	1.61	2.78	1.47	3.08	0.02	0.06	0.72	2.24	1	0.27	0.26	0.3	0.23	1.71	0.76	0.39	0.58	0.67	0.71	0.36	0.75	0.57
ML2476	-1.13	0	-0.41	-0.51	0.32	0.18	-0.24	0.22	0.59	0.31	-0.21	-0.04	-0.06	0.26	0.13	-0.25	1.23	-1.45	-1.9	-0.69	-1.05	-0.35	0.1	-0.42	-0.87	-1.68	0.92	-0.63	-0.74	1.39	1.39	1	1.22	1.83	1.93	0.99	0.5	0.77	0.12	-0.18	-0.02	-1.49	-0.09	-2.03	-2.21	-1.15	-1.28	-0.8	-0.53
ML2478	-0.13	2.71	0	-0.37	-0.97	-1.13	-0.9	0.38	2.19	-0.2	-0.98	0.01	1.7	0.08	2.07	0.02	0.65	-0.77	-0.88	-0.68	-0.47	-0.74	-0.59	-0.82	-0.98	-0.88	-0.84	2.3	1.27	-0.43	0.22	-0.62	-0.88	1.62	0.08	-0.72	-0.73	-0.82	-0.8	-0.55	1.96	-0.36	-0.3	-0.42	0.08	-0.39	-0.62	-0.32	-0.64
ML2485	-0.16	0	-0.24	0.16	0.05	0.13	-0.02	0.14	-0.01	0.12	0.34	-0.01	-0.23	-0.04	0.31	-0.13	0.33	0.27	0.71	0.86	1.13	0.57	0.76	1.06	0.72	0.52	0.63	0.14	0.07	0.64	0.93	0.52	0.53	0.6	0.78	0.83	0.48	0.69	0.66	0.18	0.16	-0.19	-0.17	0.8	1.79	0.84	0.83	1	0.94
ML2487	0.43	0.42	-0.03	0.17	0.84	0.48	0.39	0.83	-0.25	-0.57	-0.54	-0.32	-0.5	0	-0.44	-0.06	0.11	-1.69	-2.23	-2.51	-1.98	-1.81	-1.82	-1.85	-2.53	-1.96	0.04	0.31	-0.08	0.4	0.39	0.15	0.25	0.18	-0.56	-0.66	-0.73	-0.67	-0.48	-0.92	-0.88	-0.44	-0.46	-2.74	-1.48	-4	-2.78	-2.51	-2.67
ML2489	0.74	-0.11	-0.11	0.6	0.22	0.04	-0.05	0.13	0.34	-0.32	-0.06	-0.45	0.15	0	-0.1	-0.01	-0.27	0.3	-0.05	-0.21	-0.28	0.34	0.35	0.02	-0.59	0.22	0.16	-0.62	0.4	-0.53	-0.49	-0.25	-0.03	-0.42	0.58	0.74	0.74	-0.19	0.16	0.08	-0.24	-0.42	-0.16	-0.42	-0.4	-0.49	-0.42	0.02	0.59
ML2490	1.31	0.35	1.13	-1.08	-0.74	1.46	1.28	0.76	-0.67	0.27	-0.44	0	-0.29	-1.34	-0.27	0.07	-2.61	-0.94	-1.35	-0.31	-0.09	-1	-1.57	-1.28	-1.19	-1.13	-3.44	-2.93	-3.3	-3.39	-2.4	-1.44	-1.61	-2.85	-2.92	-2.27	-3.21	-3.33	-2.29	-1.66	-1.15	0.67	0.24	-0.2	-1.44	-0.5	-0.66	-0.91	0.39
ML2491	-0.03	-0.16	-0.2	0.1	0.35	0.19	0.13	0.21	0	-0.11	-0.16	-0.17	-0.2	0.05	0.08	-0.02	0.75	-0.32	0.23	0.25	-0.23	-0.09	-0.3	-0.09	-0.28	-0.6	0.56	0.15	0.09	1.06	0.99	0.27	0.33	0.86	0.64	0.49	0.23	-0.42	0.17	0.12	0	-0.21	0	0.57	0.28	0.55	0.14	0.06	-0.18
ML2493	-0.03	0.28	-0.48	-0.32	0.13	0.61	0.14	1.01	0.02	-0.37	-0.36	-0.34	0	0.25	-0.32	-0.17	0.41	-0.44	-0.42	-0.08	-0.38	0.09	-0.48	-0.31	-0.6	-0.36	0.26	0.56	-0.3	0.4	0.32	0.28	-0.05	-0.23	-0.37	-0.75	0.64	0.08	0	0.77	-0.56	-2.04	-0.26	-0.32	0.69	-2.33	-1.85	-0.12	-0.36
ML2494	0.7	0	-1.09	0.16	0.29	0	0.21	-0.4	-0.1	-0.68	-0.22	-0.4	0.14	0.19	-0.21	0.01	-0.9	-1.53	-1.6	-3.01	-2.27	-1.8	-1.78	-2.12	-2.96	-1.97	-0.76	0.45	-0.23	-0.66	-0.38	-0.72	-0.81	-0.24	-2.48	-1.24	-0.16	-0.25	-0.3	-0.83	-0.21	0.12	0.02	-2.36	-2.65	-3.21	-3.33	-1.81	-2.61
ML2495	-1.14	0.23	0.12	-0.03	0.67	0.57	-0.45	1.09	-0.34	-0.35	0.1	1.18	-0.28	0	-0.78	0.1	-0.27	-2.53	-2.93	-2.34	-2.61	-0.77	-0.71	-1.25	0.33	-1.68	0.05	-1.39	-1.46	0.61	1.23	0.42	0.03	0.99	-0.61	-1.17	2.43	2.31	0.89	0.63	0.01	-0.4	-0.49	-1.53	-2.41	-1.1	-2.19	-1.03	-1.01
ML2496	-0.48	-0.36	-0.59	-0.38	0.05	-0.17	-0.26	-0.15	0	0.08	0.1	0	0.07	0.09	0.12	0.02	0.17	-0.15	-0.18	-0.5	-0.2	0.01	0.01	-0.13	-0.81	-0.63	0.33	0.11	-0.17	0.54	0.51	0.52	0.66	0.66	0.65	0.43	0.63	0.86	0.5	0.57	0.21	-0.07	-0.27	-0.41	-1.25	-0.57	-0.46	-0.09	-0.21
ML2497	0.19	-0.05	-0.32	-0.49	0	0.52	0.13	0.65	-0.31	0.6	0.03	-0.46	-0.19	0.43	-0.03	0	0.79	1.27	1.3	1.46	1.56	1.39	1.69	1.46	1.03	1.07	0.15	0.54	0.16	-0.09	-0.33	-0.04	0.05	0.23	0	0.11	-0.01	0.09	-0.1	-0.43	0.48	-0.54	0.09	0.79	1.27	0.85	0.92	0.87	1.3
ML2498	0.24	-0.12	-0.08	0.31	-0.02	-0.09	-0.14	-0.07	0.08	0.04	-0.08	0.18	0	0.04	0.29	-0.09	0.79	2.62	2.8	2.49	2.99	1.6	1.78	2.59	2.18	1.72	0.07	0.61	0.96	0.14	0.17	0.22	0.31	0.23	0.53	0.69	0.13	0.37	0.69	0.53	0.68	0.06	0.06	2.17	2.3	3.37	2.6	2.4	2.34
ML2501	1.17	0	0.88	-0.4	0.34	0.96	0.76	0.55	-1.45	0.09	-0.81	-0.85	-0.96	-0.99	-1.09	0	-3.2	-1.53	-2.02	-2.13	-2.19	-1.88	-1.66	-2.09	-2.33	-2.16	-2.53	-0.83	-1.48	-0.83	-0.75	-1.83	-2	-0.37	-3.05	-3.14	-3.17	-2.95	-1.91	-2.21	-1.67	-0.19	0.02	-2.28	-2.15	-2.54	-2.07	-1.66	-1.85
ML2502	-0.94	-0.07	0	-1.16	-0.23	0.57	-0.03	0.46	0.05	1.04	0.19	-0.74	-0.27	1.4	0.98	-0.01	1.53	-1.5	-1.95	-0.82	-0.89	0.2	0.28	-0.39	-0.96	-0.31	0.31	-0.38	-0.24	-0.09	0.04	0.65	0.78	1.5	0.87	0.09	-0.12	0.09	-1.61	-1.47	1.43	1.02	0.66	-1.2	-2.9	-1.81	-1.99	-0.4	-0.1
ML2503	0.14	-0.28	0.34	-0.02	-0.03	0.12	-0.19	-0.04	0.39	0.5	-0.21	0.14	0.76	0	-0.2	0.04	-0.11	0.05	0.05	0.27	-0.21	-0.23	0.15	0.6	0.13	-0.17	-0.26	-0.32	-0.09	-0.4	-0.44	-0.19	-0.19	-0.16	-0.27	-0.06	-0.33	-0.03	0.15	0.91	-0.19	-0.3	-0.34	0.75	-0.07	-0.04	0.09	1.29	0.74
ML2507	-0.09	0.31	-0.37	0.21	0.27	0.33	0.25	0.46	0.13	-0.16	-0.04	-0.41	-0.52	-0.05	0	-0.03	-0.99	-0.55	-0.25	-1.01	-0.13	-0.46	-0.18	-0.5	-0.97	-0.68	-0.43	-0.9	-1.37	-1.02	-1.01	-0.51	-0.24	-0.99	-0.64	-1.21	-1.02	-0.71	-0.01	-0.33	-0.92	0.04	0.02	-1.51	-0.09	-1.06	-1.08	-1.02	-1.32
ML2518	1.64	0.04	0.76	0.11	0.44	0.09	0.05	0	-0.2	-0.19	-0.27	-0.35	-0.1	-0.15	-0.27	-0.07	0.58	-0.8	0.34	-0.06	-0.48	-0.54	-0.55	-0.64	-1.38	0.72	0.69	0.62	1.75	0.64	0.68	0.18	0.36	0.41	-0.18	0.25	0.75	0.71	-0.14	-0.23	0.13	-0.17	0.46	-0.22	-0.85	-0.39	-0.48	0.43	-0.1
ML2522	0.12	-0.01	-0.23	-0.2	0.26	0.17	0.15	0.23	0.03	0.1	-0.3	-0.27	0	-0.06	-0.08	-0.03	-0.78	-0.08	-0.16	-0.69	-0.09	0.02	0.07	-0.25	-0.78	-0.3	-0.6	-0.54	-0.94	-0.33	-0.35	-0.14	-0.02	-0.39	-0.38	-0.38	-0.32	-0.23	0.32	0.07	-0.25	-0.45	-0.5	-0.65	-0.78	-0.84	-0.57	-0.25	-0.76
ML2527	0.73	-0.12	-0.53	0.21	0.52	0	0.34	-0.02	-0.31	-0.37	0.07	-0.34	0.93	0.16	-0.59	0.05	-1.31	0.7	0.73	-0.31	0.39	0.78	0.54	0.03	-0.64	0.21	-0.49	0.31	-0.58	-0.69	-0.69	-0.27	-0.28	-0.92	-0.69	-0.19	1.32	1.18	0.9	0.77	-0.2	-0.24	-0.36	0.15	-0.92	-0.7	-0.48	0.44	-0.14
ML2528	-0.37	-0.39	-0.81	-0.38	0.06	-0.21	-0.1	-0.45	0	0.1	0.15	0.05	0.33	0.24	0.05	-0.02	-0.1	-0.64	-0.61	-1.12	-0.83	-0.49	-0.59	-0.72	-1.15	-0.85	0.49	0.52	0.17	0.43	0.41	0.65	0.74	0.88	0.65	0.9	0.92	0.81	0.83	0.55	0.48	0.26	0.23	-0.83	-1.36	-1.01	-1.16	-0.49	-0.78
ML2529	-0.17	-0.32	-0.73	-0.14	-0.01	-0.17	0	-0.2	0.25	0.26	0.38	0.19	0.47	0.4	0.31	0.02	-0.08	-0.3	-0.46	-1.04	-0.95	-0.32	-0.42	-0.31	-1.02	-0.72	0.09	-0.95	0.55	0.51	0.51	0.49	0.56	1.12	0.4	0.79	0.62	0.84	0.52	0.42	0.54	-0.03	-0.14	-0.34	-1.77	-1.13	-1.19	-0.3	-0.68
ML2530	-0.45	0.06	-0.31	-0.14	0.75	0.3	0.01	0.42	0.4	-0.09	-0.05	0.01	-0.2	-0.06	0	-0.03	0.59	0.16	0.41	-0.37	-0.09	0.24	0.17	0.2	-1.87	-0.07	0.11	-0.13	-0.59	0.72	0.66	0.33	0.3	0.98	0.23	-0.3	-0.25	-0.06	0.54	0.71	-0.46	0.27	0.14	0.28	2.2	-0.61	0.62	-0.04	0.26
ML2531	-0.43	-0.16	-0.43	-0.27	1.66	-0.27	-0.02	1.01	1.75	-0.21	0	0.61	0.19	0.34	0.3	0.04	0.87	0.44	0.25	0.4	0.32	0.48	0.64	0.48	1.93	0.41	0.54	0.14	0.46	0.94	0.57	0.78	0.32	1.04	0.74	0.41	0.48	0.41	2.79	2.41	0.87	-0.91	-0.5	-1.15	1.31	1.46	1.41	0.41	0.68
ML2532	-0.86	0.12	-0.06	-0.58	0.54	0.14	-0.69	0.35	0.67	0	-0.25	0.01	-0.62	0.04	-0.2	-0.2	1.65	-0.5	0.4	-0.23	0.43	-0.55	-0.45	0.65	-0.42	-0.04	0.24	0.52	0.3	-0.46	0.14	0.15	-0.35	-0.01	-0.09	-0.34	-0.43	-0.27	0.78	0.5	-0.22	-0.37	0.03	-0.22	0.03	-0.16	-0.25	0.44	-0.04
ML2534	-0.39	-0.42	-2.26	-1.92	0.37	-0.06	0.02	0.17	1.36	0.79	0	0.28	0.18	-1.96	-1.69	-0.34	-1.44	1.69	2.13	2.03	2.27	1.68	1.75	1.84	1.35	1.76	0.45	-1.99	-1.81	0.46	-1.6	0.62	0.28	0.59	-0.55	0.68	0.3	0.4	2.19	2.03	0.19	0.23	0.51	0.96	2.65	2.29	2.26	1.08	1.24
ML2535	0.37	0	0.14	0.47	0.06	0.22	0.31	0.08	-1.27	-0.32	-1.01	-0.89	-1.28	-1.24	-1.03	0	-1.13	-3.15	-4.03	-4.33	-4.13	-3.27	-3.51	-3.92	-4.69	-3.74	-0.47	-0.66	-1.44	-0.86	-1.22	-0.45	-0.67	-3.11	-2.63	-2.51	-2.49	-2.77	-0.8	-1.51	-1.34	0.18	0.07	-4.65	-4.9	-5.48	-5.27	-4.17	-4.46
ML2536	0.56	0.15	0.56	0.56	-0.07	0.59	0.41	0.4	-0.98	0	-0.15	-0.48	-0.51	-0.61	-0.72	-0.04	-2.62	0.52	0.29	0	0.21	0.05	0.28	-0.01	-0.51	-0.87	-1.51	-2.74	-3.13	-2.88	-2.8	-1.01	-0.97	-2.86	-3	-2.56	-1.87	-1.77	-1.09	-1.08	-1.52	0.59	0.13	-0.71	-1.25	-0.84	-0.79	-0.29	-0.43
ML2537	0.3	0.22	-0.2	-0.1	0.29	0.37	0.24	0.27	-0.19	-0.03	-0.37	0	-0.02	0.25	-0.41	-0.03	-0.17	-2.12	-2.11	-2.24	-1.88	-1.57	-1.57	-2.04	-2.83	-1.77	-0.22	0.14	-0.4	0.19	0.18	-0.25	-0.36	-0.17	-0.56	-0.05	0.2	0.17	0.61	0.43	0.03	0.27	0.13	-2.36	-1.97	-2.77	-2.98	-1.69	-2.26
ML2546	-0.51	-0.04	-0.78	-1.01	0.21	0.04	-0.12	-0.3	0.22	0.07	-0.22	0.1	0	0.37	0.16	0.04	-0.41	-2.36	-2.82	-2.95	-1.99	-1.7	-1.87	-2.34	-2.89	-2.27	-0.45	-0.5	-0.77	0.01	0.27	0.27	0.01	0.59	0.12	0.34	0.26	0.34	0.6	0.14	-0.11	0.56	0.15	-3.03	-3.9	-3.55	-3.87	-1.87	-2.75
ML2549	1.16	0.03	-0.68	0.32	0.12	0	0.48	-0.12	-0.88	0.37	-0.33	-0.9	0.53	-0.31	-1.19	0.04	-0.72	1.03	1.26	0.24	0.81	0.87	0.8	0.31	-0.29	-0.25	-0.56	0.59	-0.49	-0.86	-0.88	-0.64	-0.68	-0.99	-1.24	-0.78	1.07	0.67	1.04	0.37	-0.54	-0.53	-0.22	0.33	0.24	-0.34	-0.03	0.38	-0.29
ML2550	2.08	0.12	-0.75	0.37	0.42	0.29	1.08	-0.07	-0.64	-0.09	-0.37	-0.49	1.52	0	-1.25	0.16	-2.15	-0.86	-1.23	-1.85	-1.44	-0.86	-1.15	-1.9	-2.43	-1.64	-1.59	-0.38	-1.09	-1.39	-1.52	-1.02	-0.87	-1.54	-1.63	-1.06	1.78	0.72	-1.72	-0.67	-0.85	0.41	0.15	-1.52	-2.22	-2.39	-2.13	-0.64	-1.55
[truncated: 144 more rows]
[truncated: 4 more columns]

## Sheet: p-values
GeneName	p_T1R_012	p_T1R_013	p_T1R_015	p_T1R_014	p_T1R_018	p_T1R_016	p_T1R_019	p_T1R_017	p_T2R_013	p_T1R_020	P_Value_T1R	P_Value_T1R	T1R Average	p_T2R_010	p_T2R_014	p_T2R_011	p_T2R_015	p_T2R_012	p_T2R_016	p_T2R_018	p_T2R_017	p_T2R_019	p_T2R_020	P_Value_T2R	P_Value_T2R	T2R_Average
[truncated: 1,600 more rows]
